# Supplementary material for: LEMming: A Linear Error Model to Normalize Parallel Quantitative Real-Time PCR (qPCR) Data as an Alternative to Reference Gene Based Methods
Source: PLoS One. 2015 Sep 1;10(9):e0135852. doi: 10.1371/journal.pone.0135852 (PMC4556681; doi:10.1371/journal.pone.0135852)
Supplement: S3 File — (R) [file pone.0135852.s003.R]

# 23.02.2015
# Authors: Ronny Feuer
#          
# R-Script for evaluation of DS 2:
# Liver tissue samples, generated in a vivo experiment in mice,
# were investigated under the influence of starvation on the kinetic expression level
#
# Data set description see: 
# "LEMming: a tool for analysis of parallel quantitative real-time PCR 
#  measurements independent of reference genes"


# Part I: Check for systematic errors with ssDNA measurement
# PART II: LEMming example for MET-Experiment
# Part III: Compute differential expression

library(MASS)
library(rJava)
library(xlsx)
library(limma)
source("http://bioconductor.org/biocLite.R")
#biocLite(c("Biobase"))
library(Biobase)

################
# 1. Import data
rawdata <- read.xlsx("SS4_DS2_Exp_MET.xlsx","RawData_Processed")
ssDNAdata <- read.xlsx("S4_DS2_Exp_MET.xlsx","cDNA")

### Processing of raw data using the GeNorm method
HKGs=c("Ywhaz","Eef1a1","Actb","Itih4","Ppia","Rps13","Hprt") # define the HKGs

# 2. preparing the data for storage using ExpressionSets
es = new("ExpressionSet", exprs=t(apply(rawdata[,-c(1:8)],2,as.numeric))) # 
pData(es) =  rawdata[,c(1:8)] # add the annotation frame
pData(es) = cbind(pData(es), "Factor"=paste("h",as.character(pData(es)$Time),sep="")) # add a unique factor
exprs(es)[exprs(es)==999]<-NA
pData(es)$Time <- factor(pData(es)$Time, levels=c("0","24","48","72"))
pData(es)$cDNA <- factor(pData(es)$cDNA, levels=c("1","2"))
pData(es)$Replicate <- factor(pData(es)$Replicate, levels=c("1","2")  )
pData(es)$Ansatz <- factor(pData(es)$Ansatz, levels=c("1","2")  ) 
pData(es)$Primer <- factor(pData(es)$Primer, levels=c("1","2")  ) 
summary(pData(es))
# 3. use ssDNA as a control (if available!)
#  append ssDNA measurements
ssDat<- data.frame(pData(es)$ID,pData(es)$Sample,pData(es)$cDNA, pData(es)$Replicate,
                   pData(es)$Ansatz, pData(es)$Primer, pData(es)$Time ,substr(pData(es)$ID,1,8) ,
                   colMeans(exprs(es),na.rm=TRUE),exprs(es)["Eef1a1",],exprs(es)["Hprt",],exprs(es)["Ppia",])
names(ssDat)<- c("ID","Sample","cDNA","Replicate","Ansatz","Primer","Time","ID2","ExprMean","CTEef1a1","CTHprt","CTPpia")
replace(ssDat$ID2,ssDat$ID2==2,0)
ssDat2<-data.frame(ssDNAdata$ID, (ssDNAdata$ssDNA_rep1+ssDNAdata$ssDNA_rep2)/2)
names(ssDat2)<- c("ID2","ssDNAMean")

ssDatSet<-merge(ssDat, ssDat2, by.x='ID2',by.y='ID2',all=TRUE)
ssDatSet$Time<-as.factor(ssDatSet$Time)
summary(ssDatSet)
write.csv(ssDatSet,"ssDNADataSet.csv", row.names=FALSE)

###############################################################################
## Part I: Check for systematic errors with ssDNA measurement
# 1. search for batch effects 
summary(aov(ExprMean ~ cDNA, data=ssDatSet)) # *
summary(aov(ssDNAMean ~ cDNA, data=ssDatSet)) # *
summary(lm(ssDNAMean ~ cDNA-1, data=ssDatSet))
summary(aov(ExprMean ~ Replicate, data=ssDatSet))
summary(aov(ExprMean ~ Ansatz, data=ssDatSet)) # *
summary(aov(ssDNAMean ~ Ansatz, data=ssDatSet)) 
summary(aov(ExprMean ~ Primer , data=ssDatSet)) 
# 1.1. look in detail to batch effect of cDNA
plot(ssDatSet$ssDNAMean,ssDatSet$ExprMean,main = "mean ssDNA [ng/ml] vs mean CT ")
lm.ssDNA<-lm(ExprMean ~ cDNA-1, data=ssDatSet)
summary(lm.ssDNA)
anova(lm.ssDNA)
BIC(lm.ssDNA)
# cDNA is identfied as a systematic error

# 1.2. Is condition effect independent of ssDNA amount?
boxplot(ssDNAMean ~ Time ,data=ssDatSet,main = "ssDNA [ng/ml] per sample time [h]")
boxplot(ExprMean ~ Time ,data=ssDatSet,main = "mean CT per sample time [h]")
# 
lm.ssDNA<-lm(ssDNAMean ~ Time-1, data=ssDatSet)
summary(lm.ssDNA)
# a sytematic sample error due to the condition sample time is possible! 


##############################################################################
# 
# PART II: LEMming example for MET-Experiment
##############################################################################
# 1. probe pitting error (each primer is pipetted twice )
design <- model.matrix(~factor(es$Primer)-1)
y<-exprs(es)
fit <- lmFit(y, design)
summary(fit)
# build new expression set with residuals
es.Resid1 = new("ExpressionSet", exprs= residuals(fit,y)) # 
pData(es.Resid1)=pData(es)

# compute mean expression of each sample
pData(es.Resid1) = cbind(pData(es), "ExprMean"=colMeans(exprs(es.Resid1),na.rm=TRUE)) 

# 2. Sytematic errors (cDNA was identfied as a systematic error )
lm.sysErr <-lm(ExprMean ~ cDNA -1, data=pData(es.Resid1))
summary(lm.sysErr)
pData(es.Resid1)["ResidSysErr"]<- residuals(lm.sysErr)
pData(es.Resid1)["PredSysErr"]<- predict(lm.sysErr)

# 3. Treatment effect
lm.treat <-lm(ResidSysErr ~ Time -1, data=pData(es.Resid1))
summary(lm.treat)
pData(es.Resid1)["PredTreatEff"]<- predict(lm.treat)
pData(es.Resid1)["ResidTreatEff"]<- residuals(lm.treat)

# 4. Sample error
lm.SE <-lm(ResidTreatEff ~ Sample:cDNA:Replicate -1, data=pData(es.Resid1))
pData(es.Resid1)["PredSE"]<- predict(lm.SE)
pData(es.Resid1)["ResidSE"]<- residuals(lm.SE)
summary(lm.SE)
h<-pData(es.Resid1)
# make LEMming corrected expression set
## subtract systematic error and sample error
pData(es.Resid1)["Corr"]<- pData(es.Resid1)["PredSysErr"] + pData(es.Resid1)["PredSE"]
pData(es.Resid1)["Corr"]<- pData(es.Resid1)["PredSysErr"] + pData(es.Resid1)["PredSE"]
corVals<-as.data.frame(as.matrix(replicate(dim(exprs(es.Resid1))[1],pData(es.Resid1)["Corr"][,1])))
## mean per gen for correct average expression values
genMean<-as.data.frame(as.matrix(replicate(dim(exprs(es.Resid1))[2],rowMeans(exprs(es),na.rm=TRUE))))
## LEMming corrected Values:
normVals<-as.matrix(exprs(es.Resid1)-t(corVals)+genMean)

es.Norm = new("ExpressionSet", exprs= normVals) # 
pData(es.Norm)=pData(es.Resid1)
h<- pData(es.Resid1)
###############################################################################
# Part III: Compute differential expression
###############################################################################
f <- pData(es.Norm)$Factor
design <- model.matrix(~0+f)
colnames(design) = levels(f)
fit <- lmFit(es.Norm , design)
# all factors together
contrast.matrix <- makeContrasts("h0-h24","h0-h48","h0-h72", levels=design)
fit2 <- contrasts.fit(fit, contrast.matrix)
fit3 <- eBayes(fit2, robust=TRUE) # robust version
tT<-topTableF(fit3, adjust="bonferroni", lfc=0, number=dim(exprs(es))[1], p.value=1)
tT

# each factor in detail
fitH <- eBayes(contrasts.fit(fit, makeContrasts("h0-h24", levels=design)), robust=TRUE)
tableh0vsh24<-topTableF(fitH, adjust="bonferroni", lfc=0, number=dim(exprs(es))[1], p.value=1,sort.by="none")
fitH <- eBayes(contrasts.fit(fit, makeContrasts("h0-h48", levels=design)), robust=TRUE)
tableh0vsh48<-topTableF(fitH, adjust="bonferroni", lfc=0, number=dim(exprs(es))[1], p.value=1,sort.by="none")
fitH <- eBayes(contrasts.fit(fit, makeContrasts("h0-h72", levels=design)), robust=TRUE)
tableh0vsh72<-topTableF(fitH, adjust="bonferroni", lfc=0, number=dim(exprs(es))[1], p.value=1,sort.by="none")

names(tableh0vsh24)<-c("A: h0.h24","A: AveExpr",   "A: F","A: P.Value","A: adj.P.Val")
names(tableh0vsh48)<-c("B: h0.h48","B: AveExpr",   "B: F","B: P.Value","B: adj.P.Val")
names(tableh0vsh72)<-c("C: h0.h72","C: AveExpr",   "C: F","C: P.Value","C: adj.P.Val")


tT2<-topTableF(fit3, adjust="bonferroni", lfc=0, number=dim(exprs(es))[1], p.value=1,sort.by="none")

diffTable<-cbind(tT2[,c(4:7)],tableh0vsh24,tableh0vsh48,tableh0vsh72)

################################################################################
# Export
exportFile <- createWorkbook()
exLEM <- createSheet(wb=exportFile, sheetName="LEM_Data")
addDataFrame(x=cbind(pData(es.Norm),t(exprs(es.Norm))),sheet=exLEM,row.names=FALSE)
exLEMDiff <- createSheet(wb=exportFile, sheetName="LEM_Diff")
addDataFrame(x=diffTable,sheet=exLEMDiff,row.names=TRUE)
saveWorkbook(exportFile, "DS2_StarvationExp_LEM.xlsx")
