# Supplementary material for: LEMming: A Linear Error Model to Normalize Parallel Quantitative Real-Time PCR (qPCR) Data as an Alternative to Reference Gene Based Methods
Source: PLoS One. 2015 Sep 1;10(9):e0135852. doi: 10.1371/journal.pone.0135852 (PMC4556681; doi:10.1371/journal.pone.0135852)
Supplement: S1 Table — (XLSX) [file pone.0135852.s005.xlsx]

## Sheet: exp. set-up
7.10.
HepG2 cells (P11)
5x10^5 cells/well
100µM WY14,643 for 48h
RNA Lysis with Rneasy (Qiagen)
A	B	C	D	DMSO (control)
E	F	G	H	WY14,643 (treatment)
9.10.
Cell Lysis - RNA solation
10.10.
cDNA synthesis (in triplicates)
1	A1	from one RNA three times cDNA synthesis
2	A2
3	A3
4	B1
5	B2
6	B3
7	C1
8	C2
9	C3
10	D1
11	D2
12	D3
13	E1
14	E2
15	E3
16	F1
17	F2	treated
18	F3
19	G1
20	G2
21	G3
22	H1
23	H2
24	H3
21.11.
Fluidigm Run: ADME short panel
48.48 chip in duplicates for 24 samples
Chip Run Info	L:\AG Zanger\Igor\138457657_LPS_MMF_2013-11-21\ChipRun.bml			GE 48x48 Standard v1	ROX	FAM-MGB : VIC-MGB	2013-11-21 12:24:31	01:32:50	BIOMARK203
Application Version	2003-01-03
Export Type	Heatmap Results : Inlet-based View
Quality Threshold	0.65
Baseline Correction Method	Linear
Ct Threshold Method	Auto (Global)

## Sheet: Raw_Data
ID	Treatment	Cells	cDNA	Replicate	Sample	Unit	Actin	ABCB1	ABCG2.	Acox1	ADH1A	AHR	ALAS1.	CCL2	CEBP	CPT1A	CREBBP	CRP	CYP1A1	SULT1A1	SULT1B1.	TBP	TPMT	UGT1A1	UGT2B7	VDR	VEGFA	PCK1	PDK4.	POLR2A	PON1	PPARa	PPARg	PTGS2	G6PC.	GAPDH	GSTA2	GSTM1	GSTP1	GUSbeta	HK2	HMBS	HMGCR	HMGCS2	HMOX1	HNF1A	HNF4alpha	IL1b	IL6
A1_1	Control	A	cDNA1	1	1	CT	22.469	17.9076	21.4	18.6902	23.81885768	16.8501	18.8349	20.2358	20.5322	20.2705	20.1035	19.5755	25.9881746	22.2104	24.1921	19.1454	19.3417	25.763	17.8842	27.4234	22.2862	16.9843	19.4683	23.2912	NA	22.1014	22.6735	19.3683	23.3916	15.2132	19.5983	19.8272	18.9534	19.7661	24.66972934	19.4989	20.1136	26.821	18.8933	21.6614	18.2211	27.15536005	26.22433232
A2_1	Control	A	cDNA2	1	2	CT	22.3262	17.9783	20.7271	17.8684	23.88290546	16.1298	18.0898	20.7479	19.7667	19.4236	19.2672	18.7697	24.3395468	21.2202	24.3562	18.9348	18.4398	24.6768	16.9428	27.2862	21.361	16.2515	18.4344	22.4075	NA	21.8236	21.1748	18.5532	22.2969	14.4351	18.5916	19.0781	18.1525	18.9311	24.41984422	18.7864	19.4857	25.6644	17.9843	20.8842	17.4081	26.93253312	25.49049316
A3_1	Control	A	cDNA3	1	3	CT	22.7117	18.1778	21.1169	17.7827	22.8210013	16.233	18.5907	21.0273	19.7753	19.8205	19.7588	18.8011	25.03630329	22.0792	24.9172	19.1192	18.8341	25.5667	17.3122	27.5874	21.7153	16.6219	18.8306	23.4704	28.21567494	21.5776	21.829	19.1669	22.3867	14.8334	19.2722	19.2859	18.3502	18.9254	25.35930584	18.8918	19.6863	25.4878	18.5593	20.9947	17.5978	29.53621182	26.39690809
B1_1	Control	B	cDNA4	1	4	CT	23.3462	17.9642	20.9562	17.6181	23.46209463	16.1692	18.3318	20.7275	19.6219	19.5755	19.3448	18.5416	26.81800516	21.8074	25.0492	19.0273	18.451	25.9774	17.0995	26.805	21.3869	16.4678	18.6077	22.8727	29.16115389	21.4007	21.8982	18.9012	22.0711	14.5982	19.1905	19.0026	17.9778	18.8739	24.10350175	18.5455	19.3843	25.4756	18.4782	20.8628	17.3356	28.17134972	25.8759037
B2_1	Control	B	cDNA5	1	5	CT	24.3201	20.0795	22.9497	19.5755	25.39057807	18.2106	20.3196	23.6695	21.5968	21.1899	22.4055	21.4908	31.8077087	24.2428	28.2182	21.5957	20.7883	29.7453	19.5466	31.9358	23.4647	18.8043	21.4722	25.5849	NA	23.1107	24.4772	21.3759	24.9958	16.6043	21.539	20.8462	19.7192	20.491	26.57613026	20.3248	21.5579	30.1042	20.0477	22.5266	19.1946	29.55865115	26.6231022
B3_1	Control	B	cDNA6	1	6	CT	23.5299	18.8522	21.4005	18.5971	24.03059561	17.0944	19.2402	22.0257	20.512	20.0866	20.8679	19.9746	26.35600751	22.8717	26.337	20.2866	19.5572	26.3259	17.8936	29.7541	22.6838	17.8355	19.9593	24.1451	29.69878956	21.8645	22.7183	20.049	24.028	15.2894	20.1646	19.9747	18.8442	19.6269	24.86569124	19.3707	20.5199	28.0549	18.9379	21.5461	18.2212	26.78045714	26.75274669
C1_1	Control	C	cDNA7	1	7	CT	24.0399	17.8238	21.1046	17.9354	25.31571231	16.5398	18.0002	21.6346	20.1423	19.4362	19.5794	19.8545	25.34510669	20.9337	25.0703	19.7259	18.6212	25.0188	17.3127	28.4212	22.0501	16.7995	18.9888	23.63	NA	21.5111	22.6178	19.2977	22.5497	14.7636	19.6221	19.6156	18.539	18.851	23.85616835	18.7523	19.9163	28.8139	18.4927	21.0129	17.8585	25.87279236	28.04001486
C2_1	Control	C	cDNA8	1	8	CT	24.1388	17.8026	20.8376	17.7712	25.4081508	16.3459	17.9136	21.2179	20.0859	19.3805	19.3515	19.6368	24.60332905	20.7766	24.9593	19.4781	18.5255	25.5125	17.2029	27.8455	22.7506	16.7489	18.7501	23.61	28.40519643	21.6015	22.5025	18.9766	22.6337	14.6473	19.4681	19.4893	18.3868	18.6802	23.77380562	18.6028	19.6905	27.2339	18.2474	21.0192	17.713	27.25094283	26.56853861
C3_1	Control	C	cDNA9	1	9	CT	25.8279	19.1877	21.8061	18.533	25.18718349	17.1324	19.417	22.6137	20.8745	20.3337	20.0158	20.4092	24.50403447	23.6139	26.5513	21.3817	19.5329	26.8091	18.5599	29.4654	22.8079	18.0464	20.7117	25.1669	28.04135001	22.4757	24.3047	19.9002	24.344	16.0739	21.1837	20.1925	19.055	19.5144	24.59777328	19.4601	20.5029	28.6397	19.4333	21.9016	18.5418	27.96634437	27.44375899
D1_1	Control	D	cDNA10	1	10	CT	26.4901	18.0838	20.3421	17.694	23.99648757	16.0175	18.2764	21.5152	19.8559	19.3727	18.9838	18.8084	26.39176828	22.5179	26.5123	19.8	18.2185	26.4011	17.0107	27.0337	21.7973	17.173	19.2052	23.3659	28.71281648	21.212	22.0174	18.4879	22.7958	14.7732	19.6594	19.3752	18.3451	18.8172	23.08882063	18.5338	19.3253	26.4214	18.4189	20.7416	17.6983	25.55078282	26.22582481
D2_1	Control	D	cDNA11	1	11	CT	25.1848	18.4716	21.4273	18.0831	23.87405737	16.7885	19.069	21.5441	20.4153	19.8848	20.1201	19.4335	28.04648862	23.164	25.9247	20.2963	18.9949	25.1525	17.7349	28.0594	22.2358	17.5247	19.5992	24.5697	NA	21.7591	23.2734	19.7009	23.4653	15.5272	20.2059	19.7336	18.7853	18.9324	23.41881783	19.1224	19.9962	26.4641	19.042	21.6297	18.121	27.95459222	26.29700374
D3_1	Control	D	cDNA12	1	12	CT	24.422	17.4347	20.1119	17.1092	23.05858989	15.7315	17.848	20.0331	19.3008	19.035	18.4677	18.0405	26.05251267	21.7737	24.0252	18.7444	17.763	24.4143	16.3622	26.7985	21.3269	16.4153	18.1654	22.8756	NA	20.6642	21.3266	18.1609	22.2162	14.2205	18.8721	18.9555	17.8066	17.9518	23.17618292	18.1921	18.8494	24.3685	18.0564	20.3469	17.0866	27.33614927	24.91550653
E1_1	WY14	E	cDNA13	1	13	CT	25.6913	18.0094	21.0828	15.8337	24.4185253	16.4856	15.2061	21.0265	19.9313	17.5099	19.6115	18.9898	25.47027635	22.3151	25.933	19.536	18.6884	23.1933	17.0381	26.6781	22.0608	17.0893	15.8916	23.9517	NA	19.9772	22.3524	13.9685	18.6392	14.763	19.7054	19.4007	18.3926	18.7946	23.66746639	18.6922	16.8678	24.1987	18.5377	21.0497	17.5827	28.30253748	27.13341512
E2_1	WY14	E	cDNA14	1	14	CT	25.7339	18.089	21.0386	15.832	24.38807941	16.4336	15.1651	21.117	19.8184	17.367	19.4279	18.8729	24.11010464	22.1019	26.3285	19.1314	18.6435	23.1275	16.975	26.5554	22.0289	16.9942	15.7571	23.8686	NA	20.8525	21.6808	13.9214	20.3763	14.6413	19.5511	19.4149	18.2609	18.6534	23.64282182	18.5792	17.7777	24.8265	18.282	20.9049	17.4382	29.35506253	25.84383015
E3_1	WY14	E	cDNA15	1	15	CT	26.9663	18.7053	21.8002	16.237	24.33335623	17.1552	16.3071	22.065	20.5274	16.9842	20.4274	19.395	NA	22.9596	25.7428	20.374	19.3423	23.3762	17.8753	28.6815	22.6042	17.7838	16.6669	23.8436	29.30418049	20.7293	23.2656	13.8037	19.7785	15.7062	20.5667	19.8784	18.8569	19.3013	24.57425611	19.4694	16.3323	24.2673	19.3971	21.4453	18.0968	29.14089807	26.32490241
F1_1	WY14	F	cDNA16	1	16	CT	25.6887	18.5023	19.5731	15.9748	17.01819981	16.1153	17.0399	22.9051	16.6723	18.4207	18.5046	19.1114	24.16167093	20.317	20.6186	19.8983	17.7295	20.2309	13.8181	25.4755	20.6222	15.9529	14.3935	23.0475	29.89202661	18.8685	23.0065	14.5827	18.4414	14.7971	19.6712	17.0806	21.4138	17.3344	25.98644093	18.7488	17.3706	17.4443	19.2568	20.3839	16.5016	29.94525982	27.97924724
F2_1	WY14	F	cDNA17	1	17	CT	25.2223	17.9316	19.3816	15.4583	16.45993337	15.6536	18.5301	22.4005	16.1794	17.837	17.8618	18.7504	25.89546515	19.7968	19.9885	19.2584	17.0852	19.8365	13.2744	25.8088	20.2194	15.5543	14.9569	23.488	29.36548788	18.3914	22.8995	14.0581	17.8061	14.2498	19.2759	16.3672	20.6279	16.8293	25.13447909	18.3038	16.7409	16.7519	18.9573	19.8323	15.928	29.39793336	26.35412523
F3_1	WY14	F	cDNA18	1	18	CT	25.1407	18.8153	20.1365	15.5855	17.35309695	16.8308	17.7366	23.6934	16.9579	17.5633	19.2349	19.6863	24.57421028	20.9454	21.4461	18.5018	18.1475	20.8718	14.5753	25.1133	21.0499	16.8138	13.9594	21.6842	30.83456326	19.5076	23.1539	14.0731	18.9204	15.29	20.6335	17.2471	21.5739	17.8998	25.84650195	19.2383	17.9402	18.0201	20.0273	20.6127	16.7971	28.59323281	26.915521
G1_1	WY14	G	cDNA19	1	19	CT	26.4371	17.0845	21.143	17.8619	20.67956149	16.1866	16.9996	20.9998	19.632	16.6502	19.3853	19.314	26.08997057	21.8667	23.1801	17.7416	18.5867	23.0644	13.5935	27.161	22.1946	15.6178	14.056	21.6068	NA	19.4081	22.0052	14.9157	18.8269	14.6141	19.243	17.2005	18.1666	18.9469	24.47700854	18.7092	19.4436	16.0766	18.3096	20.7862	17.5243	28.99502906	26.9083347
G2_1	WY14	G	cDNA20	1	20	CT	24.3184	16.8441	20.7642	17.6619	20.07716449	15.9719	16.8745	21.0132	19.4199	16.3285	19.1714	18.9913	25.88964159	21.8578	23.1013	18.2968	18.2337	22.3851	15.295	27.6805	21.6954	15.4702	15.8447	21.3093	NA	20.27	21.9049	14.7805	19.3452	14.3706	18.8577	17.0079	18.0114	18.6501	24.48500977	18.6	19.2846	15.9404	18.1345	20.563	17.2683	29.36638058	26.88416801
G3_1	WY14	G	cDNA21	1	21	CT	26.5489	18.6423	21.0994	16.1207	NA	16.6701	19.3609	21.8059	20.3247	16.9506	20.3292	18.512	27.92397095	23.2469	25.5362	20.385	18.9866	25.4322	13.7116	27.9227	21.2892	16.9218	14.5818	23.893	30.1101605	21.6564	23.3979	15.6312	18.1883	15.9532	20.3568	17.792	18.677	19.2764	24.11080022	19.2583	19.6831	15.0553	18.8578	21.224	18.2172	28.00235324	26.67855873
H1_1	WY14	H	cDNA22	1	22	CT	26.0491	17.8818	20.7829	17.5614	22.42597156	15.9714	18.5344	20.683	19.641	19.3129	19.3099	17.5514	25.35543017	22.4866	25.5537	19.4617	18.1648	19.2156	13.8102	27.9841	20.8283	16.4087	15.851	22.6936	30.06579874	18.0658	22.8692	15.8794	18.5664	14.9182	19.4811	16.2095	18.1739	18.6219	22.89307875	18.8173	19.1618	17.5297	18.3521	20.7662	17.6586	28.94543935	26.75353115
H2_1	WY14	H	cDNA23	1	23	CT	27.0809	18.8876	21.9723	18.4173	23.83417298	16.9584	19.2427	21.9583	20.6034	20.0679	20.8939	19.1634	25.08459475	22.2651	24.3426	19.7554	19.5105	20.9943	15.1762	27.0626	22.3338	16.581	14.2657	23.8155	NA	19.1107	24.6021	16.9342	19.6886	16.1327	20.7706	17.1184	18.9308	19.659	24.25168833	19.5055	20.3425	18.9238	19.0025	21.6558	18.5725	29.19549226	25.75830714
H3_1	WY14	H	cDNA24	1	24	CT	25.5519	18.5206	21.2512	18.0142	23.90226009	16.2469	18.5993	21.86	20.1755	19.5536	19.8883	18.3627	26.09470526	21.72	24.1148	19.3122	18.9164	21.7112	15.557	28.4561	21.7564	16.147	15.718	23.2031	29.87967727	19.6848	23.2076	16.1676	19.6982	15.5098	20.0597	17.8176	18.4562	19.3788	23.63021214	19.1404	19.9047	17.445	18.5979	21.209	18.1813	28.31274529	25.57729284
A1_2	Control	A	cDNA1	2	25	CT	22.4286	17.285	21.5349	17.8792	24.24691813	16.1535	17.2584	21.0816	19.8063	19.7255	20.1575	17.9545	25.83956487	22.8572	23.4592	18.602	18.7211	25.7678	16.9296	27.4962	21.5163	16.1753	18.6424	23.1077	NA	22.3984	22.8039	19.272	23.3347	15.3672	19.9307	19.2089	18.4483	18.9959	25.76329201	19.0056	19.5522	26.0033	18.2544	20.9485	18.0446	24.56501574	25.89918788
A2_2	Control	A	cDNA2	2	26	CT	22.0187	17.913	20.8744	17.5431	23.8283367	15.7431	16.7992	20.2943	19.4774	19.5549	19.366	17.3915	24.93589033	22.286	23.418	18.0518	18.2137	24.1642	16.4816	28.0344	21.3332	16.7192	18.9469	22.5647	NA	21.8502	22.256	18.862	23.8035	14.886	19.3191	18.9	17.9579	18.7376	25.18204247	18.5892	19.1863	24.6568	17.8251	20.3909	17.646	23.65121894	25.30552497
A3_2	Control	A	cDNA3	2	27	CT	22.2552	18.2196	20.4148	17.6275	23.30721228	15.9075	18.2509	21.1681	19.8709	18.9327	19.4647	17.7234	25.22748687	22.2373	25.6194	19.5724	18.4801	24.7878	17.1943	27.0569	21.9809	16.2945	19.0979	22.9159	30.50094632	21.0952	22.5649	18.479	23.3367	14.874	19.7628	19.2845	17.8796	18.8721	24.41285219	18.6341	19.468	24.9293	17.8905	20.5476	17.875	28.9708625	25.3996426
B1_2	Control	B	cDNA4	2	28	CT	24.2266	17.5979	20.0761	16.9462	22.50924125	17.494	19.7213	22.7514	19.2999	18.5968	18.7355	19.0679	26.9581071	21.53	25.4047	18.7192	17.8007	25.602	16.5133	26.7777	20.5967	15.7427	18.3636	22.0907	NA	20.6611	21.567	18.1262	22.6332	14.1879	18.8864	18.7456	17.2958	18.4143	23.58050081	18.1679	18.8888	25.2361	17.5103	20.2201	17.2862	28.92210549	25.25728438
B2_2	Control	B	cDNA5	2	29	CT	23.7465	19.0207	22.3383	19.6223	26.36779272	18.0537	19.8259	23.1992	21.3663	21.895	22.5705	21.8957	30.60866192	25.9955	28.1826	22.456	20.4916	30.7709	19.55	30.1689	23.1572	17.8932	21.7597	25.655	20.40651739	23.6151	24.5646	21.3503	23.8663	15.5107	21.6157	17.2541	20.3966	20.9153	26.42538643	19.4456	20.9149	30.804	20.2968	21.3598	19.1024	29.78252552	25.78714709
B3_2	Control	B	cDNA6	2	30	CT	25.7747	19.381	20.5587	17.89	22.63221407	17.3907	20.2369	22.9244	18.7128	20.3713	20.1658	20.2724	25.86926971	21.6596	21.6286	19.1167	18.9343	26.2994	17.9796	29.3583	22.4394	17.2293	18.1607	23.8282	20.83503891	20.8798	22.7605	20.1931	24.3629	15.9453	21.0471	17.5267	19.2842	19.2307	24.76443098	19.8267	19.3457	28.1536	18.6936	21.9078	17.3658	26.11930888	27.37487821
C1_2	Control	C	cDNA7	2	31	CT	25.9023	17.3252	21.5417	18.7128	25.42236518	18.2292	18.1433	21.395	19.512	20.9298	19.701	19.328	25.02700033	20.6306	25.6625	20.2999	19.9949	25.4905	17.9732	27.2036	22.3649	15.9176	18.3715	22.9509	21.6783587	21.5811	22.303	19.8729	22.1919	14.9534	19.2505	18.2738	18.2397	18.0324	22.85149447	18.6719	19.0647	28.1162	18.6024	22.7123	18.3452	NA	28.40968459
C2_2	Control	C	cDNA8	2	32	CT	25.368	17.6691	20.1393	18.9326	26.60209035	18.7292	17.5013	21.3791	19.8613	20.2551	20.3253	19.7699	24.73841829	20.2713	23.5147	20.7419	20.4865	25.4034	17.4486	28.394	22.6272	15.2928	18.8613	23.5485	21.98814354	21.9134	22.5654	18.4244	22.6886	16.3858	19.1348	19.6399	18.693	18.334	NA	19.6916	19.4111	27.6263	19.2688	21.6926	18.7237	27.52932878	26.3200535
C3_2	Control	C	cDNA9	2	33	CT	25.0975	19.7833	21.1212	18.272	25.198381	17.7829	20.5625	22.3945	19.748	20.5259	20.3904	20.7737	25.37771745	23.809	26.1649	20.0187	19.1513	26.797	18.463	29.5489	22.1824	17.9172	20.709	25.9129	21.0030917	22.5401	24.9344	19.0944	24.5599	15.9869	21.8841	20.8656	19.2951	19.6905	24.79110572	20.2413	20.7007	28.7164	20.7009	21.89	17.534	27.46065605	27.64519268
D1_2	Control	D	cDNA10	2	34	CT	26.3797	18.2009	21.2907	18.671	23.50293407	16.0758	18.8451	21.4046	19.9514	20.8924	18.9405	18.998	26.74650498	21.946	26.4922	19.5788	18.7262	26.4852	17.8102	27.8929	21.2974	17.1984	18.0931	23.36	21.76080456	20.8263	22.5732	18.4971	22.9019	14.2846	19.5775	19.1116	18.5415	18.9411	23.58051692	18.2907	18.9608	25.9004	18.8754	20.6639	17.8052	25.49553729	26.62869478
D2_2	Control	D	cDNA11	2	35	CT	25.6966	19.1363	20.5578	17.7039	23.95947953	17.1883	19.6041	21.5467	20.0048	19.8191	19.7513	19.5232	28.70691674	23.8306	25.7206	20.2252	18.5473	25.905	17.3558	27.9581	23.1038	17.6131	19.8117	24.3816	20.9637453	21.8953	23.5882	19.4672	23.8904	15.2602	20.9686	19.388	19.5417	18.1246	23.07759357	19.8025	18.1896	26.2433	19.9019	21.2299	18.3065	27.75624357	26.63849992
D3_2	Control	D	cDNA12	2	36	CT	24.067	18.5702	20.0127	17.0248	23.28386486	16.4902	18.8476	20.293	19.4158	19.2605	18.5842	18.7935	25.52226579	21.0325	23.7407	19.2096	17.8196	25.2207	16.5444	26.923	22.4789	16.9423	18.8321	22.4111	20.32640175	19.0539	22.1131	18.6836	22.0801	14.4472	18.1244	18.8423	18.6793	17.5767	23.99317585	19.1243	18.4994	24.3874	19.1875	20.5489	17.6197	28.67967584	24.83602375
E1_2	WY14	E	cDNA13	2	37	CT	25.8223	17.7691	20.735	15.4502	23.23145578	16.2186	15.4379	21.6807	19.7442	17.3426	19.1151	18.3861	25.13756566	21.927	25.2109	19.0152	18.1114	24.804	16.7545	27.1934	21.6467	16.9837	15.4949	23.1109	28.13470519	19.0025	21.8177	13.8682	18.7396	14.6544	19.4142	19.1238	18.2903	18.5587	23.54063282	18.6134	17.1729	24.2097	18.5424	20.853	17.3211	28.59452605	27.37052543
E2_2	WY14	E	cDNA14	2	38	CT	25.8513	18.7178	21.6261	16.0994	24.2855879	16.9038	15.1973	22.0056	20.284	17.225	20.6636	19.024	24.43353566	23.2602	25.6986	20.12	19.2267	23.3749	17.9252	27.5191	22.5945	17.5571	15.7486	24.2097	28.46892566	20.2236	21.6183	13.9096	19.6726	15.8319	20.3352	19.8128	19.02	19.2491	24.72534632	19.2366	16.9787	24.6357	19.2364	21.5793	18.0531	28.6961284	25.49534602
E3_2	WY14	E	cDNA15	2	39	CT	27.1468	17.537	20.341	15.1586	23.03420438	15.7317	16.1597	21.749	19.2271	16.307	18.7728	18.4659	24.86005851	21.7938	24.994	19.4328	18.9341	23.0803	16.415	28.7534	21.45	16.537	17.1977	22.9979	27.17058506	19.0702	22.3034	14.5345	20.1977	14.3922	18.7106	18.9128	18.0214	18.3148	23.63916842	18.4191	18.1311	25.5299	18.163	20.5593	17.125	28.60328999	26.80314313
F1_2	WY14	F	cDNA16	2	40	CT	24.0864	19.4214	20.4607	15.9002	17.6686536	17.1017	17.9658	22.0677	17.202	18.1105	19.4865	19.9268	24.79615976	21.0513	21.8593	18.9949	18.7425	21.3535	14.8964	26.2431	20.443	15.0565	14.2337	23.1166	29.26930408	19.8057	23.2499	14.5194	19.146	15.4808	20.155	17.6585	22.6287	18.2168	25.06798108	19.4987	17.2256	17.3604	20.132	20.8281	16.0972	29.60508343	27.68571558
F2_2	WY14	F	cDNA17	2	41	CT	25.6364	18.8774	20.0387	15.2352	17.54271128	16.8303	18.286	23.6764	17.0623	18.697	19.3159	20.033	25.83048456	20.8248	21.1099	19.6464	18.1881	20.5569	14.2162	26.4547	20.7058	16.2757	14.5295	23.3538	30.27490584	19.5311	22.3893	13.1985	18.5006	15.0405	20.7195	16.6371	21.7587	17.7057	25.68260724	19.3565	17.7179	16.8875	20.0001	20.6959	16.5486	28.29771552	27.5308017
F3_2	WY14	F	cDNA18	2	42	CT	26.8828	19.5269	20.702	15.5971	17.8730527	17.1605	18.7312	22.4319	17.3101	17.956	19.9509	20.3872	24.23217087	21.3293	21.6052	18.0393	18.8472	21.213	14.7397	25.1792	21.9432	16.8326	14.7563	21.8286	30.60687422	19.7777	23.2891	13.7143	18.9224	15.4924	20.0651	16.8743	22.2653	17.9737	25.91502278	19.6285	17.0034	18.2622	20.4074	20.7937	16.7886	29.66491032	NA
G1_2	WY14	G	cDNA19	2	43	CT	26.7346	17.4453	20.8377	16.0551	20.28038823	17.8017	16.1931	20.2475	19.6007	17.5439	20.0133	20.4785	26.78302539	21.1753	22.0538	18.9114	18.9727	23.4829	13.1687	27.331	21.9206	15.5036	15.4101	21.1521	21.14616569	20.2491	22.4156	14.0154	19.4215	15.9711	20.98	17.5511	18.7026	18.6109	24.02604804	19.894	18.6237	16.6957	19.6215	21.37	17.3262	28.656574587	NA
G2_2	WY14	G	cDNA20	2	44	CT	24.416	16.0273	21.7856	17.5783	20.7057787	18.2148	16.7994	21.4345	19.0508	16.0203	20.969	18.3436	25.05282399	21.8257	23.4806	19.7485	19.7285	22.4923	15.836	26.6223	20.4365	15.9886	14.0564	21.924	21.86232653	20.8798	21.5447	15.715	19.8544	14.6809	18.7836	17.9801	18.2007	18.8805	24.85126293	18.7264	18.9698	16.3115	18.2269	21.6769	17.8114	NA	26.28339369
G3_2	WY14	G	cDNA21	2	45	CT	26.9927	17.5539	20.537	17.0043	21.49339911	16.2454	18.6215	22.4403	20.3261	16.212	19.9051	19.1936	27.02703053	23.1241	25.4837	20.9565	17.8759	25.4059	13.2268	27.3893	21.3921	16.4014	15.215	23.9947	20.88962678	21.017	23.0235	15.653	18.3049	14.5525	19.3004	16.2842	18.4786	18.4914	24.92729214	18.738	19.3905	16.567	18.8459	20.33	18.6392	28.79931032	27.8982753
H1_2	WY14	H	cDNA22	2	46	CT	26.9167	17.8738	20.8375	17.084	22.59494761	16.4504	17.6782	20.8947	19.5099	19.439	19.3241	17.4347	25.19876796	22.5693	25.9914	19.8492	18.196	18.4834	13.4056	27.4899	20.7831	15.5401	15.4101	22.0339	20.97077645	18.245	22.0767	15.9318	18.3412	14.7283	19.2951	16.4314	18.0045	18.538	22.7943386	18.9085	19.4535	17.7968	19.134	20.7214	17.6988	27.90043442	26.59989475
H2_2	WY14	H	cDNA23	2	47	CT	27.6156	18.2399	21.8294	17.7896	23.12671258	15.2557	19.1232	22.0907	20.7024	20.2192	19.6387	19.0496	25.75663122	22.5453	23.9603	18.8904	18.5017	21.3965	15.0735	28.202	22.1833	16.6954	15.5568	22.547	20.86663869	19.8555	24.7621	16.8175	19.9755	15.9246	20.9828	17.8201	18.4378	18.319	24.65019084	19.7167	20.4157	18.7678	19.9994	21.3359	17.4338	NA	25.48364835
H3_2	WY14	H	cDNA24	2	48	CT	25.0518	18.6636	21.3494	17.2798	23.64818208	16.6097	19.3704	22.6892	19.9543	19.8485	18.7571	18.2421	26.9561095	21.7761	23.5641	18.0813	18.8492	20.4444	14.2088	28.3174	21.4733	15.1129	15.6862	23.9316	20.19378514	19.4733	22.7629	16.8928	19.2098	15.1788	20.1616	17.3372	18.2006	19.7758	23.85677415	19.2702	19.7617	17.898	19.097	20.3527	18.847	28.89033384	25.33674235
[truncated: 5 more columns]

## Sheet: Raw_Data Processed
ID	Treatment	Cells	cDNA	Replicate	Sample	Unit	Actin	ABCB1	ABCG2.	Acox1	ADH1A	AHR	ALAS1.	CCL2	CEBP	CPT1A	CREBBP	CRP	CYP1A1	SULT1A1	SULT1B1.	TBP	TPMT	UGT1A1	UGT2B7	VDR	VEGFA	PCK1	PDK4.	POLR2A	PON1	PPARa	PPARg	PTGS2	G6PC.	GAPDH	GSTA2	GSTM1	GSTP1	GUSbeta	HK2	HMBS	HMGCR	HMGCS2	HMOX1	HNF1A	HNF4alpha	IL1b	IL6
A1_1	Control	A	cDNA1	1	1	CT	22.469	17.9076	21.4	18.6902	23.8189	16.8501	18.8349	20.2358	20.5322	20.2705	20.1035	19.5755	25.9882	22.2105	24.1921	19.1454	19.3417	25.763	17.8842	27.4234	22.2861	16.9843	19.4683	23.2912	24.9217	22.1014	22.6735	19.3683	23.3916	15.2132	19.5983	19.8272	18.9534	19.7661	24.6697	19.4989	20.1136	26.821	18.8933	21.6614	18.2211	27.1554	26.2243
A2_1	Control	A	cDNA2	1	2	CT	22.3262	17.9783	20.7271	17.8684	23.8829	16.1298	18.0898	20.7479	19.7667	19.4236	19.2672	18.7697	24.3395	21.2202	24.3562	18.9348	18.4398	24.6768	16.9428	27.2862	21.361	16.2515	18.4344	22.4075	24.2441	21.8236	21.1748	18.5532	22.2969	14.4351	18.5916	19.0781	18.1526	18.9311	24.4198	18.7864	19.4857	25.6644	17.9843	20.8842	17.4081	26.9325	25.4905
A3_1	Control	A	cDNA3	1	3	CT	22.7117	18.1777	21.1169	17.7827	22.821	16.233	18.5907	21.0273	19.7753	19.8205	19.7588	18.8011	25.0363	22.0792	24.9172	19.1192	18.8341	25.5667	17.3122	27.5874	21.7153	16.6219	18.8306	23.4704	28.2157	21.5776	21.829	19.1669	22.3867	14.8334	19.2722	19.2859	18.3502	18.9254	25.3593	18.8918	19.6863	25.4878	18.5593	20.9947	17.5978	29.5362	26.3969
B1_1	Control	B	cDNA4	1	4	CT	23.3462	17.9642	20.9562	17.6181	23.4621	16.1692	18.3318	20.7275	19.6219	19.5755	19.3448	18.5416	26.818	21.8073	25.0492	19.0273	18.451	25.9774	17.0995	26.805	21.3869	16.4678	18.6077	22.8727	29.1612	21.4007	21.8982	18.9012	22.0711	14.5982	19.1905	19.0026	17.9778	18.8739	24.1035	18.5455	19.3843	25.4756	18.4782	20.8628	17.3356	28.1713	25.8759
B2_1	Control	B	cDNA5	1	5	CT	24.32	20.0795	22.9497	19.5755	25.3906	18.2106	20.3196	23.6695	21.5968	21.1899	22.4055	21.4908	31.8077	24.2428	28.2183	21.5956	20.7884	29.7452	19.5466	31.9358	23.4647	18.8043	21.4722	25.5849	27.6282	23.1107	24.4772	21.3759	24.9958	16.6043	21.539	20.8462	19.7192	20.491	26.5761	20.3248	21.5578	30.1042	20.0477	22.5266	19.1946	29.5587	26.6231
B3_1	Control	B	cDNA6	1	6	CT	23.5299	18.8522	21.4005	18.597	24.0306	17.0944	19.2402	22.0257	20.512	20.0866	20.8679	19.9746	26.356	22.8717	26.337	20.2866	19.5572	26.3259	17.8936	29.7541	22.6838	17.8355	19.9593	24.1451	29.6988	21.8645	22.7183	20.049	24.028	15.2894	20.1646	19.9747	18.8442	19.627	24.8657	19.3707	20.5199	28.0549	18.9379	21.5461	18.2212	26.7805	26.7527
C1_1	Control	C	cDNA7	1	7	CT	24.0399	17.8238	21.1046	17.9354	25.3157	16.5398	18.0002	21.6346	20.1423	19.4362	19.5794	19.8545	25.3451	20.9337	25.0703	19.7259	18.6212	25.0188	17.3127	28.4212	22.0501	16.7995	18.9888	23.63	25.2539	21.5111	22.6178	19.2977	22.5497	14.7636	19.6221	19.6156	18.539	18.851	23.8562	18.7523	19.9163	28.8139	18.4927	21.0129	17.8585	25.8728	28.04
C2_1	Control	C	cDNA8	1	8	CT	24.1388	17.8026	20.8376	17.7712	25.4082	16.3459	17.9136	21.2179	20.0859	19.3805	19.3515	19.6368	24.6033	20.7766	24.9593	19.4781	18.5255	25.5125	17.2029	27.8455	22.7506	16.7489	18.7501	23.6101	28.4052	21.6015	22.5025	18.9766	22.6337	14.6473	19.4681	19.4893	18.3868	18.6802	23.7738	18.6028	19.6905	27.234	18.2474	21.0192	17.713	27.2509	26.5685
C3_1	Control	C	cDNA9	1	9	CT	25.8279	19.1877	21.8061	18.533	25.1872	17.1324	19.417	22.6137	20.8745	20.3337	20.0158	20.4092	24.504	23.6139	26.5513	21.3817	19.5329	26.8091	18.5599	29.4654	22.8079	18.0465	20.7117	25.1669	28.0414	22.4757	24.3047	19.9002	24.344	16.0739	21.1837	20.1925	19.055	19.5144	24.5978	19.4601	20.5029	28.6397	19.4333	21.9016	18.5418	27.9663	27.4438
D1_1	Control	D	cDNA10	1	10	CT	26.4901	18.0838	20.3421	17.694	23.9965	16.0175	18.2765	21.5152	19.8559	19.3727	18.9838	18.8084	26.3918	22.5179	26.5123	19.8	18.2185	26.4011	17.0107	27.0337	21.7973	17.173	19.2052	23.3659	28.7128	21.212	22.0174	18.4879	22.7958	14.7732	19.6594	19.3752	18.3452	18.8172	23.0888	18.5338	19.3253	26.4214	18.4189	20.7416	17.6983	25.5508	26.2258
D2_1	Control	D	cDNA11	1	11	CT	25.1848	18.4716	21.4273	18.0831	23.8741	16.7885	19.069	21.5441	20.4153	19.8848	20.1201	19.4335	28.0465	23.164	25.9247	20.2963	18.9949	25.1525	17.7349	28.0594	22.2358	17.5247	19.5992	24.5697	25.8629	21.7591	23.2734	19.7009	23.4653	15.5272	20.2059	19.7336	18.7853	18.9324	23.4188	19.1224	19.9962	26.4641	19.042	21.6297	18.121	27.9546	26.297
D3_1	Control	D	cDNA12	1	12	CT	24.422	17.4347	20.1119	17.1092	23.0586	15.7315	17.848	20.0331	19.3008	19.035	18.4677	18.0405	26.0525	21.7737	24.0252	18.7444	17.763	24.4143	16.3622	26.7985	21.3269	16.4153	18.1654	22.8756	24.4953	20.6642	21.3266	18.1609	22.2162	14.2205	18.8721	18.9555	17.8066	17.9518	23.1762	18.192	18.8494	24.3685	18.0563	20.3469	17.0866	27.3361	24.9155
E1_1	WY14	E	cDNA13	1	13	CT	25.6913	18.0094	21.0828	15.8337	24.4185	16.4856	15.2061	21.0265	19.9313	17.5099	19.6115	18.9898	25.4703	22.3151	25.933	19.536	18.6884	23.1933	17.0381	26.6781	22.0608	17.0893	15.8916	23.9517	25.3703	19.9772	22.3524	13.9685	18.6392	14.763	19.7054	19.4007	18.3926	18.7946	23.6675	18.6922	16.8678	24.1987	18.5377	21.0497	17.5827	28.3025	27.1334
E2_1	WY14	E	cDNA14	1	14	CT	25.7339	18.089	21.0386	15.832	24.3881	16.4336	15.1651	21.1169	19.8184	17.367	19.4279	18.8729	24.1101	22.1019	26.3285	19.1314	18.6436	23.1275	16.975	26.5554	22.0289	16.9942	15.7571	23.8686	25.1742	20.8525	21.6808	13.9214	20.3763	14.6413	19.5511	19.4149	18.2609	18.6534	23.6428	18.5792	17.7777	24.8265	18.282	20.9049	17.4382	29.3551	25.8438
E3_1	WY14	E	cDNA15	1	15	CT	26.9663	18.7053	21.8002	16.237	24.3334	17.1552	16.3071	22.065	20.5274	16.9842	20.4274	19.395	25.7808	22.9596	25.7428	20.374	19.3423	23.3762	17.8753	28.6815	22.6042	17.7838	16.6669	23.8436	29.3042	20.7293	23.2657	13.8037	19.7785	15.7062	20.5667	19.8785	18.8569	19.3013	24.5743	19.4694	16.3324	24.2673	19.3971	21.4453	18.0968	29.1409	26.3249
F1_1	WY14	F	cDNA16	1	16	CT	25.6887	18.5023	19.5731	15.9748	17.0182	16.1153	17.0399	22.9051	16.6723	18.4207	18.5046	19.1114	24.1617	20.317	20.6186	19.8983	17.7295	20.2309	13.8181	25.4755	20.6222	15.9529	14.3935	23.0475	29.892	18.8685	23.0065	14.5827	18.4414	14.7971	19.6712	17.0806	21.4138	17.3344	25.9864	18.7488	17.3706	17.4443	19.2568	20.3839	16.5016	29.9453	27.9792
F2_1	WY14	F	cDNA17	1	17	CT	25.2223	17.9316	19.3816	15.4583	16.4599	15.6536	18.5301	22.4005	16.1794	17.837	17.8618	18.7504	25.8955	19.7968	19.9885	19.2584	17.0852	19.8365	13.2744	25.8088	20.2194	15.5543	14.9569	23.488	29.3655	18.3914	22.8995	14.0581	17.8061	14.2498	19.2759	16.3672	20.6279	16.8293	25.1345	18.3038	16.7409	16.7519	18.9573	19.8323	15.928	29.3979	26.3541
F3_1	WY14	F	cDNA18	1	18	CT	25.1407	18.8153	20.1365	15.5855	17.3531	16.8308	17.7366	23.6934	16.958	17.5633	19.2349	19.6863	24.5742	20.9454	21.4461	18.5018	18.1474	20.8718	14.5753	25.1133	21.0499	16.8138	13.9594	21.6842	30.8346	19.5075	23.1539	14.0731	18.9204	15.29	20.6335	17.2471	21.5739	17.8998	25.8465	19.2383	17.9402	18.0201	20.0273	20.6127	16.797	28.5932	26.9155
G1_1	WY14	G	cDNA19	1	19	CT	26.4371	17.0845	21.143	17.8619	20.6796	16.1866	16.9996	20.9998	19.632	16.6502	19.3853	19.314	26.09	21.8667	23.1801	17.7416	18.5867	23.0644	13.5935	27.161	22.1946	15.6178	14.056	21.6068	25.1069	19.4081	22.0052	14.9157	18.8269	14.6141	19.243	17.2005	18.1666	18.9469	24.477	18.7092	19.4436	16.0766	18.3096	20.7862	17.5243	28.995	26.9083
G2_1	WY14	G	cDNA20	1	20	CT	24.3184	16.8441	20.7642	17.662	20.0772	15.9719	16.8744	21.0132	19.4199	16.3285	19.1715	18.9914	25.8896	21.8578	23.1013	18.2968	18.2337	22.3851	15.295	27.6805	21.6954	15.4702	15.8447	21.3093	24.8916	20.27	21.9049	14.7805	19.3452	14.3706	18.8577	17.0079	18.0114	18.6501	24.485	18.6	19.2846	15.9404	18.1345	20.563	17.2682	29.3664	26.8842
G3_1	WY14	G	cDNA21	1	21	CT	26.5489	18.6423	21.0994	16.1207	22.8563	16.6701	19.3609	21.8059	20.3247	16.9506	20.3292	18.512	27.924	23.2469	25.5362	20.385	18.9866	25.4322	13.7116	27.9227	21.2892	16.9218	14.5818	23.893	30.1102	21.6564	23.3979	15.6312	18.1883	15.9532	20.3568	17.792	18.677	19.2764	24.1108	19.2583	19.6831	15.0553	18.8578	21.224	18.2172	28.0024	26.6786
H1_1	WY14	H	cDNA22	1	22	CT	26.0491	17.8819	20.7829	17.5614	22.426	15.9714	18.5344	20.683	19.641	19.3129	19.3099	17.5514	25.3554	22.4866	25.5537	19.4617	18.1648	19.2156	13.8102	27.9841	20.8283	16.4087	15.851	22.6936	30.0658	18.0658	22.8692	15.8794	18.5664	14.9182	19.4811	16.2095	18.1739	18.6219	22.8931	18.8173	19.1618	17.5297	18.3521	20.7662	17.6586	28.9454	26.7535
H2_1	WY14	H	cDNA23	1	23	CT	27.0809	18.8876	21.9723	18.4173	23.8342	16.9584	19.2427	21.9583	20.6034	20.0679	20.8939	19.1634	25.0846	22.2651	24.3426	19.7553	19.5105	20.9943	15.1762	27.0626	22.3338	16.581	14.2658	23.8155	25.8043	19.1107	24.6021	16.9342	19.6886	16.1328	20.7706	17.1184	18.9308	19.659	24.2517	19.5055	20.3425	18.9238	19.0025	21.6558	18.5725	29.1955	25.7583
H3_1	WY14	H	cDNA24	1	24	CT	25.5519	18.5206	21.2512	18.0142	23.9023	16.2469	18.5993	21.86	20.1755	19.5536	19.8882	18.3627	26.0947	21.72	24.1148	19.3122	18.9164	21.7112	15.557	28.4561	21.7565	16.147	15.718	23.2031	29.8797	19.6848	23.2076	16.1676	19.6982	15.5098	20.0597	17.8176	18.4562	19.3788	23.6302	19.1404	19.9047	17.445	18.5979	21.209	18.1813	28.3127	25.5773
A1_2	Control	A	cDNA1	2	25	CT	22.4286	17.285	21.5349	17.8791	24.2469	16.1535	17.2584	21.0816	19.8063	19.7255	20.1575	17.9545	25.8396	22.8572	23.4592	18.602	18.7211	25.7678	16.9296	27.4962	21.5162	16.1753	18.6424	23.1076	24.6463	22.3984	22.8039	19.272	23.3347	15.3672	19.9307	19.2089	18.4483	18.9959	25.7633	19.0056	19.5522	26.0033	18.2544	20.9485	18.0447	24.565	25.8992
A2_2	Control	A	cDNA2	2	26	CT	22.0187	17.913	20.8744	17.5431	23.8283	15.7431	16.7992	20.2943	19.4774	19.5549	19.3661	17.3915	24.9359	22.286	23.418	18.0518	18.2137	24.1642	16.4816	28.0344	21.3332	16.7192	18.9469	22.5647	24.1891	21.8501	22.256	18.862	23.8035	14.886	19.3191	18.9	17.9579	18.7376	25.182	18.5892	19.1863	24.6568	17.8251	20.3909	17.646	23.6512	25.3055
A3_2	Control	A	cDNA3	2	27	CT	22.2552	18.2196	20.4148	17.6275	23.3072	15.9075	18.2509	21.1681	19.8709	18.9327	19.4647	17.7234	25.2275	22.2373	25.6194	19.5724	18.4801	24.7878	17.1943	27.0569	21.9809	16.2945	19.0979	22.9159	30.5009	21.0952	22.5649	18.479	23.3367	14.874	19.7628	19.2845	17.8796	18.8721	24.4129	18.6341	19.468	24.9293	17.8905	20.5476	17.875	28.9709	25.3996
B1_2	Control	B	cDNA4	2	28	CT	24.2266	17.5979	20.0761	16.9462	22.5092	17.494	19.7213	22.7514	19.2999	18.5968	18.7355	19.0679	26.9581	21.53	25.4047	18.7192	17.8007	25.602	16.5133	26.7777	20.5967	15.7427	18.3636	22.0907	24.9344	20.661	21.567	18.1262	22.6332	14.1879	18.8864	18.7456	17.2958	18.4143	23.5805	18.1679	18.8888	25.2361	17.5103	20.2201	17.2862	28.9221	25.2573
B2_2	Control	B	cDNA5	2	29	CT	23.7465	19.0207	22.3383	19.6223	26.3678	18.0537	19.8259	23.1992	21.3663	21.895	22.5705	21.8957	30.6087	25.9955	28.1826	22.456	20.4916	30.7709	19.55	30.1689	23.1572	17.8932	21.7597	25.655	20.4065	23.6151	24.5646	21.3502	23.8663	15.5107	21.6157	17.2541	20.3966	20.9153	26.4254	19.4456	20.9149	30.804	20.2968	21.3598	19.1024	29.7825	25.7871
B3_2	Control	B	cDNA6	2	30	CT	25.7747	19.381	20.5587	17.89	22.6322	17.3907	20.2369	22.9244	18.7128	20.3713	20.1658	20.2724	25.8693	21.6596	21.6286	19.1167	18.9343	26.2994	17.9796	29.3583	22.4394	17.2293	18.1607	23.8282	20.835	20.8798	22.7605	20.1931	24.3629	15.9453	21.047	17.5267	19.2842	19.2308	24.7644	19.8267	19.3457	28.1536	18.6936	21.9078	17.3658	26.1193	27.3749
C1_2	Control	C	cDNA7	2	31	CT	25.9023	17.3252	21.5417	18.7128	25.4224	18.2292	18.1433	21.395	19.512	20.9298	19.701	19.328	25.027	20.6306	25.6625	20.2999	19.9949	25.4905	17.9732	27.2036	22.3649	15.9176	18.3715	22.9509	21.6784	21.5811	22.3029	19.8729	22.1919	14.9534	19.2505	18.2738	18.2397	18.0324	22.8515	18.6719	19.0647	28.1162	18.6024	22.7123	18.3452	25.0753	28.4097
C2_2	Control	C	cDNA8	2	32	CT	25.368	17.6691	20.1393	18.9326	26.6021	18.7292	17.5013	21.3791	19.8613	20.2551	20.3253	19.7699	24.7384	20.2713	23.5147	20.7419	20.4865	25.4034	17.4486	28.394	22.6272	15.2928	18.8613	23.5485	21.9881	21.9134	22.5654	18.4244	22.6886	16.3858	19.1348	19.6399	18.693	18.334	23.89	19.6916	19.4111	27.6263	19.2688	21.6927	18.7237	27.5293	26.3201
C3_2	Control	C	cDNA9	2	33	CT	25.0975	19.7833	21.1212	18.2721	25.1984	17.7829	20.5625	22.3945	19.748	20.5259	20.3904	20.7737	25.3777	23.809	26.165	20.0187	19.1513	26.797	18.463	29.5489	22.1823	17.9172	20.709	25.9129	21.0031	22.5401	24.9343	19.0944	24.5599	15.9869	21.8841	20.8656	19.2951	19.6905	24.7911	20.2413	20.7007	28.7164	20.7009	21.89	17.534	27.4607	27.6452
D1_2	Control	D	cDNA10	2	34	CT	26.3797	18.2009	21.2907	18.671	23.5029	16.0758	18.8451	21.4046	19.9514	20.8924	18.9405	18.998	26.7465	21.946	26.4922	19.5788	18.7262	26.4852	17.8102	27.8929	21.2974	17.1984	18.0931	23.36	21.7608	20.8263	22.5732	18.4971	22.9019	14.2846	19.5775	19.1116	18.5415	18.9411	23.5805	18.2907	18.9608	25.9004	18.8754	20.6639	17.8052	25.4955	26.6287
D2_2	Control	D	cDNA11	2	35	CT	25.6966	19.1363	20.5578	17.7039	23.9595	17.1883	19.6041	21.5467	20.0048	19.8191	19.7513	19.5232	28.7069	23.8305	25.7206	20.2252	18.5474	25.905	17.3558	27.9581	23.1038	17.6131	19.8117	24.3816	20.9637	21.8953	23.5882	19.4672	23.8904	15.2602	20.9686	19.388	19.5417	18.1246	23.0776	19.8026	18.1896	26.2433	19.9019	21.2299	18.3065	27.7562	26.6385
D3_2	Control	D	cDNA12	2	36	CT	24.067	18.5702	20.0127	17.0248	23.2839	16.4902	18.8476	20.293	19.4158	19.2605	18.5842	18.7935	25.5223	21.0325	23.7407	19.2096	17.8196	25.2207	16.5444	26.923	22.4789	16.9423	18.8321	22.4111	20.3264	19.0539	22.1131	18.6836	22.0801	14.4472	18.1244	18.8423	18.6793	17.5767	23.9932	19.1243	18.4994	24.3874	19.1875	20.5489	17.6197	28.6797	24.836
E1_2	WY14	E	cDNA13	2	37	CT	25.8223	17.7691	20.735	15.4502	23.2315	16.2186	15.4379	21.6807	19.7442	17.3426	19.1151	18.3861	25.1376	21.9271	25.2109	19.0152	18.1114	24.804	16.7545	27.1934	21.6467	16.9837	15.4949	23.1109	28.1347	19.0025	21.8177	13.8682	18.7396	14.6544	19.4142	19.1238	18.2903	18.5587	23.5406	18.6134	17.1729	24.2097	18.5424	20.853	17.3211	28.5945	27.3705
E2_2	WY14	E	cDNA14	2	38	CT	25.8513	18.7178	21.6261	16.0994	24.2856	16.9038	15.1973	22.0056	20.284	17.225	20.6636	19.024	24.4335	23.2602	25.6986	20.1199	19.2267	23.3749	17.9252	27.5191	22.5945	17.5571	15.7486	24.2097	28.4689	20.2236	21.6183	13.9096	19.6726	15.8319	20.3352	19.8128	19.02	19.2491	24.7253	19.2366	16.9787	24.6357	19.2364	21.5793	18.0531	28.6961	25.4953
E3_2	WY14	E	cDNA15	2	39	CT	27.1468	17.537	20.341	15.1586	23.0342	15.7317	16.1597	21.749	19.2271	16.307	18.7728	18.4659	24.8601	21.7938	24.994	19.4328	18.9341	23.0803	16.415	28.7534	21.45	16.537	17.1977	22.9979	27.1706	19.0702	22.3034	14.5345	20.1976	14.3922	18.7106	18.9128	18.0214	18.3148	23.6392	18.4191	18.1311	25.5299	18.163	20.5593	17.125	28.6033	26.8031
F1_2	WY14	F	cDNA16	2	40	CT	24.0864	19.4214	20.4607	15.9002	17.6687	17.1017	17.9658	22.0677	17.202	18.1105	19.4865	19.9268	24.7962	21.0513	21.8593	18.9949	18.7425	21.3535	14.8964	26.2431	20.443	15.0565	14.2337	23.1166	29.2693	19.8057	23.2499	14.5194	19.1459	15.4808	20.155	17.6585	22.6287	18.2168	25.068	19.4987	17.2256	17.3604	20.132	20.8281	16.0972	29.6051	27.6857
F2_2	WY14	F	cDNA17	2	41	CT	25.6364	18.8774	20.0387	15.2352	17.5427	16.8303	18.286	23.6764	17.0623	18.697	19.3159	20.033	25.8305	20.8248	21.1099	19.6464	18.1881	20.5569	14.2162	26.4547	20.7058	16.2757	14.5296	23.3539	30.2749	19.5311	22.3893	13.1985	18.5006	15.0405	20.7195	16.6371	21.7587	17.7057	25.6826	19.3565	17.7179	16.8875	20.0001	20.6959	16.5486	28.2977	27.5308
F3_2	WY14	F	cDNA18	2	42	CT	26.8828	19.5269	20.702	15.5971	17.8731	17.1605	18.7312	22.4319	17.3101	17.956	19.9509	20.3872	24.2322	21.3293	21.6052	18.0393	18.8472	21.213	14.7397	25.1792	21.9432	16.8326	14.7563	21.8286	30.6069	19.7777	23.2891	13.7143	18.9224	15.4924	20.0651	16.8743	22.2653	17.9737	25.915	19.6285	17.0034	18.2622	20.4074	20.7937	16.7886	29.6649	24.191
G1_2	WY14	G	cDNA19	2	43	CT	26.7346	17.4453	20.8377	16.0551	20.2804	17.8017	16.1931	20.2475	19.6007	17.5439	20.0133	20.4785	26.783	21.1753	22.0538	18.9114	18.9727	23.4829	13.1687	27.331	21.9206	15.5036	15.4101	21.1521	21.1462	20.2491	22.4156	14.0154	19.4215	15.9711	20.98	17.5511	18.7026	18.6109	24.026	19.894	18.6237	16.6957	19.6215	21.37	17.3262	28.6566	24.6875
G2_2	WY14	G	cDNA20	2	44	CT	24.416	16.0273	21.7856	17.5783	20.7058	18.2148	16.7994	21.4346	19.0508	16.0203	20.969	18.3436	25.0528	21.8257	23.4806	19.7485	19.7285	22.4923	15.836	26.6223	20.4365	15.9886	14.0564	21.924	21.8623	20.8798	21.5447	15.715	19.8544	14.6809	18.7836	17.9801	18.2007	18.8805	24.8513	18.7264	18.9698	16.3115	18.2269	21.6769	17.8114	24.0042	26.2834
G3_2	WY14	G	cDNA21	2	45	CT	26.9927	17.5539	20.537	17.0043	21.4934	16.2454	18.6215	22.4403	20.3261	16.212	19.9051	19.1936	27.027	23.1241	25.4837	20.9565	17.8759	25.4059	13.2268	27.3893	21.3921	16.4014	15.215	23.9947	20.8896	21.017	23.0235	15.653	18.3049	14.5525	19.3004	16.2842	18.4786	18.4914	24.9273	18.738	19.3905	16.567	18.8459	20.33	18.6392	28.7993	27.8983
H1_2	WY14	H	cDNA22	2	46	CT	26.9167	17.8738	20.8375	17.084	22.5949	16.4504	17.6782	20.8947	19.5099	19.439	19.3241	17.4348	25.1988	22.5693	25.9914	19.8492	18.196	18.4834	13.4056	27.4899	20.7831	15.5401	15.4101	22.0339	20.9708	18.245	22.0767	15.9319	18.3412	14.7283	19.2951	16.4314	18.0044	18.5379	22.7943	18.9085	19.4535	17.7968	19.134	20.7214	17.6988	27.9004	26.5999
H2_2	WY14	H	cDNA23	2	47	CT	27.6156	18.2399	21.8294	17.7896	23.1267	15.2557	19.1232	22.0907	20.7023	20.2192	19.6387	19.0496	25.7566	22.5453	23.9603	18.8904	18.5017	21.3965	15.0735	28.202	22.1833	16.6954	15.5568	22.547	20.8666	19.8555	24.7621	16.8175	19.9755	15.9245	20.9828	17.8201	18.4378	18.319	24.6502	19.7168	20.4157	18.7678	19.9994	21.3359	17.4338	24.691	25.4836
H3_2	WY14	H	cDNA24	2	48	CT	25.0518	18.6636	21.3494	17.2798	23.6482	16.6097	19.3705	22.6892	19.9543	19.8485	18.7571	18.2421	26.9561	21.7761	23.5641	18.0813	18.8493	20.4444	14.2088	28.3174	21.4733	15.1129	15.6862	23.9316	20.1938	19.4733	22.7629	16.8928	19.2098	15.1788	20.1616	17.3372	18.2006	19.7758	23.8568	19.2702	19.7617	17.898	19.097	20.3527	18.847	28.8903	25.3367
[truncated: 4 more columns]

## Sheet: GeNORM_Data
ID	Treatment	Cells	cDNA	Replicate	Sample	Unit	Actin	ABCB1	ABCG2.	Acox1	ADH1A	AHR	ALAS1.	CCL2	CEBP	CPT1A	CREBBP	CRP	CYP1A1	SULT1A1	SULT1B1.	TBP	TPMT	UGT1A1	UGT2B7	VDR	VEGFA	PCK1	PDK4.	POLR2A	PON1	PPARa	PPARg	PTGS2	G6PC.	GAPDH	GSTA2	GSTM1	GSTP1	GUSbeta	HK2	HMBS	HMGCR	HMGCS2	HMOX1	HNF1A	HNF4alpha	IL1b	IL6
A1_1	Control	A	cDNA1	1	1	log2((2^(-CT))/NF)	-4.64257	-0.0812	-3.57363	-0.86381	-5.99247	0.97625	-1.00851	-2.40939	-2.70578	-2.44414	-2.27713	-1.74907	-8.16178	-4.38406	-6.36569	-1.31896	-1.51528	-7.93656	-0.05777	-9.59699	-4.45976	0.84207	-1.64188	-5.46483	-7.09535	-4.27502	-4.8471	-1.54195	-5.56519	2.61317	-1.7719	-2.00081	-1.12702	-1.93968	-6.84334	-1.67248	-2.28717	-8.99457	-1.06693	-3.83502	-0.39472	-9.32897	-8.39794
A2_1	Control	A	cDNA2	1	2	log2((2^(-CT))/NF)	-5.08848	-0.7406	-3.48937	-0.63068	-6.64518	1.10789	-0.85209	-3.51019	-2.529	-2.18584	-2.02944	-1.53195	-7.10182	-3.98246	-7.11844	-1.69704	-1.20203	-7.43907	0.29496	-10.0485	-4.12331	0.98626	-1.19669	-5.16975	-7.00636	-4.58582	-3.9371	-1.31549	-5.05921	2.8026	-1.3539	-1.84041	-0.91482	-1.69341	-7.18211	-1.54869	-2.24795	-8.42666	-0.74658	-3.64645	-0.17041	-9.6948	-8.25276
A3_1	Control	A	cDNA3	1	3	log2((2^(-CT))/NF)	-4.97196	-0.438022	-3.37717	-0.0429525	-5.08127	1.50672	-0.850932	-3.28759	-2.03557	-2.0808	-2.01904	-1.06132	-7.29658	-4.33947	-7.17746	-1.37943	-1.0944	-7.82695	0.427508	-9.84766	-3.97559	1.11786	-1.09084	-5.73071	-10.4759	-3.83786	-4.08929	-1.42713	-4.647	2.90636	-1.53245	-1.54621	-0.610472	-1.18566	-7.61958	-1.15209	-1.94661	-7.74805	-0.819622	-3.25498	0.141967	-11.7965	-8.65718
B1_1	Control	B	cDNA4	1	4	log2((2^(-CT))/NF)	-5.8547	-0.472637	-3.4647	-0.126517	-5.97055	1.32236	-0.840267	-3.23597	-2.1304	-2.084	-1.85322	-1.05008	-9.32646	-4.31581	-7.55761	-1.53573	-0.959438	-8.48587	0.392023	-9.31342	-3.89535	1.02371	-1.1162	-5.38115	-11.6696	-3.90916	-4.40669	-1.40966	-4.57958	2.89338	-1.69892	-1.51109	-0.486237	-1.38231	-6.61196	-1.05397	-1.89271	-7.98405	-0.986637	-3.37129	0.155913	-10.6798	-8.38436
B2_1	Control	B	cDNA5	1	5	log2((2^(-CT))/NF)	-4.56895	-0.328435	-3.19862	0.175565	-5.63948	1.54053	-0.568475	-3.91843	-1.84573	-1.43877	-2.65442	-1.73971	-12.0566	-4.49174	-8.46715	-1.84455	-1.03726	-9.99415	0.204485	-12.1847	-3.71357	0.946765	-1.7211	-5.83385	-7.8771	-3.35964	-4.72607	-1.62479	-5.24468	3.1468	-1.78791	-1.0951	0.031935	-0.739915	-6.82504	-0.573705	-1.80676	-10.3531	-0.296585	-2.77549	0.556495	-9.80756	-6.87201
B3_1	Control	B	cDNA6	1	6	log2((2^(-CT))/NF)	-5.176	-0.49828	-3.04659	-0.24312	-5.67667	1.25949	-0.88632	-3.67174	-2.15807	-1.73265	-2.51398	-1.62071	-8.00208	-4.51781	-7.9831	-1.93269	-1.20323	-7.97197	0.46036	-11.4002	-4.32985	0.51846	-1.60535	-5.7912	-11.3449	-3.51055	-4.36439	-1.69509	-5.67404	3.06451	-1.81063	-1.62078	-0.49027	-1.27302	-6.51176	-1.01673	-2.16596	-9.70094	-0.58394	-3.19219	0.13277	-8.42653	-8.39882
C1_1	Control	C	cDNA7	1	7	log2((2^(-CT))/NF)	-6.32873	-0.112615	-3.39343	-0.224215	-7.60454	1.17138	-0.289015	-3.9234	-2.43111	-1.72504	-1.86825	-2.14336	-7.63393	-3.22253	-7.35909	-2.01469	-0.910045	-7.30762	0.398515	-10.71	-4.33894	0.911705	-1.27763	-5.91885	-7.54272	-3.79994	-4.90665	-1.58654	-4.83849	2.94753	-1.91094	-1.90438	-0.827845	-1.13983	-6.14499	-1.04109	-2.20514	-11.1028	-0.781495	-3.30172	-0.147355	-8.16162	-10.3288
C2_1	Control	C	cDNA8	1	8	log2((2^(-CT))/NF)	-6.51129	-0.175112	-3.21014	-0.143703	-7.78067	1.28154	-0.286072	-3.59043	-2.45843	-1.753	-1.72406	-2.00934	-6.97585	-3.14912	-7.3318	-1.85061	-0.898042	-7.88503	0.424598	-10.2181	-5.12307	0.878598	-1.12266	-5.98257	-10.7777	-3.97403	-4.87499	-1.34912	-5.00622	2.98014	-1.84059	-1.86184	-0.759372	-1.05275	-6.14633	-0.975282	-2.06298	-9.60647	-0.619892	-3.39168	-0.0855425	-9.62347	-8.94106
C3_1	Control	C	cDNA9	1	9	log2((2^(-CT))/NF)	-6.79162	-0.151407	-2.76985	0.503323	-6.15088	1.90387	-0.380698	-3.57744	-1.83823	-1.29742	-0.979518	-1.37289	-5.46773	-4.57762	-7.51497	-2.34543	-0.496627	-7.77281	0.476363	-10.4291	-3.77158	0.989853	-1.6754	-6.13064	-9.00505	-3.43944	-5.26839	-0.863857	-5.30768	2.9624	-2.14737	-1.15616	-0.0186775	-0.478067	-5.56147	-0.423757	-1.46656	-9.60339	-0.396997	-2.86529	0.494473	-8.93004	-8.40746
D1_1	Control	D	cDNA10	1	10	log2((2^(-CT))/NF)	-8.92172	-0.515387	-2.77374	-0.125577	-6.42809	1.55087	-0.708047	-3.94683	-2.28746	-1.80428	-1.41544	-1.24001	-8.82337	-4.94951	-8.94391	-2.23156	-0.650077	-8.83272	0.557743	-9.46528	-4.22886	0.395363	-1.6368	-5.79753	-11.1444	-3.64361	-4.44898	-0.919527	-5.22741	2.79519	-2.09101	-1.80683	-0.776747	-1.24883	-5.52042	-0.965397	-1.7569	-8.85296	-0.850498	-3.17324	-0.129897	-7.98238	-8.65742
D2_1	Control	D	cDNA11	1	11	log2((2^(-CT))/NF)	-6.7638	-0.0506125	-3.00637	0.337848	-5.45309	1.63251	-0.648062	-3.12317	-1.99431	-1.46383	-1.69913	-1.01249	-9.62552	-4.74299	-7.50372	-1.87532	-0.573942	-6.73151	0.686088	-9.6384	-3.81488	0.896228	-1.17824	-6.14871	-7.44193	-3.33815	-4.85244	-1.2799	-5.04429	2.89373	-1.78493	-1.31259	-0.364332	-0.511442	-4.99785	-0.701422	-1.57519	-8.04309	-0.621042	-3.20876	0.299938	-9.53362	-7.87604
D3_1	Control	D	cDNA12	1	12	log2((2^(-CT))/NF)	-7.33896	-0.351635	-3.0288	-0.026125	-5.97549	1.3516	-0.764925	-2.94997	-2.21771	-1.95188	-1.38457	-0.957445	-8.96942	-4.69065	-6.9421	-1.66132	-0.679865	-7.3312	0.720905	-9.71539	-4.24381	0.667825	-1.08228	-5.79251	-7.41216	-3.58109	-4.24345	-1.0778	-5.13316	2.86259	-1.789	-1.87244	-0.723515	-0.868665	-6.09309	-1.10895	-1.76632	-7.28545	-0.973255	-3.2638	-0.003475	-10.2531	-7.83241
E1_1	WY14	E	cDNA13	1	13	log2((2^(-CT))/NF)	-7.88738	-0.205478	-3.27893	1.97016	-6.61462	1.31833	2.59776	-3.2226	-2.12736	0.294052	-1.80763	-1.18592	-7.66637	-4.51125	-8.12908	-1.73215	-0.884518	-5.3894	0.765763	-8.87421	-4.2569	0.714613	1.91229	-6.14783	-7.56641	-2.17328	-4.54851	3.83536	-0.835328	3.04091	-1.90148	-1.59677	-0.588668	-0.990738	-5.86356	-0.888297	0.936152	-6.3948	-0.733808	-3.24576	0.221242	-10.4986	-9.32951
E2_1	WY14	E	cDNA14	1	14	log2((2^(-CT))/NF)	-8.11737	-0.472455	-3.42209	1.78455	-6.77156	1.18291	2.4514	-3.50043	-2.20185	0.249505	-1.81134	-1.25642	-6.49359	-4.48539	-8.712	-1.51483	-1.02703	-5.51095	0.641545	-8.93886	-4.4124	0.622295	1.85943	-6.25209	-7.55766	-3.23603	-4.06426	3.69514	-2.75975	2.97519	-1.93463	-1.79841	-0.644355	-1.03685	-6.02631	-0.962685	-0.161175	-7.21	-0.665445	-3.28841	0.178335	-11.7385	-8.22732
E3_1	WY14	E	cDNA15	1	15	log2((2^(-CT))/NF)	-8.43399	-0.173023	-3.26796	2.29528	-5.80107	1.37705	2.22523	-3.53274	-1.9951	1.54805	-1.89513	-0.862713	-7.24855	-4.42735	-7.21048	-1.84168	-0.810033	-4.8439	0.656947	-10.1492	-4.07189	0.748517	1.86535	-5.31133	-10.7719	-2.19701	-4.73336	4.72855	-1.24617	2.82606	-2.03441	-1.34616	-0.324593	-0.768983	-6.04197	-0.937153	2.19994	-5.73504	-0.864763	-2.91301	0.435537	-10.6086	-7.79261
F1_1	WY14	F	cDNA16	1	16	log2((2^(-CT))/NF)	-7.91094	-0.724488	-1.79525	1.80304	0.759613	1.66251	0.737942	-5.12731	1.10547	-0.642858	-0.726778	-1.33356	-6.38386	-2.53918	-2.8408	-2.12048	0.0482825	-2.45313	3.95975	-7.69774	-2.84436	1.82492	3.38431	-5.26973	-12.1142	-1.09072	-5.2287	3.19515	-0.663608	2.98068	-1.89336	0.697222	-3.63594	0.443392	-8.20863	-0.971007	0.407193	0.333523	-1.47895	-2.6061	1.27619	-12.1674	-10.2014
F2_1	WY14	F	cDNA17	1	17	log2((2^(-CT))/NF)	-8.02712	-0.736402	-2.18641	1.73692	0.735244	1.54162	-1.33492	-5.20528	1.01582	-0.641783	-0.666602	-1.55525	-8.70029	-2.60158	-2.79334	-2.06319	0.109928	-2.6413	3.9208	-8.61365	-3.02419	1.64086	2.23828	-6.29281	-12.1703	-1.1962	-5.70434	3.13704	-0.610882	2.94542	-2.08071	0.827938	-3.4327	0.365887	-7.9393	-1.10859	0.454317	0.443258	-1.76208	-2.63715	1.26714	-12.2028	-9.15895
F3_1	WY14	F	cDNA18	1	18	log2((2^(-CT))/NF)	-7.51555	-1.19016	-2.51139	2.03961	0.272066	0.794363	-0.111437	-6.06826	0.667213	0.0618625	-1.6097	-2.06116	-6.94905	-3.32028	-3.82095	-0.876647	-0.522287	-3.24667	3.04987	-7.48814	-3.42477	0.811313	3.66579	-4.05901	-13.2094	-1.88239	-5.52872	3.55203	-1.29527	2.3352	-3.00835	0.378033	-3.94872	-0.274597	-8.22134	-1.61311	-0.315007	-0.394937	-2.40217	-2.98755	0.828113	-10.9681	-9.29036
G1_1	WY14	G	cDNA19	1	19	log2((2^(-CT))/NF)	-9.2711	0.0814775	-3.97701	-0.695923	-3.51356	0.979377	0.166397	-3.83377	-2.46597	0.515797	-2.21934	-2.14803	-8.92397	-4.70069	-6.01408	-0.575602	-1.42069	-5.8984	3.57254	-9.99503	-5.02864	1.54819	3.10996	-4.44079	-7.94093	-2.24211	-4.8392	2.25032	-1.66087	2.55188	-2.07699	-0.0345025	-1.00062	-1.78088	-7.31101	-1.54319	-2.2776	1.08943	-1.14359	-3.62018	-0.358263	-11.829	-9.74234
G2_1	WY14	G	cDNA20	1	20	log2((2^(-CT))/NF)	-7.13047	0.343768	-3.57628	-0.474042	-2.88926	1.21602	0.313458	-3.82529	-2.23198	0.859418	-1.98354	-1.80344	-8.70173	-4.66993	-5.91339	-1.10894	-1.0458	-5.19715	1.89293	-10.4926	-4.50747	1.71767	1.34325	-4.12143	-7.70374	-3.08211	-4.71695	2.40744	-2.15732	2.81734	-1.66981	0.180048	-0.823462	-1.46222	-7.2971	-1.41205	-2.09665	1.24755	-0.946632	-3.37511	-0.0803425	-12.1785	-9.69626
G3_1	WY14	G	cDNA21	1	21	log2((2^(-CT))/NF)	-7.80416	0.10244	-2.35465	2.62404	-4.11154	2.07471	-0.61614	-3.06116	-1.57996	1.79413	-1.58447	0.23278	-9.1792	-4.50213	-6.7914	-1.64025	-0.24182	-6.6874	5.03316	-9.17794	-2.54445	1.82295	4.16293	-5.1482	-11.3654	-2.9116	-4.65313	3.11354	0.55648	2.79161	-1.61199	0.95272	0.06779	-0.53165	-5.36603	-0.51351	-0.93835	3.68951	-0.11302	-2.47922	0.52757	-9.25758	-7.93379
H1_1	WY14	H	cDNA22	1	22	log2((2^(-CT))/NF)	-8.24418	-0.0769525	-2.97796	0.243527	-4.62107	1.8335	-0.729543	-2.87811	-1.83607	-1.50797	-1.50501	0.253477	-7.55053	-4.68171	-7.74881	-1.65676	-0.359863	-1.41068	3.99468	-10.1792	-3.02339	1.39618	1.9539	-4.88873	-12.2609	-0.260922	-5.06432	1.92548	-0.761543	2.88672	-1.67618	1.59543	-0.368993	-0.816973	-5.08818	-1.01243	-1.35693	0.275208	-0.547173	-2.9613	0.146268	-11.1405	-8.94863
H2_1	WY14	H	cDNA23	1	23	log2((2^(-CT))/NF)	-8.37073	-0.177445	-3.26213	0.292835	-5.12402	1.75175	-0.532535	-3.2481	-1.89325	-1.35777	-2.18377	-0.453235	-6.37444	-3.55491	-5.63241	-1.0452	-0.800385	-2.28415	3.53397	-8.3524	-3.62367	2.1292	4.4444	-5.10536	-7.09415	-0.400515	-5.89196	1.77595	-0.978445	2.57741	-2.06044	1.59171	-0.220625	-0.948865	-5.54153	-0.795355	-1.63236	-0.213605	-0.292315	-2.94563	0.137695	-10.4853	-7.04815
H3_1	WY14	H	cDNA24	1	24	log2((2^(-CT))/NF)	-7.56649	-0.535215	-3.26579	-0.028785	-5.91686	1.73852	-0.613865	-3.87455	-2.1901	-1.56818	-1.90284	-0.377285	-8.1093	-3.73456	-6.12943	-1.32683	-0.931025	-3.72584	2.42836	-10.4707	-3.77104	1.8384	2.2674	-5.21767	-11.8943	-1.69935	-5.2222	1.8178	-1.7128	2.4756	-2.0743	0.167845	-0.470825	-1.39343	-5.64481	-1.15504	-1.91925	0.540445	-0.612455	-3.22359	-0.195945	-10.3273	-7.59189
A1_2	Control	A	cDNA1	2	25	log2((2^(-CT))/NF)	-4.60603	0.53762	-3.71235	-0.05656	-6.42433	1.66912	0.56424	-3.25898	-1.98367	-1.90292	-2.33493	-0.13192	-8.01697	-5.03461	-5.63657	-0.77946	-0.89851	-7.94518	0.893	-9.67364	-3.69366	1.64728	-0.81985	-5.28506	-6.82367	-4.57578	-4.98133	-1.44938	-5.51213	2.45541	-2.10808	-1.38633	-0.62567	-1.17332	-7.9407	-1.18305	-1.72962	-8.18071	-0.43186	-3.12591	-0.22206	-6.74243	-8.0766
A2_2	Control	A	cDNA2	2	26	log2((2^(-CT))/NF)	-4.65601	-0.55032	-3.5117	-0.18035	-6.46563	1.61964	0.56353	-2.9316	-2.1147	-2.19216	-2.00334	-0.02878	-7.57318	-4.92325	-6.05532	-0.68909	-0.851	-6.80147	0.88111	-10.6717	-3.97053	0.6435	-1.58416	-5.20198	-6.82644	-4.48744	-4.89328	-1.49928	-6.44082	2.47668	-1.95641	-1.53724	-0.59516	-1.37485	-7.81933	-1.2265	-1.82355	-7.29407	-0.46239	-3.02821	-0.28333	-6.28851	-7.94281
A3_2	Control	A	cDNA3	2	27	log2((2^(-CT))/NF)	-4.73398	-0.698425	-2.89357	-0.106285	-5.78603	1.61372	-0.729745	-3.64694	-2.34974	-1.41153	-1.94349	-0.202225	-7.7063	-4.71614	-8.09821	-2.05118	-0.958885	-7.26663	0.326935	-9.53567	-4.45974	1.22666	-1.57669	-5.39475	-12.9798	-3.57402	-5.04368	-0.957775	-5.81557	2.64718	-2.2416	-1.76333	-0.358405	-1.35093	-6.89167	-1.11291	-1.94684	-7.40813	-0.369275	-3.02645	-0.353825	-11.4497	-7.87846
B1_2	Control	B	cDNA4	2	28	log2((2^(-CT))/NF)	-7.26494	-0.636227	-3.11445	0.0155225	-5.54755	-0.532327	-2.75959	-5.78973	-2.33819	-1.63509	-1.77377	-2.10619	-9.99641	-4.56829	-8.44299	-1.7575	-0.838957	-8.64033	0.448423	-9.81599	-3.63501	1.21899	-1.40188	-5.12902	-7.97274	-3.69936	-4.60528	-1.16447	-5.67154	2.77379	-1.92473	-1.78387	-0.334117	-1.45257	-6.61881	-1.20616	-1.92709	-8.27443	-0.548647	-3.25842	-0.324527	-11.9604	-8.29559
B2_2	Control	B	cDNA5	2	29	log2((2^(-CT))/NF)	-4.32047	0.405367	-2.9122	-0.196242	-6.94174	1.37236	-0.399833	-3.77311	-1.94021	-2.46895	-3.1444	-2.46966	-11.1826	-6.56945	-8.75652	-3.02991	-1.06557	-11.3448	-0.123963	-10.7428	-3.73111	1.5329	-2.33364	-6.22891	-0.98046	-4.18903	-5.13858	-1.92419	-4.44022	3.9154	-2.18969	2.17198	-0.970583	-1.48928	-6.99933	-0.0194925	-1.48881	-11.3779	-0.870783	-1.93376	0.323647	-10.3565	-6.36109
B3_2	Control	B	cDNA6	2	30	log2((2^(-CT))/NF)	-7.49366	-1.09995	-2.27766	0.391012	-4.3512	0.890303	-1.95591	-4.64339	-0.431788	-2.09026	-1.88478	-1.99142	-7.58826	-3.3786	-3.34757	-0.835668	-0.653268	-8.01843	0.301372	-11.0773	-4.15837	1.05169	0.120322	-5.54715	-2.55403	-2.59878	-4.47947	-1.9121	-6.08193	2.33571	-2.76604	0.754312	-1.00314	-0.949738	-6.48342	-1.54568	-1.06467	-9.87261	-0.412558	-3.6268	0.915222	-7.8383	-9.09387
C1_2	Control	C	cDNA7	2	31	log2((2^(-CT))/NF)	-8.08991	0.487185	-3.72928	-0.900435	-7.60998	-0.416845	-0.330945	-3.58265	-1.69964	-3.11743	-1.88861	-1.51562	-7.21462	-2.81819	-7.85011	-2.48753	-2.18248	-7.67809	-0.160795	-9.39124	-4.55255	1.89477	-0.559105	-5.13851	-3.86597	-3.76876	-4.49057	-2.06054	-4.3795	2.85902	-1.43812	-0.461395	-0.427355	-0.220035	-5.03911	-0.859555	-1.25231	-10.3038	-0.789965	-4.89991	-0.532815	-7.26287	-10.5973
C2_2	Control	C	cDNA8	2	32	log2((2^(-CT))/NF)	-6.90023	0.798643	-1.67156	-0.464888	-8.13436	-0.261488	0.966442	-2.91134	-1.39361	-1.78734	-1.85761	-1.30213	-6.27069	-1.80358	-5.04699	-2.27413	-2.01873	-6.93565	1.01913	-9.92628	-4.15943	3.17496	-0.393568	-5.08077	-3.52041	-3.44567	-4.09769	0.0433125	-4.22083	2.08192	-0.667078	-1.17217	-0.225298	0.133723	-5.4223	-1.22384	-0.943417	-9.15854	-0.801088	-3.22492	-0.255997	-9.0616	-7.85232
C3_2	Control	C	cDNA9	2	33	log2((2^(-CT))/NF)	-5.82059	-0.506402	-1.84432	1.00483	-5.9215	1.49402	-1.28563	-3.11759	-0.471172	-1.24903	-1.11354	-1.49684	-6.10084	-4.53209	-6.88807	-0.741853	0.125578	-7.52012	0.813887	-10.272	-2.90547	1.35966	-1.43211	-6.63605	-1.72621	-3.26322	-5.65747	0.182507	-5.28299	3.29003	-2.60723	-1.58868	-0.0182625	-0.413592	-5.51423	-0.964463	-1.4238	-9.43951	-1.424	-2.61312	1.74287	-8.18378	-8.36832
D1_2	Control	D	cDNA10	2	34	log2((2^(-CT))/NF)	-8.90465	-0.725812	-3.81563	-1.19591	-6.02789	1.39921	-1.37005	-3.92951	-2.47637	-3.41731	-1.46542	-1.52293	-9.27146	-4.47094	-9.01713	-2.10371	-1.25111	-9.01019	-0.335103	-10.4179	-3.82235	0.276677	-0.618043	-5.88498	-4.28576	-3.3512	-5.09816	-1.02206	-5.42683	3.1904	-2.10245	-1.63652	-1.06645	-1.46606	-6.10547	-0.815683	-1.48576	-8.42536	-1.40036	-3.18882	-0.330183	-8.02049	-9.15365
D2_2	Control	D	cDNA11	2	35	log2((2^(-CT))/NF)	-7.34837	-0.788075	-2.20951	0.644315	-5.61122	1.15996	-1.25585	-3.19847	-1.65653	-1.47087	-1.40308	-1.17498	-10.3587	-5.48229	-7.37233	-1.87694	-0.199095	-7.55677	0.992465	-9.60985	-4.75556	0.735155	-1.46345	-6.03331	-2.61549	-3.54709	-5.23991	-1.11892	-5.54218	3.088	-2.62037	-1.03974	-1.19346	0.223635	-4.72934	-1.45429	0.158665	-7.89504	-1.55364	-2.88165	0.041765	-9.40799	-8.29024
D3_2	Control	D	cDNA12	2	36	log2((2^(-CT))/NF)	-6.48914	-0.99228	-2.43485	0.55306	-5.70597	1.0877	-1.26974	-2.71512	-1.83791	-1.68266	-1.00633	-1.21559	-7.94438	-3.45463	-6.16278	-1.6317	-0.24171	-7.64277	1.03351	-9.34515	-4.901	0.63557	-1.25425	-4.83323	-2.74851	-1.47605	-4.53522	-1.10566	-4.50221	3.13065	-0.54649	-1.26441	-1.10145	0.00119	-6.41529	-1.54638	-0.92154	-6.80952	-1.60958	-2.97098	-0.04176	-11.1018	-7.25813
E1_2	WY14	E	cDNA13	2	37	log2((2^(-CT))/NF)	-8.41739	-0.364207	-3.33004	1.95472	-5.82653	1.18636	1.96703	-4.27581	-2.33923	0.0622825	-1.71021	-0.981217	-7.73264	-4.52213	-7.80598	-1.61024	-0.706438	-7.39911	0.650452	-9.78851	-4.24173	0.421243	1.91005	-5.70594	-10.7298	-1.59757	-4.4128	3.53671	-1.33467	2.75056	-2.00932	-1.71889	-0.885337	-1.15379	-6.13571	-1.20844	0.231983	-6.80475	-1.13748	-3.44807	0.0838325	-11.1896	-9.9656
E2_2	WY14	E	cDNA14	2	38	log2((2^(-CT))/NF)	-7.35027	-0.21678	-3.12501	2.40164	-5.78453	1.59724	3.30374	-3.50457	-1.78289	1.27606	-2.16258	-0.52294	-5.93248	-4.75915	-7.19755	-1.61889	-0.72563	-4.87388	0.57583	-9.018	-4.0934	0.94397	2.75249	-5.70868	-9.96787	-1.72254	-3.11726	4.59145	-1.1715	2.66919	-1.8341	-1.31177	-0.51895	-0.74806	-6.22429	-0.73558	1.52239	-6.13461	-0.7353	-3.07828	0.44791	-10.1951	-6.99429
E3_2	WY14	E	cDNA15	2	39	log2((2^(-CT))/NF)	-9.67436	-0.064605	-2.86855	2.31385	-5.56178	1.74073	1.31272	-4.27658	-1.7547	1.16546	-1.30036	-0.993465	-7.38763	-4.32139	-7.52154	-1.96039	-1.46166	-5.6079	1.05743	-11.281	-3.97756	0.935395	0.274685	-5.52545	-9.69816	-1.59781	-4.83096	2.9379	-2.72523	3.08025	-1.23815	-1.44037	-0.548955	-0.842345	-6.16674	-0.946635	-0.658675	-8.05748	-0.690565	-3.08689	0.347405	-11.1309	-9.33072
F1_2	WY14	F	cDNA16	2	40	log2((2^(-CT))/NF)	-6.21595	-1.5509	-2.59021	1.97021	0.201796	0.76877	-0.09532	-4.19727	0.66844	-0.24003	-1.61605	-2.05632	-6.92571	-3.18088	-3.98886	-1.12443	-0.87208	-3.48302	2.97407	-8.37262	-2.57254	2.81396	3.63672	-5.24611	-11.3989	-1.93527	-5.37947	3.35106	-1.2755	2.38967	-2.28455	0.21192	-4.75827	-0.34637	-7.19753	-1.62821	0.64489	0.51002	-2.26154	-2.95766	1.77321	-11.7346	-9.81527
F2_2	WY14	F	cDNA17	2	41	log2((2^(-CT))/NF)	-7.94564	-1.18667	-2.34796	2.45554	0.148064	0.860445	-0.595235	-5.98559	0.628485	-1.00618	-1.62512	-2.34225	-8.13971	-3.13406	-3.41917	-1.95559	-0.497365	-2.86612	3.47453	-8.76392	-3.01505	1.41504	3.16122	-5.66308	-12.5841	-1.84037	-4.69853	4.49228	-0.809855	2.65029	-3.02876	1.05367	-4.0679	-0.014925	-7.99183	-1.66576	-0.027085	0.803275	-2.30934	-3.0051	1.14217	-10.6069	-9.84003
F3_2	WY14	F	cDNA18	2	42	log2((2^(-CT))/NF)	-8.98156	-1.62565	-2.8008	2.30415	0.0281673	0.74076	-0.83001	-4.53069	0.59115	-0.0548	-2.04966	-2.48596	-6.33095	-3.42812	-3.704	-0.13807	-0.94594	-3.31181	3.16156	-7.27798	-4.04202	1.06863	3.14494	-3.92736	-12.7057	-1.87647	-5.38791	4.18688	-1.02116	2.40879	-2.16385	1.02688	-4.36404	-0.07252	-8.0138	-1.72727	0.89779	-0.36095	-2.50614	-2.8925	1.11261	-11.7637	-6.28975
G1_2	WY14	G	cDNA19	2	43	log2((2^(-CT))/NF)	-8.68811	0.60126	-2.79116	1.99145	-2.23387	0.24486	1.85345	-2.20099	-1.55422	0.50257	-1.96677	-2.43202	-8.73651	-3.12881	-4.0073	-0.8649	-0.92617	-5.43634	4.87777	-9.28445	-3.87405	2.54297	2.63638	-3.10561	-3.09965	-2.20257	-4.36906	4.03111	-1.37495	2.07542	-2.93344	0.49539	-0.6561	-0.56437	-5.97953	-1.84744	-0.57715	1.35084	-1.57497	-3.32344	0.72033	-10.6101	-6.64101
G2_2	WY14	G	cDNA20	2	44	log2((2^(-CT))/NF)	-6.71724	1.67142	-4.08685	0.12041	-3.00706	-0.51604	0.89935	-3.73583	-1.35207	1.6784	-3.27031	-0.64492	-7.3541	-4.12695	-5.78187	-2.04979	-2.02983	-4.79363	1.86269	-8.92355	-2.73782	1.71011	3.64236	-4.22527	-4.16361	-3.18106	-3.846	1.98368	-2.15565	3.01782	-1.08492	-0.28134	-0.50202	-1.18175	-7.15254	-1.02763	-1.27104	1.38723	-0.5282	-3.97813	-0.11271	-6.30545	-8.58467
G3_2	WY14	G	cDNA21	2	45	log2((2^(-CT))/NF)	-8.51999	0.918845	-2.06429	1.46837	-3.0207	2.22727	-0.148785	-3.96764	-1.85339	2.26072	-1.43237	-0.720865	-8.55434	-4.65144	-7.01103	-2.48375	0.596765	-6.9332	5.24589	-8.91659	-2.91941	2.07125	3.25768	-5.52196	-2.41693	-2.54433	-4.55082	2.81969	0.167765	3.92023	-0.827685	2.18851	-0.005865	-0.018685	-6.4546	-0.265345	-0.917845	1.9057	-0.373165	-1.85732	-0.166535	-10.3266	-9.42558
H1_2	WY14	H	cDNA22	2	46	log2((2^(-CT))/NF)	-8.9097	0.133257	-2.8305	0.922967	-4.58794	1.55663	0.328827	-2.8877	-1.50286	-1.43196	-1.31713	0.572257	-7.19176	-4.56229	-7.98437	-1.84216	-0.189013	-0.476353	4.60144	-9.4829	-2.77613	2.46687	2.59688	-4.02684	-2.96377	-0.238032	-4.06972	2.07516	-0.334163	3.27868	-1.28811	1.57561	0.0025575	-0.530942	-4.78733	-0.901512	-1.44651	0.210198	-1.12702	-2.71438	0.308167	-9.89343	-8.59289
H2_2	WY14	H	cDNA23	2	47	log2((2^(-CT))/NF)	-9.02502	0.350733	-3.23883	0.800993	-4.5361	3.33493	-0.532567	-3.5001	-2.11174	-1.6286	-1.04806	-0.458957	-7.16602	-3.95466	-5.36969	-0.299777	0.0889425	-2.80587	3.51712	-9.61138	-3.59272	1.89517	3.03379	-3.95644	-2.27603	-1.26492	-6.17153	1.77311	-1.38493	2.66606	-2.39221	0.770523	0.152833	0.271633	-6.05958	-1.12614	-1.82511	-0.177147	-1.40875	-2.7453	1.15683	-6.1004	-6.89304
H3_2	WY14	H	cDNA24	2	48	log2((2^(-CT))/NF)	-7.34748	-0.959315	-3.64507	0.424535	-5.94387	1.09465	-1.66613	-4.98492	-2.24996	-2.1442	-1.05279	-0.537795	-9.25179	-4.07175	-5.85982	-0.377015	-1.14494	-2.7401	3.49554	-10.613	-3.76898	2.59137	2.0181	-6.22731	-2.48947	-1.76896	-5.05863	0.811555	-1.50545	2.52556	-2.45732	0.367135	-0.496245	-2.07151	-6.15246	-1.56593	-2.05741	-0.193645	-1.39271	-2.64837	-1.14271	-11.186	-7.63243
[truncated: 4 more columns]

## Sheet: LEM_Data
ID	Treatment	Cells	cDNA	Replicate	Sample	ExprMean	ExprMeanRes	PredTreatEff	ResidTreatEff	PredCellEff	ResidCellEff	PredSE	ResidSE	Corr	Unit	Actin	ABCB1	ABCG2.	Acox1	ADH1A	AHR	ALAS1.	CCL2	CEBP	CPT1A	CREBBP	CRP	CYP1A1	SULT1A1	SULT1B1.	TBP	TPMT	UGT1A1	UGT2B7	VDR	VEGFA	PCK1	PDK4.	POLR2A	PON1	PPARa	PPARg	PTGS2	G6PC.	GAPDH	GSTA2	GSTM1	GSTP1	GUSbeta
A1_1	Control	A	cDNA1	1	1	21.1176	0.497789	0.469551	0.0282382	-0.389902	0.418141	0.418141	0	0.418141	CT	22.0508	17.4894	20.9819	18.2721	23.4007	16.432	18.4168	19.8176	20.114	19.8524	19.6854	19.1573	25.57	21.7923	23.7739	18.7272	18.9235	25.3448	17.466	27.0052	21.868	16.5662	19.0501	22.8731		21.6833	22.2553	18.9502	22.9734	14.7951	19.1801	19.4091	18.5353	19.3479
A2_1	Control	A	cDNA2	1	2	20.3941	-0.225714	0.469551	-0.695265	-0.389902	-0.305363	-0.305363	0	-0.305363	CT	22.6316	18.2837	21.0325	18.1738	24.1883	16.4352	18.3952	21.0533	20.0721	19.7289	19.5725	19.075	24.6449	21.5256	24.6615	19.2401	18.7451	24.9822	17.2481	27.5916	21.6664	16.5568	18.7398	22.7128		22.1289	21.4802	18.8586	22.6023	14.7405	18.897	19.3835	18.4579	19.2365
A3_1	Control	A	cDNA3	1	3	20.9547	0.222301	0.469551	-0.24725	-0.389902	0.142652	0.142652	0	0.142652	CT	22.569	18.0351	20.9742	17.64	22.6783	16.0904	18.448	20.8847	19.6326	19.6779	19.6161	18.6584	24.8937	21.9365	24.7745	18.9765	18.6915	25.424	17.1696	27.4447	21.5727	16.4792	18.6879	23.3278	28.073	21.4349	21.6864	19.0242	22.2441	14.6907	19.1295	19.1433	18.2075	18.7827
B1_1	Control	B	cDNA4	1	4	20.789	0.056591	0.469551	-0.41296	0.499237	-0.912197	-0.912197	0	-0.912197	CT	24.2584	18.8764	21.8684	18.5303	24.3743	17.0814	19.244	21.6397	20.5341	20.4877	20.257	19.4538	27.7302	22.7195	25.9613	19.9395	19.3632	26.8896	18.0117	27.7172	22.2991	17.38	19.5199	23.7849	30.0734	22.3129	22.8104	19.8134	22.9833	15.5104	20.1027	19.9148	18.89	19.786
B2_1	Control	B	cDNA5	1	5	23.0215	2.40169	0.469551	1.93214	0.499237	1.43291	1.43291	0	1.43291	CT	22.8871	18.6466	21.5168	18.1426	23.9577	16.7777	18.8867	22.2366	20.1639	19.757	20.9726	20.0579	30.3748	22.8099	26.7853	20.1627	19.3554	28.3123	18.1137	30.5029	22.0318	17.3714	20.0393	24.152		21.6778	23.0443	19.943	23.5629	15.1714	20.1061	19.4133	18.2863	19.0581
B3_1	Control	B	cDNA6	1	6	21.7414	1.009	0.469551	0.539454	0.499237	0.040217	0.040217	0	0.040217	CT	23.4897	18.812	21.3603	18.5568	23.9904	17.0542	19.2	21.9855	20.4718	20.0464	20.8277	19.9344	26.3158	22.8315	26.2968	20.2464	19.5169	26.2857	17.8534	29.7139	22.6436	17.7953	19.9191	24.1049	29.6586	21.8243	22.6781	20.0088	23.9878	15.2492	20.1243	19.9345	18.804	19.5867
C1_1	Control	C	cDNA7	1	7	20.9743	0.354509	0.469551	-0.115042	0.20352	-0.318563	-0.318563	0	-0.318563	CT	24.3585	18.1424	21.4232	18.254	25.6343	16.8584	18.3188	21.9531	20.4608	19.7548	19.898	20.1731	25.6637	21.2523	25.3888	20.0444	18.9398	25.3374	17.6312	28.7398	22.3687	17.118	19.3074	23.9486		21.8297	22.9364	19.6163	22.8682	15.0822	19.9407	19.9341	18.8576	19.1696
C2_1	Control	C	cDNA8	1	8	20.991	0.258608	0.469551	-0.210943	0.20352	-0.414463	-0.414463	0	-0.414463	CT	24.5532	18.2171	21.2521	18.1856	25.8226	16.7604	18.328	21.6324	20.5004	19.7949	19.766	20.0513	25.0178	21.1911	25.3737	19.8926	18.94	25.927	17.6173	28.26	23.165	17.1633	19.1646	24.0245	28.8197	22.016	22.9169	19.3911	23.0482	15.0618	19.8825	19.9038	18.8013	19.0947
C3_1	Control	C	cDNA9	1	9	22.1095	1.37717	0.469551	0.907624	0.20352	0.704103	0.704103	0	0.704103	CT	25.1238	18.4836	21.102	17.8289	24.4831	16.4283	18.7129	21.9096	20.1704	19.6296	19.3117	19.7051	23.7999	22.9098	25.8472	20.6776	18.8288	26.105	17.8558	28.7613	22.1038	17.3423	20.0076	24.4628	27.3372	21.7716	23.6006	19.1961	23.6399	15.3698	20.4796	19.4884	18.3509	18.8103
D1_1	Control	D	cDNA10	1	10	20.9661	0.233703	0.469551	-0.235847	-0.312855	0.0770077	0.0770077	0	0.0770077	CT	26.4131	18.0068	20.2651	17.617	23.9195	15.9405	18.1994	21.4382	19.7789	19.2957	18.9068	18.7314	26.3148	22.4409	26.4353	19.723	18.1415	26.3241	16.9337	26.9567	21.7203	17.096	19.1282	23.2889	28.6358	21.135	21.9404	18.4109	22.7188	14.6962	19.5824	19.2982	18.2681	18.7402
D2_1	Control	D	cDNA11	1	11	21.3636	0.743856	0.469551	0.274305	-0.312855	0.587161	0.587161	0	0.587161	CT	24.5976	17.8844	20.8402	17.496	23.2869	16.2013	18.4819	20.957	19.8281	19.2976	19.5329	18.8463	27.4593	22.5768	25.3375	19.7091	18.4077	24.5653	17.1477	27.4722	21.6487	16.9376	19.012	23.9825		21.172	22.6862	19.1137	22.8781	14.9401	19.6187	19.1464	18.1981	18.3452
D3_1	Control	D	cDNA12	1	12	20.1155	-0.504286	0.469551	-0.973837	-0.312855	-0.660982	-0.660982	0	-0.660982	CT	25.083	18.0957	20.7729	17.7702	23.7196	16.3925	18.509	20.6941	19.9618	19.696	19.1287	18.7015	26.7135	22.4347	24.6862	19.4054	18.4239	25.0753	17.0232	27.4595	21.9879	17.0763	18.8264	23.5366		21.3252	21.9875	18.8219	22.8772	14.8815	19.5331	19.6165	18.4676	18.6127
E1_1	WY14	E	cDNA13	1	13	20.3201	-0.299698	-0.469692	0.169994	0.29198	-0.121986	-0.121986	0	-0.121986	CT	25.8133	18.1314	21.2048	15.9557	24.5405	16.6076	15.3281	21.1485	20.0532	17.6318	19.7335	19.1118	25.5923	22.4371	26.055	19.658	18.8104	23.3153	17.1601	26.8001	22.1828	17.2113	16.0136	24.0737		20.0992	22.4744	14.0905	18.7612	14.885	19.8274	19.5227	18.5146	18.9166
E2_1	WY14	E	cDNA14	1	14	20.298	-0.321753	-0.469692	0.147939	0.29198	-0.144041	-0.144041	0	-0.144041	CT	25.8779	18.233	21.1826	15.976	24.5321	16.5776	15.3092	21.261	19.9624	17.5111	19.5719	19.017	24.2541	22.246	26.4726	19.2754	18.7876	23.2715	17.119	26.6994	22.173	17.1383	15.9011	24.0126		20.9966	21.8248	14.0654	20.5203	14.7854	19.6952	19.559	18.4049	18.7974
E3_1	WY14	E	cDNA15	1	15	20.9678	0.347893	-0.469692	0.817586	0.29198	0.525606	0.525606	0	0.525606	CT	26.4407	18.1797	21.2746	15.7114	23.8078	16.6296	15.7815	21.5394	20.0018	16.4586	19.9018	18.8694		22.434	25.2172	19.8484	18.8167	22.8506	17.3497	28.1559	22.0786	17.2582	16.1413	23.318	28.7786	20.2037	22.74	13.2781	19.2529	15.1806	20.0411	19.3528	18.3313	18.7757
F1_1	WY14	F	cDNA16	1	16	19.7699	-0.962503	-0.469692	-0.492811	-0.364143	-0.128667	-0.128667	0	-0.128667	CT	25.8174	18.631	19.7017	16.1034	17.1469	16.244	17.1685	23.0338	16.801	18.5493	18.6333	19.24	24.2903	20.4457	20.7473	20.027	17.8582	20.3596	13.9467	25.6042	20.7508	16.0816	14.5222	23.1762	30.0207	18.9972	23.1352	14.7113	18.5701	14.9258	19.7998	17.2093	21.5424	17.4631
F2_1	WY14	F	cDNA17	1	17	19.3609	-1.37146	-0.469692	-0.901767	-0.364143	-0.537623	-0.537623	0	-0.537623	CT	25.7599	18.4692	19.9192	15.9959	16.9976	16.1912	19.0677	22.9381	16.717	18.3746	18.3994	19.2881	26.4331	20.3344	20.5261	19.796	17.6229	20.3741	13.812	26.3465	20.757	16.0919	15.4945	24.0256	29.9031	18.929	23.4371	14.5958	18.3437	14.7874	19.8135	16.9049	21.1655	17.3669
F3_1	WY14	F	cDNA18	1	18	20.0029	-0.729431	-0.469692	-0.259739	-0.364143	0.104405	0.104405	0	0.104405	CT	25.0363	18.7109	20.0321	15.4811	17.2487	16.7264	17.6322	23.589	16.8535	17.4589	19.1305	19.5819	24.4698	20.841	21.3417	18.3974	18.043	20.7674	14.4709	25.0089	20.9455	16.7094	13.855	21.5798	30.7302	19.4031	23.0495	13.9687	18.816	15.1856	20.5291	17.1427	21.4695	17.7954
G1_1	WY14	G	cDNA19	1	19	19.8305	-0.789274	-0.469692	-0.319582	-0.120829	-0.198753	-0.198753	0	-0.198753	CT	26.6359	17.2833	21.3418	18.0607	20.8783	16.3854	17.1984	21.1985	19.8307	16.849	19.5841	19.5128	26.2887	22.0654	23.3788	17.9404	18.7854	23.2632	13.7922	27.3598	22.3934	15.8166	14.2548	21.8055		19.6069	22.204	15.1144	19.0256	14.8129	19.4417	17.3993	18.3654	19.1456
G2_1	WY14	G	cDNA20	1	20	19.7348	-0.88497	-0.469692	-0.415278	-0.120829	-0.294449	-0.294449	0	-0.294449	CT	24.6128	17.1386	21.0586	17.9564	20.3716	16.2663	17.1689	21.3076	19.7143	16.6229	19.4659	19.2858	26.1841	22.1523	23.3957	18.5913	18.5282	22.6795	15.5894	27.975	21.9898	15.7647	16.1391	21.6038		20.5645	22.1993	15.0749	19.6397	14.665	19.1522	17.3023	18.3058	18.9446
G3_1	WY14	G	cDNA21	1	21	20.688	0.000525458	-0.469692	0.470218	-0.120829	0.591047	0.591047	0	0.591047	CT	25.9579	18.0513	20.5084	15.5297		16.079	18.7699	21.2149	19.7337	16.3596	19.7382	17.9209	27.3329	22.6559	24.9451	19.794	18.3955	24.8411	13.1206	27.3317	20.6982	16.3308	13.9908	23.3019	29.5191	21.0653	22.8069	15.0402	17.5972	15.3621	19.7657	17.201	18.0859	18.6854
H1_1	WY14	H	cDNA22	1	22	20.1677	-0.564636	-0.469692	-0.0949439	0.192993	-0.287936	-0.287936	0	-0.287936	CT	26.337	18.1698	21.0708	17.8493	22.7139	16.2593	18.8224	20.9709	19.9289	19.6008	19.5978	17.8394	25.6434	22.7745	25.8416	19.7496	18.4527	19.5035	14.0982	28.272	21.1162	16.6967	16.1389	22.9816	30.3537	18.3538	23.1572	16.1674	18.8544	15.2061	19.769	16.4974	18.4618	18.9098
H2_1	WY14	H	cDNA23	1	23	20.8267	0.206912	-0.469692	0.676604	0.192993	0.483611	0.483611	0	0.483611	CT	26.5973	18.404	21.4887	17.9337	23.3506	16.4748	18.7591	21.4746	20.1198	19.5843	20.4103	18.6798	24.601	21.7815	23.8589	19.2717	19.0269	20.5107	14.6926	26.5789	21.8502	16.0973	13.7821	23.3319		18.6271	24.1185	16.4506	19.205	15.6491	20.287	16.6348	18.4472	19.1754
H3_1	WY14	H	cDNA24	1	24	20.649	-0.0833361	-0.469692	0.386356	0.192993	0.193364	0.193364	0	0.193364	CT	25.3585	18.3273	21.0578	17.8208	23.7089	16.0535	18.4059	21.6666	19.9821	19.3602	19.6949	18.1693	25.9013	21.5266	23.9215	19.1189	18.7231	21.5179	15.3637	28.2627	21.5631	15.9536	15.5246	23.0097	29.6863	19.4914	23.0142	15.9742	19.5048	15.3164	19.8663	17.6242	18.2629	19.1855
A1_2	Control	A	cDNA1	2	25	20.767	0.147273	0.469551	-0.322278	-0.389902	0.0676249	0.0676249	0	0.0676249	CT	22.361	17.2173	21.4673	17.8115	24.1793	16.0858	17.1907	21.0139	19.7386	19.6579	20.0899	17.8869	25.7719	22.7896	23.3915	18.5344	18.6535	25.7001	16.862	27.4286	21.4486	16.1077	18.5748	23.04		22.3307	22.7363	19.2043	23.2671	15.2996	19.863	19.1413	18.3806	18.9283
A2_2	Control	A	cDNA2	2	26	20.3407	-0.27911	0.469551	-0.748661	-0.389902	-0.358758	-0.358758	0	-0.358758	CT	22.3775	18.2718	21.2332	17.9018	24.1871	16.1018	17.1579	20.6531	19.8362	19.9136	19.7248	17.7502	25.2946	22.6447	23.7768	18.4106	18.5725	24.5229	16.8404	28.3932	21.692	17.078	19.3056	22.9234		22.2089	22.6147	19.2207	24.1623	15.2448	19.6779	19.2587	18.3166	19.0963
A3_2	Control	A	cDNA3	2	27	20.8477	0.115351	0.469551	-0.354199	-0.389902	0.035703	0.035703	0	0.035703	CT	22.2195	18.1839	20.3791	17.5918	23.2715	15.8718	18.2152	21.1324	19.8352	18.897	19.429	17.6877	25.1918	22.2016	25.5837	19.5367	18.4444	24.7521	17.1585	27.0212	21.9452	16.2588	19.0622	22.8802	30.4652	21.0595	22.5292	18.4433	23.301	14.8383	19.7271	19.2488	17.8439	18.8364
B1_2	Control	B	cDNA4	2	28	20.3733	-0.246497	0.469551	-0.716048	0.499237	-1.21529	-1.21529	0	-1.21529	CT	25.4419	18.8132	21.2914	18.1615	23.7245	18.7093	20.9366	23.9667	20.5152	19.8121	19.9507	20.2832	28.1734	22.7453	26.62	19.9345	19.0159	26.8173	17.7286	27.993	21.812	16.958	19.5789	23.306		21.8763	22.7823	19.3414	23.8485	15.4032	20.1017	19.9608	18.5111	19.6295
B2_2	Control	B	cDNA5	2	29	22.8217	2.08931	0.469551	1.61976	0.499237	1.12052	1.12052	0	1.12052	CT	22.626	17.9002	21.2177	18.5018	25.2473	16.9332	18.7054	22.0786	20.2457	20.7745	21.4499	20.7752	29.4881	24.875	27.0621	21.3354	19.3711	29.6503	18.4295	29.0484	22.0366	16.7726	20.6392	24.5344	19.286	22.4946	23.4441	20.2297	22.7458	14.3901	20.4952	16.1336	19.2761	19.7948
B3_2	Control	B	cDNA6	2	30	21.235	0.502627	0.469551	0.033076	0.499237	-0.466161	-0.466161	0	-0.466161	CT	26.2408	19.8471	21.0248	18.3562	23.0984	17.8569	20.7031	23.3906	19.179	20.8374	20.632	20.7386	26.3354	22.1258	22.0947	19.5828	19.4004	26.7656	18.4458	29.8245	22.9055	17.6955	18.6269	24.2943	21.3012	21.346	23.2266	20.6593	24.8291	16.4115	21.5132	17.9929	19.7503	19.6969
C1_2	Control	C	cDNA7	2	31	20.9331	0.360769	0.469551	-0.108781	0.20352	-0.312302	-0.312302	0	-0.312302	CT	26.2146	17.6375	21.854	19.0251	25.7347	18.5415	18.4556	21.7073	19.8243	21.2421	20.0133	19.6403	25.3393	20.9429	25.9748	20.6122	20.3072	25.8028	18.2855	27.5159	22.6772	16.2299	18.6838	23.2632	21.9907	21.8934	22.6153	20.1852	22.5042	15.2657	19.5628	18.5861	18.552	18.3447
C2_2	Control	C	cDNA8	2	32	21.0591	0.406391	0.469551	-0.06316	0.20352	-0.266681	-0.266681	0	-0.266681	CT	25.6346	17.9358	20.406	19.1993	26.8688	18.9959	17.768	21.6458	20.128	20.5218	20.592	20.0365	25.0051	20.538	23.7814	21.0085	20.7531	25.6701	17.7153	28.6607	22.8938	15.5595	19.128	23.8152	22.2548	22.1801	22.8321	18.6911	22.9552	16.6525	19.4015	19.9066	18.9597	18.6007
C3_2	Control	C	cDNA9	2	33	22.0134	1.28098	0.469551	0.811426	0.20352	0.607905	0.607905	0	0.607905	CT	24.4896	19.1754	20.5133	17.6641	24.5905	17.175	19.9546	21.7866	19.1401	19.918	19.7825	20.1658	24.7698	23.2011	25.557	19.4108	18.5434	26.1891	17.8551	28.941	21.5744	17.3093	20.1011	25.305	20.3952	21.9322	24.3264	18.4865	23.952	15.3789	21.2762	20.2577	18.6872	19.0826
D1_2	Control	D	cDNA10	2	34	20.9427	0.210319	0.469551	-0.259232	-0.312855	0.0536235	0.0536235	0	0.0536235	CT	26.3261	18.1472	21.2371	18.6173	23.4493	16.0222	18.7915	21.3509	19.8978	20.8387	18.8868	18.9444	26.6929	21.8924	26.4386	19.5251	18.6725	26.4316	17.7565	27.8393	21.2438	17.1447	18.0395	23.3064	21.7072	20.7726	22.5196	18.4435	22.8483	14.231	19.5239	19.0579	18.4879	18.8875
D2_2	Control	D	cDNA11	2	35	21.3528	0.62044	0.469551	0.150889	-0.312855	0.463744	0.463744	0	0.463744	CT	25.2329	18.6726	20.094	17.2402	23.4957	16.7246	19.1404	21.083	19.541	19.3554	19.2876	19.0595	28.2432	23.3668	25.2568	19.7614	18.0836	25.4413	16.892	27.4944	22.6401	17.1494	19.348	23.9178	20.5	21.4316	23.1244	19.0034	23.4267	14.7965	20.5049	18.9243	19.078	17.6609
D3_2	Control	D	cDNA12	2	36	20.3685	-0.363859	0.469551	-0.833409	-0.312855	-0.520554	-0.520554	0	-0.520554	CT	24.5876	19.0907	20.5333	17.5454	23.8044	17.0107	19.3682	20.8136	19.9364	19.7811	19.1048	19.314	26.0428	21.5531	24.2612	19.7301	18.3402	25.7412	17.0649	27.4436	22.9994	17.4629	19.3527	22.9317	20.847	19.5745	22.6337	19.2041	22.6007	14.9678	18.6449	19.3629	19.1999	18.0973
E1_2	WY14	E	cDNA13	2	37	20.2686	-0.463801	-0.469692	0.00589099	0.29198	-0.286089	-0.286089	0	-0.286089	CT	26.1084	18.0552	21.021	15.7363	23.5175	16.5046	15.724	21.9668	20.0302	17.6287	19.4012	18.6722	25.4237	22.2131	25.497	19.3012	18.3974	25.0901	17.0406	27.4795	21.9327	17.2698	15.781	23.3969	28.4208	19.2886	22.1038	14.1543	19.0257	14.9404	19.7003	19.4099	18.5763	18.8448
E2_2	WY14	E	cDNA14	2	38	20.8472	0.114787	-0.469692	0.584479	0.29198	0.292499	0.292499	0	0.292499	CT	25.5588	18.4253	21.3336	15.8069	23.9931	16.6113	14.9048	21.7131	19.9915	16.9325	20.3711	18.7315	24.141	22.9677	25.4061	19.8275	18.9342	23.0824	17.6327	27.2266	22.302	17.2646	15.4561	23.9172	28.1764	19.9311	21.3258	13.6171	19.3801	15.5394	20.0427	19.5203	18.7275	18.9566
E3_2	WY14	E	cDNA15	2	39	20.2887	-0.443702	-0.469692	0.0259905	0.29198	-0.265989	-0.265989	0	-0.265989	CT	27.4128	17.803	20.607	15.4246	23.3002	15.9977	16.4257	22.015	19.4931	16.5729	19.0388	18.7319	25.126	22.0598	25.2599	19.6988	19.2001	23.3463	16.681	29.0194	21.716	16.803	17.4637	23.2639	27.4366	19.3362	22.5694	14.8005	20.4636	14.6582	18.9766	19.1788	18.2874	18.5808
F1_2	WY14	F	cDNA16	2	40	20.0728	-0.659575	-0.469692	-0.189883	-0.364143	0.174261	0.174261	0	0.174261	CT	23.9121	19.2471	20.2864	15.726	17.4944	16.9274	17.7915	21.8935	17.0277	17.9362	19.3122	19.7525	24.6219	20.8771	21.685	18.8206	18.5683	21.1792	14.7221	26.0688	20.2687	14.8822	14.0595	22.9423	29.095	19.6315	23.0757	14.3451	18.9717	15.3065	19.9807	17.4843	22.4545	18.0426
F2_2	WY14	F	cDNA17	2	41	19.9752	-0.757174	-0.469692	-0.287481	-0.364143	0.0766622	0.0766622	0	0.0766622	CT	25.5597	18.8008	19.9621	15.1586	17.466	16.7537	18.2093	23.5997	16.9856	18.6203	19.2392	19.9564	25.7538	20.7482	21.0333	19.5697	18.1115	20.4802	14.1396	26.378	20.6292	16.1991	14.4529	23.2772	30.1982	19.4545	22.3126	13.1218	18.424	14.9638	20.6429	16.5604	21.682	17.629
F3_2	WY14	F	cDNA18	2	42	20.0846	-0.522873	-0.469692	-0.0531804	-0.364143	0.310963	0.310963	0	0.310963	CT	26.5718	19.2159	20.3911	15.2861	17.5621	16.8495	18.4203	22.1209	16.9991	17.6451	19.6399	20.0762	23.9212	21.0184	21.2943	17.7283	18.5362	20.9021	14.4287	24.8682	21.6323	16.5216	14.4453	21.5176	30.2959	19.4667	22.9782	13.4034	18.6114	15.1815	19.7541	16.5634	21.9543	17.6628
G1_2	WY14	G	cDNA19	2	43	19.8861	-0.721436	-0.469692	-0.251743	-0.120829	-0.130914	-0.130914	0	-0.130914	CT	26.8655	17.5762	20.9686	16.186	20.4113	17.9326	16.324	20.3784	19.7317	17.6749	20.1442	20.6095	26.9139	21.3062	22.1847	19.0423	19.1036	23.6138	13.2997	27.4619	22.0515	15.6345	15.5411	21.283	21.2771	20.38	22.5465	14.1463	19.5524	16.102	21.1109	17.682	18.8335	18.7418
G2_2	WY14	G	cDNA20	2	44	19.7809	-0.791389	-0.469692	-0.321697	-0.120829	-0.200868	-0.200868	0	-0.200868	CT	24.6168	16.2282	21.9864	17.7792	20.9066	18.4156	17.0002	21.6354	19.2517	16.2212	21.1699	18.5445	25.2537	22.0265	23.6815	19.9494	19.9294	22.6932	16.0369	26.8231	20.6374	16.1895	14.2572	22.1249	22.0632	21.0806	21.7456	15.9159	20.0552	14.8818	18.9845	18.1809	18.4016	19.0813
G3_2	WY14	G	cDNA21	2	45	20.3758	-0.356584	-0.469692	0.113108	-0.120829	0.233937	0.233937	0	0.233937	CT	26.7587	17.3199	20.3031	16.7704	21.2595	16.0115	18.3875	22.2064	20.0922	15.978	19.6711	18.9596	26.7931	22.8902	25.2498	20.7225	17.642	25.172	12.9929	27.1554	21.1582	16.1675	14.9811	23.7607	20.6557	20.7831	22.7896	15.4191	18.071	14.3185	19.0664	16.0503	18.2446	18.2574
H1_2	WY14	H	cDNA22	2	46	19.9065	-0.825863	-0.469692	-0.356171	0.192993	-0.549163	-0.549163	0	-0.549163	CT	27.4659	18.4229	21.3867	17.6332	23.1441	16.9995	18.2273	21.4439	20.059	19.9881	19.8733	17.9839	25.7479	23.1185	26.5405	20.3983	18.7452	19.0325	13.9547	28.0391	21.3323	16.0893	15.9593	22.583	21.5199	18.7942	22.6259	16.481	18.8903	15.2775	19.8443	16.9806	18.5536	19.0871
H2_2	WY14	H	cDNA23	2	47	20.5321	-0.0402487	-0.469692	0.429444	0.192993	0.236451	0.236451	0	0.236451	CT	27.3792	18.0034	21.593	17.5532	22.8903	15.0192	18.8867	21.8543	20.4659	19.9828	19.4022	18.8131	25.5202	22.3088	23.7238	18.6539	18.2652	21.16	14.837	27.9655	21.9469	16.459	15.3204	22.3106	20.6302	19.6191	24.5257	16.581	19.7391	15.6881	20.7464	17.5836	18.2013	18.0825
H3_2	WY14	H	cDNA24	2	48	20.3793	-0.353026	-0.469692	0.116666	0.192993	-0.0763263	-0.0763263	0	-0.0763263	CT	25.1281	18.74	21.4257	17.3561	23.7245	16.686	19.4468	22.7656	20.0306	19.9248	18.8334	18.3184	27.0324	21.8524	23.6405	18.1577	18.9256	20.5207	14.2851	28.3937	21.5496	15.1893	15.7625	24.008	20.2701	19.5496	22.8393	16.9691	19.2861	15.2551	20.238	17.4135	18.2769	19.8521
[truncated: 14 more columns]

## Sheet: LEM_Diff
	WY14.Control	AveExpr	F	P.Value	adj.P.Val
G6PC.	-4.09431	21.1539	452.917	1.37664e-26	6.47021e-25
PDK4.	-4.02519	17.2309	314.311	4.19171e-23	1.9701e-21
PTGS2	-4.3656	17.0781	279.803	4.99479e-22	2.34755e-20
HMGCS2	-7.78837	22.9526	113.162	2.14176e-14	1.00663e-12
UGT1A1	-3.93876	24.033	88.8169	1.23545e-12	5.8066e-11
PPARa	-1.90663	20.6889	87.0113	1.71683e-12	8.06909e-11
UGT2B7	-2.52248	16.2848	66.9994	9.14835e-11	4.29973e-09
CPT1A	-2.04591	18.9174	51.5608	3.27413e-09	1.53884e-07
Acox1	-1.55385	17.3099	44.2517	2.17957e-08	1.0244e-06
GSTM1	-1.56079	18.487	31.2286	9.70024e-07	4.55911e-05
Actin	1.74229	25.1115	25.3697	6.65618e-06	0.00031284
ADH1A	-2.86643	22.8101	24.7002	8.72113e-06	0.000409893
IL1b	1.54291	28.0885	19.5341	5.87096e-05	0.00275935
HMGCR	-1.22984	19.0188	18.9767	6.63987e-05	0.00312074
ALAS1.	-1.26533	18.0977	15.1985	0.000291069	0.0136802
VEGFA	-0.637055	21.8042	13.3416	0.00062538	0.0293929
INSIG1	-1.3621	24.7045	13.1018	0.000691717	0.0325107
PCK1	-0.616213	16.6339	12.4467	0.000913348	0.0429274
VDR	-0.998098	27.6355	11.9567	0.00112718	0.0529775
POLR2A	-0.71298	23.2984	10.1195	0.00253125	0.118969
SULT1B1.	-1.42595	24.5004	9.97313	0.00270373	0.127075
CEBP	-0.818739	19.5701	8.35918	0.00568227	0.267067
HNF4alpha	-0.466477	17.7106	7.25033	0.00964288	0.453215
INSIG2	-0.476725	21.8629	6.94598	0.0111825	0.525576
IL8	0.669325	17.301	4.8273	0.0327143	1
GUSbeta	-0.385268	18.7751	4.82428	0.0327665	1
TBP	-0.449541	19.5305	4.38794	0.0413251	1
HNF1A	-0.32129	21.0577	4.2643	0.0441703	1
TPMT	-0.342747	18.7634	3.97688	0.0516428	1
CYP1A1	-0.753109	25.9167	3.91095	0.0536602	1
GSTP1	0.59928	18.9316	3.7532	0.0584138	1
SULT1A1	-0.425657	22.0912	2.92864	0.0932705	1
CRP	-0.38175	19.177	2.797	0.100741	1
PON1	2.03477	25.8934	2.22648	0.144477	1
CREBBP	-0.269186	19.7162	2.12727	0.151004	1
CCL2	0.33799	21.7033	1.963	0.167421	1
AHR	-0.303227	16.7018	1.86226	0.178525	1
HMOX1	0.229975	18.9316	1.78347	0.187822	1
IL6	0.278143	26.4812	1.01452	0.318917	1
ABCB1	-0.17911	18.2382	0.924316	0.34101	1
ABCG2.	-0.147289	20.9531	0.814356	0.371199	1
HK2	0.081852	24.3923	0.106756	0.745272	1
HMBS	-0.0209925	19.055	0.0252684	0.874346	1
RPLP0	0.0335442	18.0983	0.0250064	0.874994	1
GAPDH	-0.00810375	15.1238	0.00317721	0.955276	1
GSTA2	0.00861167	19.8739	0.00230774	0.961878	1
PPARg	0.00798417	22.7293	0.00171878	0.967097	1
wasser

## Sheet: GenNames
Life Bestellnummer	Gene Name	Gene Symbol	RefSeq	Full Name
Hs01060665_g1	Actin	ACTB	NM_001101.3	ACTB actin, beta 7 Homo sapiens, Actin family cytoskeletal protein
Hs01067802_m1	ABCB1	ABCB1	NM_000927.4	ABCB1 ATP-binding cassette, sub-family B (MDR/TAP), member 1 7 Homo sapiens, Atp-binding cassette (abc) transporter
Hs00184979_m1	ABCG2.	ABCG2	NM_001257386.1	ATP-binding cassette, sub-family G (WHITE), member 2
Hs01074241_m1	Acox1	ACOX1	NM_001185039.1	acyl-CoA oxidase 1, palmitoyl
Hs00605167_g1	ADH1A	ADH1A	NM_000667.3	alcohol dehydrogenase 1A (class I), alpha polypeptide 4
Hs00169233_m1	AHR	AHR	NM_001621.4	AHR aryl hydrocarbon receptor 7 Homo sapiens, Receptor
Hs00167441_m1	ALAS1.	ALAS1	NM_000688.5	aminolevulinate, delta-, synthase 1 3
Hs00234140_m1	CCL2	CCL2	NM_002982.3	CCL2 chemokine (C-C motif) ligand 2 17 Homo sapiens, Signaling molecule, Chemokine
Hs00269972_s1	CEBPA	CEBPA	NM_004364.3	CCAAT/enhancer binding protein (C/EBP), alpha
Hs00270923_s1	CEBPB	CEBPB	NM_005194.3	CCAAT/enhancer binding protein (C/EBP), beta
Hs00270931_s1	CEBPD	CEBPD	NM_005195.3	CCAAT/enhancer binding protein (C/EBP), delta
Hs00912671_m1	CPT1A	CPT1A	NM_001031847.2	carnitine palmitoyltransferase 1A (liver)
Hs00231733_m1	CREBBP	CREBBP	NM_001079846.1	CREB binding protein
Hs00265044_m1	CRP	CRP	NM_000567.2	C-reactive protein, pentraxin-related
Hs00153120_m1	CYP1A1	CYP1A1	NM_000499.3	cytochrome P450, family 1, subfamily A, polypeptide 1
Hs00738644_m1	SULT1A1	SULT1A1	NM_177536.3	sulfotransferase family, cytosolic, 1A, phenol-preferring, member 1
Hs00234899_m1	SULT1B1.	SULT1B1	NM_014465.3	sulfotransferase family, cytosolic, 1B, member 1
Hs00909011_m1	TPMT	TPMT	NM_000367.2	thiopurine S-methyltransferase
Hs02511055_s1	UGT1A1	UGT1A1	NM_000463.2	UGT1A1 UDP glucuronosyltransferase 1 family, polypeptide A1 2 Homo sapiens, Glycosyltransferase
Hs00426592_m1	UGT2B7	UGT2B7	NM_001074.2	UDP glucuronosyltransferase 2 family, polypeptide B7, Glycosyltransferase
Hs01045840_m1	VDR	VDR	NM_000376.2	VDR vitamin D (1,25- dihydroxyvitamin D3) receptor 12 Homo sapiens, Transcription factor, Nuclear hormone receptor
Hs00900055_m1	VEGFA	VEGFA	NM_001025366.2	vascular endothelial growth factor A
Hs00159918_m1	PCK1	PCK1	NM_002591.3	PCK1 phosphoenolpyruvate carboxykinase 1 (soluble) 20 Homo sapiens, Decarboxylase
Hs01037712_m1	PDK4.	PDK4	NM_002612.3	PDK4 pyruvate dehydrogenase kinase, isozyme 4 7 Homo sapiens, Protein kinase
Hs00172187_m1	POLR2A	POLR2A	NM_000937.4	polymerase (RNA) II (DNA directed) polypeptide A
Hs00166557_m1	PON1	PON1	NM_000446.5	paraoxonase 1
Hs00231882_m1	PPARa	PPARA	NM_001001928.2	PPARA peroxisome proliferator-activated receptor alpha 22 Homo sapiens, Transcription factor, Nuclear hormone receptor
Hs01115513_m1	PPARg	PPARG	NM_005037.5	peroxisome proliferator-activated receptor gamma
Hs00153133_m1	PTGS2	PTGS2	NM_000963.2	prostaglandin-endoperoxide synthase 2 (prostaglandin G/H synthase and cyclooxygenase)
Hs00609178_m1	G6PC.	G6PC	NM_000151.3	G6PC glucose-6-phosphatase, catalytic subunit 17 Homo sapiens, Carbohydrate phosphatase
Hs02758991_g1	GAPDH	GAPDH	NM_001256799.1	glyceraldehyde-3-phosphate dehydrogenase
Hs00747232_mH	GSTA2	GSTA2	NM_000846.4	glutathione S-transferase alpha 2
Hs01683722_gH	GSTM1	GSTM1	NM_000561.3	GSTM1 glutathione S-transferase mu 1 1 Homo sapiens, Transferase
Hs00168310_m1	GSTP1	GSTP1	NM_000852.3	glutathione S-transferase pi 1
Hs00606086_m1	HK2	HK2	NM_000189.4	HK2 hexokinase 2 2 Homo sapiens, Carbohydrate kinase
Hs00609297_m1	HMBS	HMBS	NM_000190.3	HMBS hydroxymethylbilane synthase 11 Homo sapiens 1, Hydrolase, Deaminase
Hs00168352_m1	HMGCR	HMGCR	NM_000859.2	3-hydroxy-3-methylglutaryl-CoA reductase
Hs00985427_m1	HMGCS2	HMGCS2	NM_001166107.1	HMGCS2 3-hydroxy-3-methylglutaryl-CoA synthase 2 (mitochondrial) 1 Homo sapiens, Synthase and synthetase
Hs01110250_m1	HMOX1	HMOX1	NM_002133.2	heme oxygenase (decycling) 1
Hs00167041_m1	HNF1A	HNF1A	NM_000545.5	HNF1 homeobox A
Hs00230853_m1	HNF4alpha	HNF4A	NM_000457.4	HNF4A hepatocyte nuclear factor 4, alpha 20 Homo sapiens, Nuclear hormone receptor, Transcription factor
Hs01023298_m1	HNF4alpha	HNF4A	NM_000457.4	hepatocyte nuclear factor 4, alpha
Hs01555410_m1	IL1b	IL1B	NM_000576.2	interleukin 1, beta
Hs00985639_m1	IL6	IL6	NM_000600.3	interleukin 6 (interferon, beta 2)
Hs00174103_m1	IL8	IL8	NM_000584.3	IL8 interleukin 8 4 Homo sapiens, Signaling molecule, Chemokine
Hs01650977_g1	INSIG1	INSIG1	NM_005542.4	insulin induced gene 1
Hs00379223_m1	INSIG2	INSIG2	NM_016133.2	insulin induced gene 2
Hs99999902_m1	RPLP0	RPLP0	NM_001002.3	RPLP0 ribosomal protein, large, P0 12 Homo sapiens, Nucleic acid binding, Ribosomal protein
