# Supplementary material for: LEMming: A Linear Error Model to Normalize Parallel Quantitative Real-Time PCR (qPCR) Data as an Alternative to Reference Gene Based Methods
Source: PLoS One. 2015 Sep 1;10(9):e0135852. doi: 10.1371/journal.pone.0135852 (PMC4556681; doi:10.1371/journal.pone.0135852)
Supplement: S2 Table — (XLSX) [file pone.0135852.s006.xlsx]

## Sheet: RawData
ID	Sample	Time	cDNA	Replicate	Ansatz	Primer	Unit	Aacs	Acaca	Acacb	Acat1	Acat2	Acly	Acsl1	Acsl3	Acsl4	Acsl5	Acss2	Actb	Cpt1a	Cpt2	Cs	Dgat1	Dgat2	Eef1a1	Fasn	Foxa2	Foxo1	G6pc	Gpam	Gpat2	Gys2	Hmgcr	Hmgcs1	Hmgcs2	Hprt	Itih4	Mdh1	Mdh2	Mlxipl	Mpc1	Mpc2	Nr1h3	Ogdh	Pcdh10/Pcx	Pck1	Pck2	Pklr	Ppara
MET-001A1	MET-001	0	1	1	1	1	CT	13.401	14.4822	14.6788	12.7496	13.613	11.2409	11.2417	15.4534	14.8529	12.8127	12.5421	11.168	13.7657	14.0318	13.3126	15.6852	11.3149	9.35728	12.1406	15.8534	16.8756	12.5001	14.0918	26.8407	14.6833	14.4171	10.8662	9.16994	16.2232	11.0171	11.6239	11.5507	12.2241	12.0109	11.9315	13.5097	13.095	23.6955	11.3859	19.6386	11.0496	14.1014
MET-001B1	MET-001	0	2	1	1	1	CT	11.765	13.2306	12.9981	11.089	12.0459	9.89546	9.82941	13.994	13.2626	11.3465	11.0671	9.56062	12.3445	12.3871	12.1352	14.1716	9.94349	7.95901	10.733	14.6139	15.4438	10.9012	12.5998	22.5003	13.3321	12.9799	9.3364	7.61303	14.6556	9.49027	9.85491	10.125	10.7565	10.4636	10.4245	11.9765	11.5205	22.5482	9.84318	18.0386	9.71509	12.7533
MET-002A1	MET-002	0	1	1	1	1	CT	15.6973	16.1804	16.6919	14.7835	15.6966	13.2061	13.5729	17.7235	16.9699	14.79	14.4593	12.8709	15.481	15.941	15.7317	17.0491	13.4067	11.2005	13.7186	16.5319	17.8387	14.6535	15.9187	999	16.3535	16.1993	13.3612	11.0137	18.1774	12.4638	13.7376	13.2645	13.2388	14.2287	13.9618	14.9609	14.5993	26.1778	11.7733	21.3318	12.7258	16.1042
MET-002B1	MET-002	0	2	1	1	1	CT	13.861	14.7914	15.1986	13.0343	14.1641	11.3371	11.8691	16.2136	15.1149	13.1158	12.9286	11.2999	13.9452	14.2845	13.8526	15.7375	11.4919	9.61474	12.2599	14.9992	16.3259	12.988	14.1746	999	14.7552	14.517	11.6958	9.36288	16.4836	10.5639	12.0808	11.764	12.357	12.4696	12.4486	13.4292	12.9444	23.8809	9.84383	19.1026	11.1445	14.6139
MET-003A1	MET-003	0	1	1	1	1	CT	14.1465	15.0309	15.5375	13.5248	14.8986	12.7093	12.2342	17.3198	15.5188	13.9409	14.219	11.8567	13.7317	14.5559	14.4221	16.5121	11.9894	10.0468	13.1898	16.2498	17.4922	12.3392	15.4949	26.8256	15.3288	15.1801	12.3881	9.64227	16.9184	11.6053	12.4829	12.024	13.2649	12.8138	12.7617	14.068	13.3828	23.2125	10.009	20.5489	11.7322	14.1711
MET-003B1	MET-003	0	2	1	1	1	CT	12.7763	13.5699	13.7782	11.5929	13.3102	11.113	10.6095	15.9479	13.7763	12.2724	12.5007	10.1999	12.1036	12.7972	12.7799	14.8902	10.3184	8.43016	11.6586	14.7533	15.9599	10.4418	13.7705	23.2769	13.7136	13.5192	10.8655	7.98245	15.2544	9.90248	10.613	10.3594	11.7261	10.9768	11.2438	12.4769	11.6476	22.9076	8.10601	19.0849	10.0388	12.575
MET-004A1	MET-004	24	1	1	1	1	CT	19.9276	16.9409	17.7335	12.8814	16.4588	15.4649	11.5647	17.2439	16.6407	15.3023	16.9737	12.4012	13.1521	13.7806	15.4901	15.9361	12.444	9.3473	17.2817	16.7757	17.3354	12.8749	16.6909	24.6239	15.4435	16.7535	15.2331	8.86343	15.7143	11.4384	12.9201	12.41	13.5001	12.5221	11.3403	13.7603	13.5827	999	8.95541	19.8276	14.825	14.7251
MET-004B1	MET-004	24	2	1	1	1	CT	18.9669	16.387	16.8384	12.1671	15.8526	14.6402	10.8744	16.6632	15.8931	14.7643	16.2419	11.2984	12.5716	12.9427	14.5732	15.2188	11.7652	8.86641	16.7838	16.1943	16.5222	12.1732	15.8113	24.9112	14.7085	16.3435	14.5603	8.16549	14.9934	10.6793	12.361	11.712	12.8146	11.2804	10.4809	12.9921	12.9816	25.4966	8.39757	19.4816	14.1383	14.0123
MET-005A1	MET-005	24	1	1	1	1	CT	20.3031	17.2735	16.993	13.5281	17.4446	16.0232	12.1331	18.7618	16.6582	15.6695	17.2848	13.6154	12.8513	14.706	15.8502	16.3255	13.6329	10.7741	17.5692	17.0106	17.9875	13.9786	16.855	26.0241	15.0344	18.3589	16.2603	9.00814	17.0892	12.6692	13.4822	12.842	14.8894	13.3795	12.9049	14.904	13.6468	24.222	9.86708	20.4324	15.6722	15.1996
MET-005B1	MET-005	24	2	1	1	1	CT	18.3332	15.7413	15.0665	11.5715	15.6305	14.2176	10.2552	17.1024	14.5093	13.7069	15.4737	11.9675	10.9396	12.5314	13.9763	14.6862	11.7184	8.93253	15.6353	15.2427	16.3359	11.9784	14.8325	23.3239	12.9861	16.4601	14.3174	7.20353	15.072	10.6683	11.4729	10.9918	13.202	11.284	11.0982	13.0717	11.7829	23.7038	7.77051	18.249	13.7416	13.5105
MET-006A1	MET-006	24	1	1	1	1	CT	19.9497	17.8081	18.0483	13.6488	17.1268	15.6594	12.8707	18.4637	16.5404	15.8192	17.9741	13.5605	13.507	14.5959	15.9734	16.7048	13.4638	10.2346	18.6073	17.3343	18.2173	13.7138	17.3504	999	16.0021	17.5829	15.9808	9.69012	16.764	11.3642	13.4645	12.9951	14.795	13.2021	12.1046	14.6041	14.2668	999	9.79168	20.7619	16.3224	15.2101
MET-006B1	MET-006	24	2	1	1	1	CT	18.1289	16.7723	16.5414	11.9431	15.7751	14.2746	11.2611	16.9219	15.0166	14.2189	16.4525	12.0807	11.9631	13.0966	14.8172	15.0745	11.9515	8.74287	17.1076	15.7716	16.7225	12.043	15.8945	999	14.4178	16.0326	14.5529	8.09731	15.1625	9.68056	11.6988	11.5289	13.1266	11.4313	10.5394	13.0104	12.5692	999	7.95741	19.1595	14.6927	13.8329
MET-007A1	MET-007	48	1	1	1	1	CT	18.6572	16.4979	15.7274	12.4719	17.0905	15.7112	11.5776	18.2689	15.5262	15.1343	16.4941	12.8133	11.8276	13.7398	15.0088	15.1803	12.6223	9.75377	16.4772	16.4779	16.711	13.8454	15.9834	999	14.0013	17.5308	15.7328	7.90977	16.4175	11.6932	12.4653	11.6039	14.1523	12.0255	12.0774	14.0399	12.4869	25.708	9.74399	20.2166	14.7862	14.2692
MET-007B1	MET-007	48	2	1	1	1	CT	17.0512	15.1251	14.053	11.1645	15.8323	14.1845	9.76744	17.0133	13.8175	13.5904	14.9045	11.3891	10.4293	12.1192	13.7165	13.936	10.9804	8.36126	14.9872	14.967	15.1589	12.3769	14.4384	26.0637	12.5052	16.2033	14.4443	6.6276	14.8131	10.2802	10.769	10.2122	12.7817	10.211	10.665	12.4349	11.0592	25.168	8.27724	18.8109	13.4834	12.9779
MET-008A1	MET-008	48	1	1	1	1	CT	19.0812	16.4948	15.979	12.3382	17.0066	15.1268	11.4768	17.871	15.47	14.9432	16.3896	12.5251	11.8986	13.553	14.8956	15.034	12.6542	9.51484	16.5584	17.0635	17.1848	12.4783	15.7772	999	13.7697	17.0209	15.9345	7.76574	16.1683	11.8062	11.9807	11.4496	14.8741	11.9165	12.0178	13.9016	12.3569	25.1522	8.60479	21.2776	14.6117	14.8465
MET-008B1	MET-008	48	2	1	1	1	CT	18.1206	15.5984	15.251	11.6389	16.142	14.3584	10.7499	17.1922	14.3994	14.14	15.4316	11.9488	11.0714	12.8083	14.3943	14.2293	11.8028	8.78709	15.903	16.2398	16.4244	11.6674	15.0063	999	13.0584	16.3658	15.1392	7.0238	15.4185	11.16	11.1894	10.7161	14.0253	10.9511	11.0878	13.0145	11.5044	25.5952	7.96157	19.9635	13.8748	14.18
MET-009A1	MET-009	48	1	1	1	1	CT	18.9387	15.3096	16.0523	12.4756	16.57	14.8575	11.1746	17.9219	15.5849	14.7853	16.3636	11.7623	12.0196	13.0308	14.9601	15.0781	12.2152	9.69126	15.9452	15.9772	16.46	13.6299	15.8334	999	14.3334	16.7051	15.6181	7.5469	16.2778	11.724	12.4746	11.3289	14.3097	11.8753	12.0543	13.6423	12.4515	22.5617	8.36527	19.9879	14.2879	14.5627
MET-009B1	MET-009	48	2	1	1	1	CT	18.0761	14.7101	15.5299	11.75	15.8707	14.1444	10.463	17.0776	14.6635	13.9855	15.7441	11.2795	11.2898	12.0357	14.2566	14.2866	11.4154	9.03774	15.2186	15.4317	15.7449	12.7211	15.1968	999	13.4567	16.1383	14.819	7.09028	15.3855	11.0615	11.5974	10.6831	13.6814	11.1383	11.4882	12.2434	11.738	22.4534	7.53902	19.0561	13.6632	13.9581
MET-010A1	MET-010	72	1	1	1	1	CT	16.8853	16.7981	15.9391	14.1876	17.6509	15.8504	12.9224	18.1702	14.558	15.8576	16.4991	12.6722	11.9798	15.1093	15.7391	15.2583	12.0672	9.84374	16.6058	16.9025	15.8363	13.3273	15.4346	999	14.2033	16.4155	16.3665	9.68711	16.73	12.4999	12.5618	11.5004	14.1149	12.1787	12.3344	14.0728	12.6619	25.7483	8.38146	20.4325	15.7564	14.8066
MET-010B1	MET-010	72	2	1	1	1	CT	15.4719	15.4596	14.51	12.731	16.2384	14.2333	11.4966	16.3854	13.2274	14.1989	14.9113	11.2313	10.5619	13.3657	13.9788	13.6513	10.7281	8.4786	14.767	15.4738	14.3865	11.7899	13.809	999	12.6461	15.033	14.6321	8.15653	15.1688	10.8224	10.952	10.1002	12.8162	10.8215	10.766	12.5798	11.1287	23.9761	6.64615	18.6668	14.5412	13.4875
MET-011A1	MET-011	72	1	1	1	1	CT	17.6421	16.0051	16.7957	15.6913	18.4391	15.5406	13.557	16.8454	14.0732	16.461	16.8722	11.7134	12.3174	16.2124	15.0429	14.4978	12.8814	9.40798	16.2476	16.7809	14.9279	12.0368	15.0113	27.8049	13.7592	16.1748	15.9903	11.4707	16.2136	11.9521	12.5769	11.2592	13.7293	12.5832	12.5505	14.196	12.5507	23.2266	7.2855	20.2691	15.9372	15.1045
MET-011B1	MET-011	72	2	1	1	1	CT	16.5654	15.0209	15.3927	14.6863	17.5029	14.6466	12.6929	16.2369	13.0797	15.0942	15.6747	10.854	11.2351	15.0804	14.1884	13.5933	11.8487	8.40947	14.9414	15.7612	13.8049	11.0611	13.9846	999	12.7367	15.0371	14.7119	10.1602	15.1305	10.9762	11.4934	10.3436	12.7749	11.3957	11.5418	13.0492	11.5662	21.8329	6.31374	19.547	14.8803	14.1562
MET-012A1	MET-012	72	1	1	1	1	CT	20.0317	16.3757	17.1384	13.2365	17.4001	16.0555	12.6328	19.1809	16.8198	15.8223	16.8014	12.7276	12.8257	14.2738	15.8748	15.9234	13.2064	10.4934	17.2578	16.0816	17.7434	15.0058	16.5997	999	15.2911	17.6836	16.2851	8.9718	16.6265	12.6497	12.9728	12.0393	15.6397	12.5133	12.8002	14.7515	13.2023	25.0358	9.49519	21.1936	15.2187	15.1207
MET-012B1	MET-012	72	2	1	1	1	CT	18.1596	14.8643	15.652	11.7036	15.538	13.9892	10.8588	17.5529	14.9105	14.0503	15.0259	10.9526	11.1765	12.4896	13.7719	14.2874	11.2488	8.80756	15.6277	14.5272	16.0227	13.3594	14.6862	999	13.2875	16.0083	14.8073	6.79594	14.8561	11.0239	10.9012	10.209	13.1958	10.773	11.0943	12.898	11.4679	21.9762	7.73088	19.4051	13.6068	13.4846
MET-013A1	MET-013	0	1	1	2	1	CT	14.8918	15.2161	15.0953	13.2798	14.5967	11.8383	12.3527	15.941	15.7584	13.6706	13.5453	11.5834	13.825	14.607	13.9881	15.8528	11.743	9.57088	12.592	16.6451	17.2009	13.0032	14.4229	999	15.3361	14.4871	11.6911	9.8083	16.5712	11.149	11.9912	11.9842	12.5144	12.1585	11.9975	13.6531	13.7881	25.6995	10.4675	20.1601	11.864	14.7779
MET-013B1	MET-013	0	2	1	2	1	CT	13.8359	14.5824	14.3662	12.5239	13.8775	11.1937	11.5752	15.2711	14.7482	12.8978	12.7607	10.8787	13.1506	13.7422	13.3131	15.6364	10.8102	8.76566	11.8089	15.9811	16.4635	12.1166	13.6756	999	14.599	13.619	11.0044	9.06176	15.7762	10.443	11.1627	11.31	11.5182	10.7012	11.1523	12.8812	13.0105	25.2834	9.72624	19.4119	11.1988	14.0472
MET-014A1	MET-014	0	1	1	2	1	CT	13.5965	15.0679	15.4134	13.072	14.5485	12.3139	11.6752	15.8551	14.7467	13.8157	14.0836	11.595	13.5591	14.395	14.1426	15.8332	11.5461	8.79958	12.8701	15.5917	17.113	13.2607	14.695	25.3439	15.2842	14.2648	11.7318	9.56709	15.7544	10.8903	12.0774	12.0241	11.5464	12.0736	11.1824	13.0724	13.5242	25.921	10.704	19.3407	11.7573	13.7958
MET-014B1	MET-014	0	2	1	2	1	CT	12.3018	13.6679	13.7445	11.5059	12.8518	10.9506	10.1592	14.3851	13.2251	12.2011	12.4246	10.2306	12.0323	12.4309	12.8368	14.2743	10.2791	7.37989	11.2568	14.188	15.4905	11.5361	13.0938	24.2818	13.5143	12.915	10.3358	8.05043	14.0987	9.35493	10.2505	10.7905	9.46911	10.5155	9.67663	10.6329	11.9687	999	9.08252	17.5607	10.2983	12.3279
MET-016A1	MET-016	24	1	1	2	1	CT	19.9801	18.1983	19.3566	14.0875	16.7685	16.4611	13.1101	19.2179	17.5393	16.1552	17.8656	13.257	14.4861	14.8073	15.9174	16.8863	13.5768	9.62903	18.6115	16.9047	17.9574	14.209	17.5524	999	16.0967	17.7238	15.7374	9.96782	15.9657	12.6003	13.1958	13.3631	13.8224	12.2108	11.0658	14.2953	14.6253	999	10.2275	20.5781	15.8673	15.5539
MET-016B1	MET-016	24	2	1	2	1	CT	19.634	18.414	19.1204	13.6025	16.5242	16.4573	12.897	19.0782	17.3732	16.1216	17.5303	13.0783	14.2501	14.6475	15.7709	16.7286	13.3744	9.48036	18.5098	16.7101	18.0246	14.104	17.3766	999	15.8839	17.6018	15.7336	9.69027	15.82	12.1858	13.0314	13.2178	13.7636	12.0308	10.7604	14.1464	14.429	999	9.82823	20.8627	15.7851	15.3283
MET-017A1	MET-017	24	1	1	2	1	CT	19.4345	17.7892	18.5965	14.0258	16.9123	15.9927	13.0244	18.7105	16.9473	16.0573	17.3894	12.9353	14.0371	15.2455	15.8238	16.56	13.2087	9.59959	17.4696	16.7173	17.8481	14.7333	17.0938	999	16.3547	17.0216	15.88	9.99995	16.4825	12.4363	13.4553	13.0765	14.0466	12.5095	11.4672	14.443	14.5233	999	9.8837	20.2567	15.8025	15.189
MET-017B1	MET-017	24	2	1	2	1	CT	17.3083	16.0687	16.2879	11.6487	14.8669	13.9516	10.7842	16.8683	14.949	13.9932	15.0373	10.8345	11.9103	12.882	13.906	14.2682	11.0986	7.62352	15.236	14.5948	15.7769	12.6678	14.9417	999	13.9651	14.9121	13.7883	7.69512	14.2069	10.283	11.2886	10.9607	11.8683	10.0218	9.47136	12.3116	12.3076	999	7.7215	18.1245	13.5251	13.1748
MET-018A1	MET-018	24	1	1	2	1	CT	17.0712	15.8495	16.8294	12.1066	15.1077	13.9796	10.711	17.0216	15.4328	14.3349	15.5658	11.2349	12.0131	12.9999	13.9739	14.7485	11.1174	7.98188	15.8484	15.1412	15.6926	11.9416	15.3126	999	13.9941	15.7488	13.9579	7.80489	14.6914	10.2725	11.4361	11.4019	11.2329	10.5544	9.76761	12.5372	12.4692	24.6655	7.66749	18.5677	13.1161	13.1383
MET-018B1	MET-018	24	2	1	2	1	CT	17.0798	15.8576	16.9548	12.2779	15.3497	14.0032	10.6278	17.3446	15.7182	14.1118	15.4915	11.2392	11.9458	13.0755	14.1161	14.9782	11.1075	8.02672	15.7881	15.0786	15.7988	12.1109	15.3994	999	14.2143	15.8895	13.9509	8.02668	14.5975	10.2196	11.4268	11.5387	11.3599	10.834	9.61648	12.4586	12.5402	24.6293	7.66601	18.8329	13.2523	13.1808
MET-019A1	MET-019	48	1	1	2	1	CT	19.9294	17.5515	18.6631	13.5818	16.5835	15.1194	12.229	18.1026	17.3085	16.0949	17.2738	12.9285	13.6329	14.556	15.3854	15.9972	12.7939	10.0426	18.0894	16.7226	17.5001	13.5999	17.1488	24.5549	15.43	17.3272	15.396	9.3153	17.1324	11.4878	13.2106	12.6699	14.0704	12.7232	12.1711	14.4824	13.773	23.3495	9.97811	20.6429	15.1812	14.6593
MET-019B1	MET-019	48	2	1	2	1	CT	17.9633	16.211	17.1465	12.0993	14.5466	13.6226	10.8679	16.5256	15.3978	14.4075	15.9206	11.2587	12.1109	12.7801	13.8186	14.798	11.2625	8.51777	16.2445	15.3491	15.8506	11.9459	15.6671	24.9264	13.7679	15.7257	13.6633	7.68795	15.4432	9.8597	11.3751	11.3436	12.8297	10.607	10.1669	12.8424	12.2969	22.7271	8.36529	19.4376	13.7701	13.2335
MET-020A1	MET-020	48	1	1	2	1	CT	19.9984	17.3032	17.6527	12.5029	16.9608	15.5351	11.7305	17.8841	16.0846	15.1715	16.9217	12.7522	12.518	13.8473	15.663	15.4668	12.8043	9.33169	17.6699	17.1293	17.372	12.8471	16.6261	24.1346	14.9667	17.3314	15.7231	8.87406	15.8395	11.8003	12.7455	12.6234	14.0754	11.7303	11.017	13.7874	13.93	999	8.96967	20.0892	15.7049	14.787
MET-020B1	MET-020	48	2	1	2	1	CT	19.8726	17.2207	17.5043	12.7242	16.8719	15.4569	11.6253	17.8564	15.9916	15.0439	16.7492	12.4576	12.5435	13.6321	15.6206	15.6403	12.3991	9.26257	17.7021	16.7717	16.9903	12.6113	16.494	24.1165	14.749	17.2149	15.7189	8.77939	15.6001	11.7271	12.5573	12.4463	13.8751	11.4024	10.9138	13.6284	13.9101	999	9.00816	20.0496	15.4898	14.579
MET-021A1	MET-021	48	1	1	2	1	CT	17.435	16.4747	16.2634	12.5619	16.3697	14.8371	11.5744	17.0772	14.0188	14.4675	15.2143	12.6972	11.2729	13.7051	15.1871	14.5886	11.7736	8.14674	16.7392	16.2838	15.6741	11.5184	15.3324	24.7944	12.9929	15.4617	15.2629	7.75499	14.7604	11.1719	11.4725	11.0768	13.6384	10.7352	10.3179	12.0005	12.1531	24.424	7.60121	18.7138	14.6876	14.0623
MET-021B1	MET-021	48	2	1	2	1	CT	17.5491	16.3922	15.8257	12.5312	16.1662	14.8235	11.3811	17.1699	13.8099	14.5588	15.0386	12.442	11.2304	13.6784	15.2792	14.4996	11.8116	8.00477	16.679	16.3526	15.8012	11.5673	15.3102	24.808	12.8928	15.2238	15.4942	7.64268	14.7412	11.1448	11.4465	10.9422	14.095	10.797	10.2768	11.9101	12.1945	25.6282	7.43369	18.9542	14.5155	13.9011
MET-022A1	MET-022	72	1	1	2	1	CT	19.5925	16.8048	18.4875	13.6842	16.7524	15.3409	12.1273	18.003	17.2108	15.9562	17.644	12.5227	13.4151	14.365	15.8692	16.1202	12.7846	9.73138	17.5903	16.518	16.9857	14.153	16.9452	999	15.3671	16.7652	15.1556	9.25463	16.9546	11.4333	13.2932	12.6419	13.9905	13.0177	11.8492	14.329	13.6096	24.4255	9.10591	20.6447	15.4121	14.3173
MET-022B1	MET-022	72	2	1	2	1	CT	18.1883	15.5095	16.6367	11.7767	14.9569	13.8737	10.4515	16.6652	15.5175	14.3761	15.6445	10.8788	11.5923	12.4626	14.2695	14.8084	11.0872	8.07615	16.3471	14.8031	15.3379	12.3777	15.0789	999	13.7476	15.1022	13.5295	7.79233	15.1195	9.62056	11.3324	11.0671	12.5918	11.0867	10.2246	12.6763	11.8273	21.8556	7.34479	19.1969	13.5183	12.6935
MET-023A1	MET-023	72	1	1	2	1	CT	17.9598	16.6941	17.0591	15.763	17.9307	15.1394	13.51	17.4461	14.1224	16.455	16.2923	13.3076	12.6164	16.0534	15.9073	15.0832	12.8203	9.68083	16.7224	17.2843	15.8469	12.349	15.4256	999	13.8746	16.4374	16.2493	11.5415	16.6503	12.3059	13.0051	12.1316	14.76	13.0468	12.0537	14.3019	12.765	23.5061	8.69074	20.0725	16.1604	15.6029
MET-023B1	MET-023	72	2	1	2	1	CT	16.9344	15.5979	15.99	14.6248	16.8874	14.1927	12.4956	16.4071	12.889	15.3771	15.2496	12.1427	11.5427	14.7576	14.8587	13.9728	11.7128	8.81814	15.6013	16.1971	14.6786	11.1197	14.359	999	12.8457	15.2712	15.0164	10.1697	15.3565	11.2328	11.6572	11.0883	13.4701	11.5903	10.756	13.12	11.6451	23.1742	7.54723	18.9226	15.0842	14.5721
MET-024A1	MET-024	72	1	1	2	1	CT	19.3686	16.5394	17.4829	15.9544	18.3534	15.4008	13.7832	17.7359	14.6056	16.7843	16.9318	12.9906	13.1195	16.3446	15.7974	15.1348	13.2194	9.46868	17.1357	17.0453	15.7801	12.9226	16.8452	999	14.7777	16.3953	16.5254	12.2278	16.6462	12.1862	13.0617	12.173	14.9291	13.0915	11.5038	14.7323	13.5264	24.0321	8.48117	19.5253	15.7308	16.3398
MET-024B1	MET-024	72	2	1	2	1	CT	18.0016	15.0235	15.8091	14.1726	16.477	13.7851	11.9727	16.3152	12.8433	15.0353	15.0923	11.3994	11.434	14.4143	14.4882	13.4903	11.4867	7.94598	15.2453	15.544	13.9977	11.1125	14.8155	26.0165	12.8389	14.7293	14.9303	10.3473	14.8029	10.2796	10.9759	10.3408	13.1165	10.9955	9.8	12.9133	11.8929	21.5738	6.53556	17.7546	13.7016	14.876
MET-001A2	MET-001	0	1	2	1	1	CT	13.6369	14.7596	14.667	12.9229	13.5781	11.5781	11.5519	15.6495	14.83	12.9089	12.6432	11.0906	14.0098	14.3301	13.8524	15.8286	11.7452	9.60662	12.2188	15.752	17.0109	12.4293	14.1965	26.6177	15.1363	14.5067	10.9874	9.44453	15.9933	10.8651	11.7669	11.9339	12.2834	12.2607	12.3576	13.899	13.2293	23.0908	11.7358	20.0079	11.2526	14.4703
MET-001B2	MET-001	0	2	2	1	1	CT	12.0024	13.3857	13.4065	11.2608	12.04	9.98265	9.93679	14.2709	13.2746	11.3438	10.8108	9.70484	12.552	12.6896	12.3582	14.1879	10.0909	8.04761	10.7097	14.4559	15.5477	10.9404	12.5886	999	13.5306	12.9319	9.50603	7.84918	14.3669	9.3106	10.1132	10.3279	10.578	10.6442	10.7343	12.1989	11.6907	22.5264	10.1145	18.1643	9.45928	12.9691
MET-002A2	MET-002	0	1	2	1	1	CT	14.7829	15.5707	15.8731	14.2267	15.017	12.3583	12.7248	16.7401	16.3982	14.0219	13.8382	12.1771	14.8404	15.1913	14.6002	16.8359	12.3797	10.4017	12.8935	15.8122	17.3132	13.917	15.2758	25.8997	15.7592	15.5326	12.4708	10.3502	17.5214	11.7135	12.5566	12.7441	13.2268	13.1893	13.2215	14.4244	13.8653	25.9124	11.0212	19.908	11.9043	15.3486
MET-002B2	MET-002	0	2	2	1	1	CT	13.7871	14.5097	14.7493	12.8494	13.9013	11.3328	11.7585	15.9052	14.9701	12.7805	12.5984	11.206	13.4739	14.0916	13.5643	15.8074	11.5079	9.3331	11.9143	14.759	16.1977	12.9248	14.1358	25.1385	14.8789	14.4023	11.3137	9.27085	16.196	10.6334	11.7061	11.7107	12.2178	11.953	11.929	13.51	12.9194	23.2514	9.84274	19.3136	10.8344	14.3806
MET-003A2	MET-003	0	1	2	1	1	CT	15.0827	16.1047	16.3829	14.2691	15.6061	13.4511	12.6601	18.2364	16.4796	14.5299	14.9087	12.463	14.5935	15.567	15.316	17.3063	12.859	10.9549	14.007	16.864	18.5914	13.0839	16.2708	999	15.8807	15.7924	13.1003	10.6716	17.7192	12.4349	12.617	12.9225	13.7286	13.7956	13.5913	14.7891	14.2698	24.5548	11.1276	22.5926	12.4909	14.9371
MET-003B2	MET-003	0	2	2	1	1	CT	13.156	14.4208	14.5348	12.4219	13.8296	11.6917	11.2949	16.6304	14.5952	12.8159	13.1538	10.6737	12.7315	13.4799	13.3032	15.3953	11.0077	9.22823	12.3627	15.1172	16.4923	10.9915	14.4881	24.372	14.2994	14.0737	11.4208	8.75818	15.7714	10.5395	11.1935	11.3284	11.9504	11.7097	11.7664	13.0033	12.3799	22.2922	9.24563	20.0888	10.545	13.3126
MET-004A2	MET-004	24	1	2	1	1	CT	19.5835	16.9075	17.3864	12.907	16.6332	15.3706	11.7435	17.6224	16.524	15.4783	16.9444	12.4865	13.2983	14.1866	15.0837	16.2098	12.649	9.27149	17.4454	16.8252	17.3034	12.9027	16.7433	24.0765	15.0825	16.8458	15.104	8.7188	15.8535	11.4388	12.8029	12.4726	13.1624	12.6407	11.3667	13.9469	13.3718	999	8.93835	20.4809	14.6888	14.9484
MET-004B2	MET-004	24	2	2	1	1	CT	18.8226	16.5759	17.0481	12.3843	15.922	14.7484	11.2071	16.9939	15.9683	14.8332	16.2645	11.8241	12.6275	13.3936	14.5715	15.5989	12.1136	8.64215	17.0841	16.225	16.6558	12.1076	16.262	24.9711	14.7984	16.4134	14.6155	8.14595	14.9841	10.891	12.1027	11.9112	12.5761	11.6989	10.7389	13.587	12.6941	24.3157	8.20149	20.1264	14.2136	14.4708
MET-005A2	MET-005	24	1	2	1	1	CT	19.1132	16.2206	15.9742	12.5932	16.629	15.1607	11.0705	17.9908	15.6286	14.7176	16.3979	12.7604	11.7115	13.62	15.092	15.6254	12.6685	9.73849	16.4664	16.2158	16.8281	12.9891	15.8674	27.4648	14.4061	17.32	15.4374	7.99047	16.2539	11.6278	12.5652	11.6787	14.1323	12.4457	12.1578	13.9294	12.6668	23.8882	8.76404	19.115	14.6306	14.1922
MET-005B2	MET-005	24	2	2	1	1	CT	17.0647	14.1982	13.9059	10.5832	14.4814	13.0284	8.92642	15.7931	13.2298	12.5277	14.1183	10.6114	9.66574	11.215	12.6289	13.5637	10.3455	7.58964	14.5427	14.2147	14.8311	10.7814	13.6329	24.2672	11.7899	15.235	13.319	5.85158	13.9531	9.46041	10.2152	9.63312	11.8436	9.8258	9.89414	11.6312	10.614	26.2446	6.58368	16.8409	12.5968	12.243
MET-006A2	MET-006	24	1	2	1	1	CT	20.1959	18.2636	17.9674	13.4328	16.8435	15.72	12.8261	18.3197	16.6175	15.6342	17.8856	13.1461	13.3886	14.3761	16.1258	16.2065	13.2428	10.0183	17.8939	16.8882	17.7196	13.3415	17.1878	999	15.4453	17.4323	15.8109	9.4362	16.5863	10.757	13.0886	12.6534	14.1393	12.7429	11.6996	14.2715	13.8729	999	9.44836	20.0151	15.9726	15.0793
MET-006B2	MET-006	24	2	2	1	1	CT	19.8809	17.9493	18.1409	13.4873	16.7851	15.7108	12.7982	18.485	16.4762	15.6206	17.6373	13.1366	13.3392	14.3791	16.3027	16.5628	13.2916	10.0693	18.0204	16.9766	17.7536	13.3169	17.0975	24.9979	15.5535	17.6916	15.6163	9.5804	16.5611	10.6785	13.1004	12.7072	14.3228	12.8154	11.841	14.2984	13.755	999	9.39897	19.7494	16.1209	15.2398
MET-007A2	MET-007	48	1	2	1	1	CT	17.8161	15.3822	14.3728	11.6103	15.9995	14.5109	10.5089	17.5691	14.2368	14.1804	15.3394	11.7909	10.8217	12.4363	14.0148	14.2792	11.3761	8.65962	15.2965	15.2597	15.4711	12.8288	14.8873	999	12.83	16.8923	14.7864	6.77102	15.4092	10.6817	11.15	10.3848	12.963	10.5696	11.0957	12.8757	11.335	23.9308	8.54288	18.8782	13.8127	13.4463
MET-007B2	MET-007	48	2	2	1	1	CT	17.0968	14.5685	13.8497	11.0379	15.3421	14.0999	9.90432	16.9769	13.8476	13.6203	14.7015	11.4874	10.1152	11.9186	13.3995	13.8082	10.799	8.12454	14.8543	14.6514	15.0315	12.2726	14.3368	999	12.3379	16.2721	14.4328	6.13522	14.7998	10.1469	10.6306	9.73135	12.7761	10.2894	10.5181	12.2948	10.6567	22.9601	8.02191	18.4757	13.3432	12.9208
MET-008A2	MET-008	48	1	2	1	1	CT	19.1826	16.5574	16.3586	12.8783	17.2519	15.5871	11.7778	18.2009	15.7954	15.0808	16.5072	12.7077	12.1743	13.9081	15.8919	15.3338	13.1385	9.78251	16.8457	17.5177	17.5289	12.8599	16.1055	999	14.2227	17.2284	16.0632	8.23868	16.6984	12.235	12.3306	11.771	14.8782	12.3676	12.4111	14.0495	12.7196	25.2554	9.16993	20.9314	15.0455	14.9747
MET-008B2	MET-008	48	2	2	1	1	CT	18.3776	15.7617	15.5324	11.7239	16.3747	14.5948	10.7214	17.4511	14.8131	14.1615	15.6745	11.9088	11.199	12.6037	14.7337	14.4596	11.8931	8.84581	15.9185	16.599	16.5513	11.7569	15.1281	999	13.2741	16.4203	15.309	7.48409	15.4773	10.9555	11.2831	10.7291	14.3111	11.2711	11.5213	13.1327	11.7895	23.4552	8.05944	19.9909	14.2152	14.1401
MET-009A2	MET-009	48	1	2	1	1	CT	19.2352	15.633	16.3621	12.8583	16.9253	15.058	11.6297	18.2627	15.4787	14.9797	16.5794	12.5017	12.337	13.6249	15.1607	15.6621	12.3746	9.83859	16.0073	16.2696	16.9192	13.8195	16.0525	999	14.2414	16.8685	15.7316	8.18812	16.3336	12.0189	12.6437	11.4842	14.4714	12.0444	12.4183	13.9218	12.6203	23.8489	8.80396	20.0326	14.5117	14.9085
MET-009B2	MET-009	48	2	2	1	1	CT	17.6211	13.9752	14.9575	11.2577	15.525	13.7835	10.1937	16.861	14.0208	13.5181	15.1636	10.8659	10.8548	12.0147	13.9492	14.1385	11.1356	8.54428	14.4436	14.8966	15.3695	12.3766	14.6322	999	13.0274	15.6349	14.3132	6.62332	14.8421	10.4798	11.0892	10.1433	13.1859	10.147	11.1257	12.4656	11.0579	22.4073	7.12012	18.5995	13.1365	13.5635
MET-010A2	MET-010	72	1	2	1	1	CT	15.6965	15.7258	14.3371	13.1735	16.2571	14.274	11.4355	16.8418	13.5504	14.6708	14.9361	11.4072	10.8314	13.8322	14.1555	13.8585	11.0041	8.71727	15.3917	15.8285	14.6277	12.0228	14.106	999	12.8526	15.299	14.9144	8.39462	15.3404	11.1592	11.225	10.3834	12.981	11.2392	10.9416	12.6918	11.1854	999	6.92559	19.0473	14.6898	13.4578
MET-010B2	MET-010	72	2	2	1	1	CT	14.8469	14.8037	13.6306	12.2386	15.6635	13.5358	10.767	16.2857	12.793	13.7937	14.364	10.6245	9.9465	12.8604	12.9309	13.0171	10.0058	7.7357	14.6106	15.2067	13.9561	11.1097	13.2856	999	12.0024	14.5164	14.1445	7.53104	14.6166	10.3835	10.3927	9.50805	12.1705	10.324	10.054	11.7771	10.4477	999	6.26103	18.3169	13.665	12.6974
MET-011A2	MET-011	72	1	2	1	1	CT	18.4936	17.0618	18.0873	16.541	19.0546	16.3677	14.5708	18.2581	14.8646	17.0458	17.8327	12.6475	13.5356	17.0947	16.1133	15.3126	13.8781	10.5314	17.1508	17.6465	15.9638	12.9579	16.1127	999	14.5233	17.0883	16.8626	12.4682	16.896	12.8274	13.4459	12.2747	14.6269	13.2848	13.2472	14.9206	13.6743	21.9876	8.34058	20.9678	16.7573	16.1368
MET-011B2	MET-011	72	2	2	1	1	CT	16.8786	15.6489	16.3853	15.1242	17.4925	14.9596	12.9779	16.6955	13.3575	15.4155	16.1299	11.1704	11.9771	15.5712	14.6174	13.5101	12.4336	8.9618	15.2261	15.885	14.429	11.4367	14.5085	999	12.903	15.3994	15.4379	10.9195	15.4392	11.3213	11.8679	10.6674	12.9856	11.6174	11.5752	13.5983	12.1971	21.2422	6.79571	19.7113	15.117	14.8132
MET-012A2	MET-012	72	1	2	1	1	CT	21.307	16.7686	17.7459	13.5793	17.6723	16.4329	12.8561	19.434	16.8701	16.0508	17.0997	12.9906	13.1098	14.581	16.4311	16.1132	13.4533	10.8151	17.8538	16.4751	18.1956	15.4693	16.8321	999	15.5708	18.1307	16.7409	9.23903	17.0849	13.1225	13.307	12.4162	15.716	13.2876	13.1297	14.9939	13.4988	25.748	9.85886	21.2288	15.6365	15.3199
MET-012B2	MET-012	72	2	2	1	1	CT	18.2328	15.0208	15.5527	11.6462	15.5531	14.3606	10.9004	17.4999	14.6385	13.873	14.8043	10.9047	11.0706	12.216	14.2911	14.0502	11.2571	8.8026	15.8114	14.5013	16.024	13.1921	14.7598	25.7201	13.1487	15.9551	14.5349	7.11183	14.9019	11.0087	10.9956	10.3503	13.7474	10.7738	11.0391	12.9492	11.4626	21.6632	7.67722	19.2896	13.6997	13.438
MET-013A2	MET-013	0	1	2	2	1	CT	14.8246	15.3034	14.959	13.5364	14.6452	11.8839	12.3637	16.0823	15.4823	13.705	13.3775	11.791	14.0103	14.7767	14.2602	16.4229	12.1102	9.45478	12.7205	16.9604	17.375	13.0606	14.4446	999	15.4727	14.4017	11.6793	10.0417	16.5871	11.4269	12.2597	12.2683	12.733	12.6105	12.1213	13.8075	13.75	24.2108	10.7085	19.7113	11.9388	14.7336
MET-013B2	MET-013	0	2	2	2	1	CT	13.9083	14.5807	14.1425	12.7408	13.7806	11.0947	11.7088	15.3876	14.5639	12.8696	12.5875	11.2776	13.3086	13.8622	13.2117	15.6339	11.356	8.81278	11.8641	16.0746	16.6542	12.3223	13.6144	999	14.762	13.5534	10.8237	9.16943	15.6703	10.5274	11.4034	11.5243	12.154	11.6577	11.0898	13.0639	12.9836	24.8599	9.80554	19.3983	11.1349	14.0276
MET-014A2	MET-014	0	1	2	2	1	CT	15.8237	16.7994	17.4649	14.7606	16.2371	14.3111	13.7771	17.8256	16.8424	15.5208	16.0928	13.3088	15.1934	16.049	15.873	17.6458	13.4395	10.7604	14.7086	17.0683	18.7558	14.9316	16.4709	999	16.813	16.3287	13.651	11.2971	17.6441	12.7375	13.8735	13.7009	13.2646	13.9434	13.189	14.7574	15.0137	999	12.2986	21.1136	13.5366	15.7954
MET-014B2	MET-014	0	2	2	2	1	CT	14.8077	15.9033	16.27	13.8071	15.0072	12.8679	12.5231	16.8591	15.6469	14.3524	14.9545	12.173	13.8982	14.552	14.5102	16.3174	12.187	9.56314	13.6466	16.1272	17.6659	13.6542	14.9596	26.3149	15.6574	15.2478	12.639	10.2773	16.4364	11.6129	12.4593	12.543	12.0346	12.731	11.7782	13.5762	14.0388	999	11.1343	19.6185	12.1828	14.6023
MET-015A1	MET-015	0	1	2	2	1	CT	16.3299	16.7119	16.7957	14.6103	15.8492	14.2319	13.7146	18.7906	16.7332	15.6169	15.6528	12.8772	14.8449	16.0074	15.7417	17.3826	13.494	10.3848	15.629	16.7529	18.5496	14.9045	17.0562	999	15.5034	16.287	13.5897	11.1253	17.2847	12.6244	13.3614	13.4219	12.9412	13.3326	12.6404	14.4671	14.9108	20.555	11.8403	21.0677	13.3031	15.8388
MET-015B1	MET-015	0	2	2	2	1	CT	15.4664	15.7071	15.5835	13.4002	14.7113	13.1588	12.5477	17.406	15.4579	14.4061	14.2927	11.8493	13.7024	14.8298	14.482	16.1822	12.249	9.28692	14.5052	15.6459	17.236	13.7972	15.8425	24.978	14.4489	15.2309	12.3129	9.77321	15.9505	11.4912	12.1405	12.1442	11.8867	12.2981	11.6013	13.3659	13.6388	19.3842	10.5875	19.5892	11.9023	14.6908
MET-016A2	MET-016	24	1	2	2	1	CT	20.4086	18.363	19.3354	13.6926	16.883	16.1305	12.8718	19.1012	17.3329	16.2568	17.9526	13.4885	14.2479	14.9981	16.0925	16.4608	13.5753	9.67483	18.7774	17.1535	17.831	14.3238	17.563	999	15.8903	17.7817	15.7505	10.0304	16.1304	12.4443	13.6711	13.5126	13.7536	12.6415	10.8783	14.2094	14.7235	26.7948	10.0912	20.5451	16.3116	15.263
MET-016B2	MET-016	24	2	2	2	1	CT	17.9822	16.655	17.696	11.9694	15.3647	14.7344	11.2718	17.2734	15.7504	14.6611	16.2715	11.9101	12.632	13.0103	14.5163	14.6763	12.0092	7.60445	17.2165	15.5879	16.4039	12.5292	15.8143	999	14.7679	16.4074	14.4514	8.23534	14.3257	10.8167	11.7395	11.8196	11.8519	10.8745	9.37707	12.3282	13.2368	23.1879	8.4119	18.8175	14.6389	13.7599
MET-017A2	MET-017	24	1	2	2	1	CT	19.2155	18.0437	18.7614	14.1874	16.9628	15.8971	13.0939	18.9652	17.1004	16.2704	17.6343	13.3052	14.3236	15.5028	15.9133	16.6332	13.2236	9.93925	17.5447	16.9571	18.023	14.8385	17.1821	26.6553	16.4289	17.4383	15.9726	10.1884	16.6316	12.5864	13.5614	13.2386	14.2385	12.8449	11.8509	14.5576	14.6669	999	10.069	20.1138	15.5211	15.301
MET-017B2	MET-017	24	2	2	2	1	CT	18.5172	17.1019	17.5455	13.0305	15.7748	14.6899	11.9701	17.9179	16.0085	15.1135	16.3975	12.1136	13.2524	14.0695	14.7364	15.457	12.0502	8.73968	16.2668	15.8051	16.9379	13.4125	15.9517	26.977	15.1349	16.1303	14.8122	9.09994	15.3258	11.4226	12.2495	11.9094	13.0753	11.4626	10.6267	13.3687	13.4629	25.4795	8.86059	19.3971	14.6163	14.2164
MET-018A2	MET-018	24	1	2	2	1	CT	19.3398	17.5836	18.6874	13.6128	16.8335	15.8344	12.4407	18.6387	17.2556	16.0818	17.3589	12.8204	13.6902	14.7837	15.7329	16.6795	12.8153	9.79034	17.6046	16.4875	17.4821	13.5017	17.1207	999	15.5278	17.3099	15.9426	9.61123	16.4516	11.9737	13.1356	13.0946	12.6678	12.5893	11.4292	14.0228	14.0635	25.0138	9.5008	20.473	15.0253	14.7847
MET-018B2	MET-018	24	2	2	2	1	CT	18.4776	17.1513	17.8721	12.9644	15.8945	14.9108	11.6833	17.4275	16.4227	15.2342	16.6873	12.0588	12.9541	13.8744	14.5991	16.1143	11.9723	8.92132	16.8121	15.8021	16.7196	12.773	16.2868	999	14.6201	16.5474	15.0432	8.74555	15.5321	11.1453	12.2275	12.2915	11.9423	11.6855	10.4962	13.1987	13.3122	24.6366	8.54176	19.4403	14.0742	14.0609
MET-019A2	MET-019	48	1	2	2	1	CT	20.0301	17.7656	18.9566	13.9784	16.9636	15.577	12.514	18.6867	17.5501	16.2301	17.7232	13.0045	13.8543	14.7318	16.0947	16.7301	13.3232	10.2829	18.3498	17.0662	17.8234	13.8036	17.5284	26.7974	15.5662	17.637	15.6143	9.85768	17.2931	11.6883	13.6409	13.2472	14.4529	13.4686	12.4373	14.8635	14.2043	24.2975	10.3377	21.2394	15.4025	14.8803
MET-019B2	MET-019	48	2	2	2	1	CT	18.877	16.9634	18.0337	12.9385	15.7809	14.3639	11.4334	17.5875	16.4974	15.0568	16.7488	11.9201	12.8997	13.4001	15.096	15.3818	12.0352	9.33169	17.2406	16.1154	16.8347	12.7604	16.1678	24.6585	14.6122	16.6264	14.4822	8.84224	16.2685	10.583	12.3145	12.1183	13.2191	11.9668	11.2441	13.7094	13.2557	22.7623	8.97061	20.3849	14.1511	13.7639
MET-020A2	MET-020	48	1	2	2	1	CT	22.8162	18.1299	18.9725	14.3425	18.1022	16.5981	13.0839	19.2684	17.7138	16.5483	18.1047	14.083	13.8376	15.4526	16.8111	17.1536	14.0126	10.4807	19.0998	18.0634	18.8293	14.0945	18.0402	999	16.3285	18.4516	17.2963	9.95863	17.3994	13.046	13.9843	13.6616	15.1807	12.5175	12.496	14.9165	14.968	999	10.4165	20.8911	16.8764	16.1241
MET-020B2	MET-020	48	2	2	2	1	CT	20.9568	16.9881	17.9574	13.4274	16.9853	15.6541	11.8425	18.3531	16.439	15.3773	16.8608	13.0181	12.7945	14.0166	15.9375	15.993	12.9211	9.3493	17.9491	16.8271	17.3929	12.9416	16.7897	999	14.9672	17.3593	15.9303	8.89033	15.9675	11.7332	12.5978	12.5285	14.0691	11.2621	11.2343	13.8698	13.8158	25.2674	9.18038	19.977	15.74	15.1139
MET-021A2	MET-021	48	1	2	2	1	CT	18.6033	17.9411	17.1402	13.3981	17.3776	15.7744	12.6077	18.1076	15.3069	15.6996	16.436	13.397	12.3688	14.7941	15.7125	15.7814	13.1108	9.30376	17.9003	17.4996	16.896	12.7242	16.4583	999	13.9568	16.4998	16.5842	9.14783	16.0051	12.2602	12.6536	12.2174	14.9582	12.121	11.5125	13.8353	13.3589	24.6767	8.41924	20.0961	15.7532	15.0907
MET-021B2	MET-021	48	2	2	2	1	CT	17.2715	16.8514	16.2261	12.3549	16.4321	14.9292	11.6742	17.2271	14.1824	14.7272	15.4285	12.55	11.2698	13.6307	14.8181	14.7651	11.9638	8.3587	16.8844	16.3659	15.781	11.5935	15.4777	999	12.858	15.4714	15.3671	8.02262	14.7483	11.1594	11.5815	11.2148	14.0096	11.1145	10.3464	12.8124	12.2992	25.1271	7.52988	18.8261	14.7244	14.0648
MET-022A2	MET-022	72	1	2	2	1	CT	19.751	17.2493	18.7444	13.96	17.0161	15.5408	12.5922	18.4215	17.6475	16.6686	17.5611	13.281	13.6659	14.7777	15.7798	16.5422	13.1922	9.9941	18.3235	16.7566	17.2918	14.2585	17.4551	26.9584	15.6022	17.3556	15.557	9.44373	17.3168	11.6457	13.6049	13.0519	14.2991	13.1574	12.3326	14.7774	13.7198	23.4981	9.58694	21.113	15.3719	14.7226
MET-022B2	MET-022	72	2	2	2	1	CT	18.3503	15.8069	17.1571	12.2078	15.4255	14.0464	10.9454	16.5079	15.8994	14.7396	15.968	11.5929	11.9705	12.8985	14.4327	14.9482	11.6266	8.3349	16.5302	15.1625	15.4908	12.4706	15.7835	24.9541	13.843	15.6917	13.9594	7.67069	15.4354	9.94822	11.7742	11.4987	12.8793	11.3952	10.7098	13.1219	12.0338	22.7386	7.83916	19.4468	13.9972	13.2241
MET-023A2	MET-023	72	1	2	2	1	CT	17.3658	15.6592	16.2371	14.9832	17.527	14.5122	12.6225	16.7832	13.6037	16.132	15.9178	12.5942	11.6824	15.1878	14.8081	14.596	12.1728	8.7826	15.8781	17.2398	15.0514	11.7136	14.8184	999	13.3432	15.8917	15.4945	10.608	16.2109	11.7259	12.5727	11.4235	14.2161	12.4048	11.5876	13.5548	11.9122	24.3272	7.77473	19.5586	15.5276	14.6974
MET-023B2	MET-023	72	2	2	2	1	CT	15.2287	13.7381	13.9566	13.2139	15.5111	12.4653	10.6448	14.8017	11.2834	14.1122	13.7166	10.458	9.8333	12.8772	12.7534	12.5125	9.95903	6.69389	13.851	15.1645	12.973	9.39387	12.5496	999	11.1607	13.8774	13.6902	8.42739	13.9406	9.58218	10.2982	9.30647	11.885	10.0333	9.38591	11.4957	9.9021	20.8857	5.67198	17.0516	13.7343	12.6993
MET-024A2	MET-024	72	1	2	2	1	CT	19.4518	16.3572	17.6858	15.9209	18.2668	15.4754	13.8967	17.6892	14.6346	16.9031	16.8732	13.1065	13.1004	16.2346	15.6246	15.4109	13.0612	9.51657	17.2211	17.1101	15.7614	12.8831	16.8661	999	14.4993	16.4635	16.5104	12.0328	16.6246	12.1526	12.7304	12.154	14.7399	12.7297	11.5752	14.4582	13.4554	23.4718	8.32887	19.2218	15.5749	16.6439
MET-024B2	MET-024	72	2	2	2	1	CT	18.2833	15.4508	16.7022	14.739	17.2076	14.6102	12.9514	16.8915	13.4968	15.852	15.8165	12.0656	12.1013	15.0379	14.9621	14.3741	11.9177	8.43318	16.0812	16.2934	14.7979	11.8355	15.7519	999	13.4242	15.4166	15.5026	10.8041	15.4603	11.1279	11.7766	11.0006	13.6734	11.5001	10.4337	13.338	12.3044	21.9715	7.18707	18.4503	14.7849	15.6215
MET-001A3	MET-001	0	1	1	1	2	CT	13.296	14.4598	14.6974	12.8028	13.5667	11.2185	11.3244	15.6086	14.8001	12.8728	12.6619	11.0331	13.7564	14.002	13.218	15.493	11.3456	9.32487	12.0767	15.8208	16.937	12.4557	14.0803	24.3833	14.7221	14.3389	10.8176	9.14465	16.1768	10.9989	11.5893	11.6493	12.2275	12.0742	11.9261	13.5545	12.9921	23.8447	11.4287	19.4522	11.2304	14.1489
MET-001B3	MET-001	0	2	1	1	2	CT	11.8	13.2129	13.0338	11.0889	12.1295	9.87616	9.78586	14.0455	13.4896	11.264	10.9323	9.70577	12.2884	12.4557	12.2101	14.3007	9.65229	7.93934	10.6097	14.4702	15.5279	10.8717	12.596	22.5193	13.101	12.9883	9.3091	7.3523	14.6394	9.54046	9.95023	10.149	10.2502	10.4362	10.4783	11.9211	11.5281	22.5213	9.75092	17.8495	9.56021	12.7286
MET-002A3	MET-002	0	1	1	1	2	CT	15.5585	16.1994	16.6954	14.7958	15.7381	13.0734	13.4428	17.7748	17.0426	14.6806	14.4994	12.8846	15.4943	15.9802	15.7438	17.2761	13.3734	11.233	13.7573	16.482	17.7628	14.6483	15.9301	999	16.4564	16.2686	13.2741	11.0562	18.2332	12.4532	13.7328	13.3191	13.6284	14.1202	14.2387	14.9638	14.557	26.1236	11.7415	21.3834	12.781	15.9707
MET-002B3	MET-002	0	2	1	1	2	CT	13.9023	14.8063	15.3258	13.128	14.0226	11.5247	12.0516	16.0637	15.3125	13.1013	12.906	11.0182	13.8717	14.2463	14.1307	15.8484	11.4287	9.78805	12.2681	14.8734	16.3358	12.9483	14.3161	999	14.9467	14.712	11.861	9.33564	16.3206	10.6456	11.971	11.7679	12.2852	12.4775	12.3482	13.5592	12.9895	24.2075	9.91375	19.3552	10.8738	14.5114
MET-003A3	MET-003	0	1	1	1	2	CT	14.1502	14.9915	15.5	13.3693	14.9032	12.734	12.3342	17.589	15.5502	13.9588	14.1271	11.751	13.6771	14.6594	14.3423	16.5595	12.044	10.0825	13.0994	16.3135	17.4573	12.3431	15.4081	26.1871	15.2205	15.1233	12.4839	9.65737	16.9393	11.6395	12.4893	12.0571	13.2575	12.6823	12.9417	14.0988	13.3881	23.1227	10.0475	20.8646	11.8864	14.1751
MET-003B3	MET-003	0	2	1	1	2	CT	12.5105	13.6874	13.8583	11.64	13.2814	11.2016	10.7709	15.9329	13.8695	12.282	12.4615	10.1378	12.0618	12.7186	12.7353	15.077	10.5264	8.53645	11.5917	14.6745	15.8763	10.5888	13.6438	23.5652	13.8236	13.5627	10.813	7.91184	15.2319	9.9234	10.5961	10.3946	11.6703	10.9735	11.2858	12.4918	11.8325	21.6331	8.26623	19.0474	10.1412	12.6212
MET-004A3	MET-004	24	1	1	1	2	CT	19.3161	17.0221	17.7805	12.8769	16.5456	15.2869	11.5698	17.5225	16.5808	15.3527	16.9274	12.3464	13.2488	13.8644	15.447	15.9882	12.2106	9.41699	17.4052	16.9517	17.1829	12.9374	16.6945	28.2514	15.1545	16.7463	15.1286	8.82628	15.823	11.3984	12.9241	12.3465	13.2861	12.4725	11.2868	13.9876	13.5941	999	8.9217	19.741	14.8785	14.8172
MET-004B3	MET-004	24	2	1	1	2	CT	19.3821	16.4029	17.172	12.0691	15.7344	14.6959	10.9481	16.9404	15.9694	14.4549	16.3068	11.8065	12.5875	13.1658	14.485	14.8384	11.734	8.69921	16.6886	16.2858	16.5072	11.869	15.9247	25.4795	14.4857	16.1711	14.4084	8.01146	15.1104	10.7632	12.0606	11.692	12.803	11.8045	10.5573	13.2805	12.976	24.2125	8.39677	19.6577	14.1687	14.2591
MET-005A3	MET-005	24	1	1	1	2	CT	20.0774	17.393	16.9996	13.6299	17.5788	15.9234	12.2071	18.8727	16.6454	15.6606	17.2151	13.5239	12.7949	14.6836	15.8814	16.3634	13.5735	10.724	17.6106	17.0487	18.0081	13.9332	16.9246	25.0894	15.0703	18.284	16.2185	9.09351	17.1496	12.7681	13.5162	12.9122	14.9696	13.3383	12.9123	14.8393	13.6185	24.9976	9.88624	20.2026	15.6815	15.2066
MET-005B3	MET-005	24	2	1	1	2	CT	18.2266	15.7784	15.187	11.6569	15.5287	14.425	10.2546	17.0139	14.7265	13.6935	15.4304	11.7733	10.8507	12.6571	14.3276	14.6916	11.8733	8.82439	15.835	14.9271	16.1428	11.9189	14.9571	25.3911	13.2776	16.3665	14.4797	7.19977	14.9756	10.7934	11.4622	11.098	13.2417	11.3118	11.0818	13.0291	11.7941	23.1644	7.90706	18.3504	13.8444	13.501
MET-006A3	MET-006	24	1	1	1	2	CT	19.9931	18.0615	17.8277	13.5543	17.1197	15.8242	12.9393	18.399	16.5955	15.7531	17.987	13.62	13.5251	14.8153	16.4011	16.7463	13.6209	10.3539	18.3347	17.3491	18.2615	13.7373	17.4078	999	16.0264	17.8802	16.1324	9.73611	16.8681	11.2754	13.4996	13.0394	14.9152	13.1622	12.1785	14.6888	14.2593	999	9.60237	20.7469	16.2733	15.2834
MET-006B3	MET-006	24	2	1	1	2	CT	18.3107	16.6839	16.4274	11.883	15.7123	14.1413	11.3903	16.9815	14.853	14.2271	16.3151	12.0916	11.8744	13.2432	14.8431	15.1822	11.9722	8.80659	16.8674	15.4988	16.9562	12.0118	15.7704	999	14.5928	16.2261	14.4596	8.10363	15.2302	9.69839	11.7707	11.4836	13.245	11.5316	10.5027	13.1235	12.681	999	8.08011	18.8951	14.6826	13.7951
MET-007A3	MET-007	48	1	1	1	2	CT	18.4596	16.5136	15.5828	12.644	17.2223	15.5412	11.5469	18.4752	15.5016	15.1455	16.526	12.8753	11.8615	13.7449	15.0607	15.0987	12.6007	9.71379	16.507	16.3245	16.6889	13.842	16.0468	26.0927	13.9407	17.7121	15.8737	8.00711	16.3158	11.7626	12.4331	11.5518	14.1868	12.1741	12.0515	14.1241	12.3873	999	9.81012	20.4367	14.6955	14.349
MET-007B3	MET-007	48	2	1	1	2	CT	16.8565	14.8879	14.2957	11.1172	15.5961	14.287	10.2132	16.7053	13.8561	13.5769	14.9609	11.3696	10.4017	12.0842	13.8301	14.0014	11.0068	8.38244	14.9397	14.9079	15.1814	12.3547	14.4143	26.2271	12.3892	16.241	14.4522	6.53017	14.6356	10.3613	10.6856	10.1249	12.7855	10.0346	10.84	12.5599	11.0677	21.9243	8.30902	18.8402	13.2371	12.9068
MET-008A3	MET-008	48	1	1	1	2	CT	18.8287	16.3103	16.1187	12.4356	16.974	15.1304	11.4734	18.1894	15.6333	14.931	16.295	12.5129	11.8674	13.5648	15.1778	14.9951	12.608	9.52186	16.6865	16.6512	17.0797	12.4416	15.7743	999	13.8172	17.0657	15.9961	7.77679	16.2447	11.8239	11.9213	11.4552	14.7676	11.908	12.0194	13.8875	12.3149	25.3868	8.71215	20.3779	14.6426	14.8528
MET-008B3	MET-008	48	2	1	1	2	CT	17.6456	15.6052	15.2369	11.7229	16.0872	14.3163	10.6253	17.3829	14.6174	14.1562	15.4632	11.8222	11.0595	12.6434	14.2679	14.1678	11.795	8.69903	15.8698	16.3636	16.4691	11.631	14.9782	999	12.9583	16.1535	15.0942	7.17459	15.3343	11.1346	11.1911	10.6386	13.9816	10.9717	11.1335	13.1223	11.5212	23.5891	7.87317	20.3431	13.8622	14.0719
MET-009A3	MET-009	48	1	1	1	2	CT	18.8807	15.3232	16.0479	12.5239	16.5348	14.5372	11.0966	18.0196	15.3081	14.8872	16.4139	11.8707	12.0569	13.0207	14.6364	14.903	11.9547	9.67333	16.014	16.0666	16.1458	13.6646	15.8395	999	14.2606	16.6578	15.5289	7.63392	16.0447	11.7023	12.5229	11.3588	14.2621	11.8781	11.9453	13.6596	12.4992	22.301	8.29462	19.5641	14.1969	14.6544
MET-009B3	MET-009	48	2	1	1	2	CT	18.3691	14.8378	15.5032	11.6301	15.922	14.2494	10.0615	17.376	14.6104	14.0264	15.6374	11.3478	11.3369	12.2257	14.2052	14.4256	11.5076	9.05637	15.1706	15.1924	15.8113	12.8504	15.1734	999	13.4486	16.0604	14.8601	6.99816	15.3735	11.0845	11.6041	10.5618	13.3064	11.3985	11.3802	12.8061	11.7639	22.3462	7.69661	19.3387	13.7575	13.9793
MET-010A3	MET-010	72	1	1	1	2	CT	16.8283	16.8878	16.0829	13.9984	17.6302	15.5348	12.9495	18.3853	14.7592	15.784	16.4598	12.707	12.0908	15.0864	15.7466	15.0431	11.8118	9.98829	16.4915	16.9285	15.8962	13.3247	15.4408	999	14.1009	16.4892	16.1846	9.58885	16.7848	12.5202	12.606	11.5827	14.185	12.5073	12.1945	13.9736	12.5649	999	8.31637	20.5615	16.0581	14.773
MET-010B3	MET-010	72	2	1	1	2	CT	15.5179	15.3575	14.5363	12.7614	15.9813	14.1582	11.5666	16.9043	13.3271	14.3445	14.9618	11.242	10.55	13.3514	14.2968	13.7891	10.5902	8.5432	15.0841	15.3345	14.287	11.7693	13.8322	999	12.6787	15.1221	14.9932	8.12292	15.1455	10.9073	10.9454	10.0719	12.5679	10.6544	10.7794	12.5559	11.1009	24.8952	6.58277	18.9016	14.305	13.3284
MET-011A3	MET-011	72	1	1	1	2	CT	17.446	15.9064	16.7436	15.8894	18.6322	15.5606	13.6541	17.159	14.2592	16.2418	16.8005	11.7857	12.3274	16.2314	15.0439	14.4903	12.9468	9.50565	16.1205	16.909	14.9741	12.1065	15.1551	999	13.8005	16.1561	15.9664	11.2027	16.3915	11.9738	12.5717	11.1437	13.8406	12.309	12.552	14.2043	12.7029	22.8886	7.27351	20.5671	15.9409	15.0411
MET-011B3	MET-011	72	2	1	1	2	CT	16.2657	14.901	15.6397	14.4477	17.5548	14.5872	12.6855	16.0738	12.9471	14.9499	15.8074	10.9533	11.2849	15.2151	14.2275	13.448	12.0501	8.34611	14.8644	15.7994	13.9101	10.9762	13.9971	999	12.9882	15.0017	14.8122	10.1853	15.113	11.0491	11.6003	10.2097	13.0226	10.965	11.4967	12.8351	11.6231	21.7635	6.28257	19.3318	14.6947	14.1174
MET-012A3	MET-012	72	1	1	1	2	CT	19.7797	16.4693	17.2745	13.326	17.2289	16.0003	12.6512	19.407	16.5867	15.8705	16.7408	12.7374	12.9391	14.3665	15.9208	16.0471	13.0766	10.3822	17.4485	16.1978	17.614	15.0257	16.4779	999	15.3373	17.7072	16.3334	9.00912	16.7217	12.7728	12.9905	12.0565	15.5175	12.6806	12.7903	14.6797	13.154	24.2604	9.54267	21.2197	15.395	15.1269
MET-012B3	MET-012	72	2	1	1	2	CT	17.51	14.8867	15.5432	11.7003	15.4597	14.1342	10.9729	17.714	14.9423	14.0618	14.9678	10.8736	11.1824	12.4214	13.9684	14.1709	11.273	8.91125	15.8726	14.5453	15.9377	13.3182	14.7088	999	13.4343	15.9491	14.7447	7.27968	14.8666	11.0448	10.9877	10.3384	13.72	10.7609	11.209	12.9044	11.5267	22.0092	7.67335	19.194	13.6552	13.4869
MET-013A3	MET-013	0	1	1	2	2	CT	14.745	15.1653	15.0541	13.4409	14.5685	11.9976	12.4872	16.1725	15.852	13.6213	13.5758	11.4687	13.8282	14.5326	14.1377	16.3348	11.752	9.61435	12.5028	16.645	17.1945	12.9062	14.484	25.4026	15.5718	14.573	11.7815	9.82734	16.4686	11.1445	12.1603	12.1333	12.6378	12.3667	11.7659	13.6687	13.8291	999	10.4941	20.0387	11.9017	14.8244
MET-013B3	MET-013	0	2	1	2	2	CT	13.7297	14.3683	14.2499	12.5957	13.8958	11.3078	11.2311	15.3785	14.6946	12.843	12.6806	10.8159	13.1021	13.6995	13.5804	15.4218	10.463	8.87805	11.6063	16.0982	16.4118	12.239	13.7231	24.4602	14.3566	13.7739	10.9655	9.01411	15.6573	10.5055	11.1213	11.4203	11.2071	11.235	10.9182	12.3994	13.099	999	9.7232	19.4171	11.1673	14.0807
MET-014A3	MET-014	0	1	1	2	2	CT	13.8374	14.9458	15.4878	13.0483	14.4553	12.3648	11.7184	16.191	14.8609	13.8103	14.0909	11.588	13.6017	14.3927	14.2125	15.9405	11.5832	8.94406	12.8583	15.5671	17.0889	13.2326	14.7733	24.6558	15.1585	14.4047	11.8006	9.5993	15.7773	10.9216	12.2324	12.2242	11.6078	12.5024	11.3278	12.7163	13.4942	24.8472	10.7275	18.9396	11.75	13.8614
MET-014B3	MET-014	0	2	1	2	2	CT	12.1858	13.7614	13.8716	11.3664	12.9469	11.0348	10.2276	14.7711	13.219	12.1033	12.5188	9.99966	12.019	12.4931	12.4313	14.5187	10.3736	7.39921	11.2203	14.146	15.5588	11.4969	12.9988	22.633	13.6631	12.9666	10.3037	8.10471	14.0174	9.41913	10.3943	10.7795	9.35242	10.6739	9.74036	10.6547	11.9989	25.3472	9.01679	17.5112	10.4738	12.3914
MET-016A3	MET-016	24	1	1	2	2	CT	19.3637	18.6132	19.616	13.805	16.7964	16.3291	13.0426	19.2106	17.3777	16.121	18.108	13.177	14.4179	14.9332	15.9505	16.9601	13.6297	9.5456	18.3706	16.9928	18.0261	14.2351	17.506	999	16.4244	17.7322	15.6995	9.94951	15.9613	12.4508	13.275	13.3935	14.0369	12.2177	10.9065	14.1953	14.663	999	10.1334	20.5668	15.834	15.5116
MET-016B3	MET-016	24	2	1	2	2	CT	19.4357	18.5346	19.3949	13.7044	16.5631	16.2401	12.9832	18.8266	17.1235	16.0458	17.8108	13.2262	14.2765	14.6828	15.8525	16.7849	13.5702	9.55769	18.6594	16.9711	17.9532	14.0629	17.504	999	15.8269	17.5654	15.6899	9.80145	15.8029	12.1276	13.1293	13.1815	13.8749	11.8883	10.8549	14.3531	14.3305	999	9.9536	20.5392	15.759	15.3768
MET-017A3	MET-017	24	1	1	2	2	CT	19.0706	18.0074	18.4991	14.0596	16.7887	15.9668	12.9813	18.9975	16.987	16.1264	17.3502	12.9086	14.0552	15.2331	15.7396	16.5535	13.1891	9.62497	17.544	16.5666	18.0453	14.6981	16.9982	999	16.1588	17.0048	15.9655	9.96909	16.3799	12.4415	13.4603	13.0425	14.1013	12.6374	11.7459	14.592	14.4578	999	9.93453	20.2821	15.594	14.9984
MET-017B3	MET-017	24	2	1	2	2	CT	17.0051	15.8267	16.2367	11.7689	14.9861	13.9927	11.0545	16.9738	14.787	13.9965	15.3076	10.9525	11.8577	12.9965	13.7683	14.3449	10.7587	7.3909	15.494	14.8173	15.9441	12.5879	14.9416	999	14.0287	14.8726	13.8425	7.79935	14.183	10.3808	11.2818	11.0642	12.0525	10.1079	9.41933	12.448	12.2877	999	7.73654	18.2384	13.5217	13.0851
MET-018A3	MET-018	24	1	1	2	2	CT	16.7876	15.9243	16.7529	11.9146	15.1762	13.8633	10.7823	16.8623	15.2861	14.3244	15.5805	11.2303	11.8822	13.1805	13.8202	14.8293	11.1999	7.93023	15.8158	14.9381	15.8037	12.0287	15.3135	26.7356	14.3027	15.7029	14.2434	7.69049	14.586	10.2442	11.4624	11.4078	11.4291	10.5063	9.79012	12.5125	12.41	999	7.60998	18.4055	13.2552	13.2183
MET-018B3	MET-018	24	2	1	2	2	CT	17.2058	15.8717	17.0047	12.3579	15.2711	14.0506	10.7908	16.6953	15.564	14.2867	15.6138	11.2936	11.9775	13.2076	14.2721	15.164	11.3504	7.94737	15.8712	15.183	15.8057	12.0802	15.4883	25.8576	14.1251	15.832	14.0454	7.88763	14.4004	10.3964	11.528	11.4565	11.6043	10.7676	9.81974	12.7314	12.5228	26.6156	7.78327	18.7265	13.3655	13.1835
MET-019A3	MET-019	48	1	1	2	2	CT	19.6545	17.5913	18.6438	13.6035	16.5636	15.0115	12.4166	18.1922	17.4049	16.0097	17.6037	12.9021	13.6252	14.4525	15.3506	16.2593	12.7459	10.0398	18.025	16.7283	17.4556	13.5809	17.2608	26.6764	15.3278	17.375	15.4456	9.39505	17.192	11.601	13.1999	12.8065	13.7543	12.7469	12.1626	14.4524	13.7121	23.6196	10.106	20.5963	15.2528	14.6873
MET-019B3	MET-019	48	2	1	2	2	CT	17.901	16.0677	17.1561	12.0019	15.0573	13.5806	10.7234	16.5823	15.6842	14.4427	15.8386	11.3339	12.1022	12.8211	14.1171	14.6985	11.221	8.43255	16.6022	15.2645	15.851	11.9302	15.5833	23.4354	13.9036	15.6924	13.8907	7.71327	15.442	9.92029	11.4453	11.2603	12.2688	10.9815	10.6022	12.9419	12.1923	22.0285	8.40039	19.1647	13.577	13.2296
MET-020A3	MET-020	48	1	1	2	2	CT	20.3437	17.1184	17.7827	12.8128	16.8561	15.4284	11.6408	18.1607	16.2816	15.2216	16.8015	12.6505	12.7568	14.0032	15.8549	15.6476	12.6072	9.33709	17.9328	16.8901	17.1768	12.8581	16.7123	24.8071	15.041	17.2687	15.928	8.89252	15.7838	11.9395	12.6965	12.3835	13.8228	11.4023	11.1079	13.7586	13.839	999	9.09355	20.2201	15.5577	14.6891
MET-020B3	MET-020	48	2	1	2	2	CT	19.8657	17.1354	17.6441	12.6104	16.7524	15.5773	11.4621	17.9784	16.1272	15.0562	16.6946	12.4821	12.5223	13.7408	15.943	15.2676	12.3757	9.17891	17.4167	16.8234	17.1909	12.6936	16.5147	25.2625	14.6788	17.216	15.747	8.52664	15.5536	11.7569	12.474	12.3628	13.9385	11.6081	10.9033	13.2566	13.842	999	9.0278	19.9434	15.4601	14.6536
MET-021A3	MET-021	48	1	1	2	2	CT	17.7011	16.5181	16.0477	12.4824	16.4065	14.9142	11.4019	17.3101	14.1332	14.5443	15.1355	12.672	11.2915	13.7439	15.0277	14.5252	12.242	8.25654	16.5425	16.3482	15.7903	12.4322	15.343	24.6546	12.9806	15.3011	15.3388	7.82385	14.7231	11.211	11.4325	11.0772	13.3538	10.8753	10.225	12.0648	12.2047	25.2072	7.62819	18.6454	14.7892	14.0515
MET-021B3	MET-021	48	2	1	2	2	CT	17.2431	16.5781	16.0487	12.4562	16.4163	14.6302	11.3692	17.0443	13.7897	14.5761	15.1208	12.649	11.1916	13.5927	15.0861	14.5121	11.6985	8.15402	16.5322	16.4669	15.8204	11.5236	15.2707	24.6662	12.8528	15.3489	15.2356	7.79623	14.6291	11.0508	11.6066	11.0758	14.2191	10.8087	10.1477	12.7579	12.2555	23.1224	7.47503	18.4922	14.6637	14.0454
MET-022A3	MET-022	72	1	1	2	2	CT	19.7528	16.8618	18.4708	13.5318	16.6253	15.1663	12.2861	18.0431	17.2377	15.9884	17.6787	12.5625	13.4365	14.3012	15.7431	16.2292	13.0715	9.78594	17.6626	16.5225	16.97	14.1392	16.8521	27.3399	15.5919	16.7223	15.1295	9.29372	16.9058	11.4944	13.2393	12.729	14.3558	12.9659	11.8094	14.509	13.6502	23.5835	9.12327	20.1958	15.3675	14.3309
MET-022B3	MET-022	72	2	1	2	2	CT	18.0322	15.1697	16.8002	11.8718	14.9259	13.681	10.5443	16.3226	15.272	14.1887	15.7525	10.9906	11.6757	12.2318	14.0999	14.6471	11.199	8.0329	16.0401	14.7725	15.476	12.2334	15.1775	26.0576	13.6335	15.2347	13.6303	7.55045	15.1361	9.62317	11.1466	11.0499	12.9263	10.9691	10.2359	12.9405	11.9854	21.8206	7.48682	19.2143	13.6596	12.6565
MET-023A3	MET-023	72	1	1	2	2	CT	17.6387	16.7436	17.0754	15.7591	17.9032	15.2453	13.5778	17.8159	14.1341	16.5562	16.4543	13.2525	12.6525	16.0155	15.7144	14.9781	12.8371	9.71674	16.7345	17.2052	15.8787	12.261	15.4664	999	13.974	16.3033	16.1978	11.5431	16.4845	12.2222	12.9509	12.1798	14.8265	12.9982	12.0517	14.4752	12.7088	22.3819	8.77036	20.1076	16.2418	15.5839
MET-023B3	MET-023	72	2	1	2	2	CT	16.5445	15.7475	15.8372	14.4654	16.8107	14.1246	12.4967	16.6666	13.0022	15.3879	15.1196	12.2399	11.4109	14.6404	14.6247	13.8402	11.7096	8.75076	15.6722	16.0091	14.7972	11.0634	14.2939	999	12.7655	15.3071	15.1345	10.4232	15.2992	11.0848	11.704	10.9326	13.7384	11.746	10.8383	13.1695	11.6457	21.5617	7.45663	18.8908	14.9918	14.5362
MET-024A3	MET-024	72	1	1	2	2	CT	19.5098	16.4052	17.5321	15.8409	18.2988	15.573	13.8208	18.2028	14.754	16.8258	16.8864	13.0486	13.1214	16.4656	16.0225	15.4367	13.1888	9.46679	16.9285	16.9939	15.8239	12.9142	16.7033	27.2985	14.7042	16.4496	16.3759	12.1658	16.532	12.1357	13.1543	12.065	14.7972	12.8352	11.6668	14.7447	13.5442	24.2673	8.51402	19.6739	15.6506	16.4964
MET-024B3	MET-024	72	2	1	2	2	CT	17.6987	15.063	15.8233	13.9992	16.5556	13.666	12.2251	16.2896	12.8703	15.046	15.1141	11.3335	11.4289	14.3222	14.1196	13.5945	11.5425	7.85051	15.2299	15.4185	13.865	11.0204	14.8392	26.2193	12.9907	14.7564	14.7124	10.3709	14.7305	10.3835	11.0103	10.3217	13.1098	11.1134	9.58829	12.9792	11.8255	21.8687	6.48275	17.9944	13.8224	14.9144
MET-001A4	MET-001	0	1	2	1	2	CT	13.4395	14.7422	14.9231	12.7668	13.6585	11.6745	11.6211	15.6956	14.7907	12.9548	12.4631	11.1942	14.1366	14.3955	13.8417	15.8296	11.7946	9.67498	12.3442	15.7378	17.1648	12.5394	14.1959	27.3877	15.1532	14.5994	10.999	9.40758	16.2297	10.8884	11.746	11.9538	12.3587	12.3478	12.3849	13.8973	13.1824	24.0674	11.6488	20.2297	11.3398	14.4881
MET-001B4	MET-001	0	2	2	1	2	CT	11.7616	13.4096	13.4711	11.3	12.1194	9.97766	10.0319	14.1059	13.3129	11.2893	10.8536	9.50047	12.5835	12.5299	12.2621	14.1391	10.1013	7.91474	10.5748	14.2926	15.4227	10.8309	12.5466	24.2794	13.8369	12.9033	9.48044	7.81445	14.4215	9.30259	9.98845	10.4372	10.7132	10.4972	10.6631	12.371	11.6594	22.4844	10.0306	18.3292	9.74374	12.9376
MET-002A4	MET-002	0	1	2	1	2	CT	14.7032	15.6161	16.2222	13.9972	15.1281	12.1836	12.7802	16.9198	16.2258	13.7601	13.8504	12.1187	14.7691	15.2183	14.5181	16.9072	12.4752	10.5069	12.9157	15.902	17.2552	13.9599	15.2358	25.1706	15.9749	15.5473	12.4764	10.247	17.4964	11.671	12.9093	12.8227	13.2142	13.4814	13.1846	14.5772	14.036	25.4117	10.987	20.4451	11.9242	15.2822
MET-002B4	MET-002	0	2	2	1	2	CT	13.5527	14.6288	14.9877	12.8651	14.1084	11.2861	11.8139	15.8911	15.0471	12.7896	12.5414	11.1123	13.7389	14.0194	13.7442	15.6726	11.6798	9.41989	11.8731	14.5764	16.2475	12.8515	14.1282	26.1681	15.0069	14.391	11.4061	9.26898	16.2824	10.6775	11.7984	11.7716	12.5514	11.8618	12.1467	13.5714	12.9997	25.5556	9.83356	19.3033	10.8128	14.3884
MET-003A4	MET-003	0	1	2	1	2	CT	15.0105	16.0835	16.584	14.1406	15.588	13.4342	13.0536	18.4244	16.4075	14.588	14.9458	12.5089	14.6852	15.6531	15.2635	17.1344	12.9689	10.9476	14.0746	16.9182	18.4796	12.9581	16.2673	26.6167	16.1652	15.7892	13.0875	10.6502	17.6422	12.4115	13.1327	13.0927	13.5798	13.7221	13.5978	14.8744	14.2793	999	11.0957	21.666	12.4822	15.0613
MET-003B4	MET-003	0	2	2	1	2	CT	12.9928	14.4667	14.6297	12.2036	13.8043	11.6885	11.3302	16.4515	14.3898	12.7801	12.5914	10.7955	12.9117	13.6068	13.3319	15.1791	11.2408	9.17349	12.3666	14.952	16.7717	11.0947	14.4444	23.5321	14.2738	14.0737	11.3962	8.59932	15.5001	10.5353	11.1247	11.3092	12.3431	11.6237	11.7594	13.0988	12.3666	24.7414	9.00081	19.8206	10.8417	13.2843
MET-004A4	MET-004	24	1	2	1	2	CT	19.6241	17.149	17.939	12.9964	16.6025	15.4397	11.7109	17.8079	16.6643	15.4208	17.1684	12.5762	13.3839	14.2956	15.2244	15.953	12.8604	9.22774	17.7247	16.86	17.5197	12.8197	16.7164	26.4314	15.3136	16.9207	15.1565	8.80175	15.7957	11.5996	12.8288	12.4904	13.2847	12.3576	11.3857	13.9374	13.3454	24.0507	8.89414	20.2921	14.6849	14.884
MET-004B4	MET-004	24	2	2	1	2	CT	19.0776	16.5419	16.9815	12.4154	16.1734	14.8615	11.0531	17.0649	15.7414	14.9015	16.4289	12.0506	12.5422	13.6598	14.5277	15.8099	12.255	8.61101	17.3175	16.0716	16.8529	12.153	16.4152	24.7677	14.6964	16.464	14.5082	8.36738	14.6724	10.945	12.1401	11.9306	13.0232	11.5327	10.7254	13.7658	12.7499	23.8548	8.31174	20.0447	14.0501	14.4306
MET-005A4	MET-005	24	1	2	1	2	CT	19.5004	16.2301	15.9124	12.5428	16.6083	15.1241	11.0878	18.2788	15.6294	14.6841	16.4566	12.8069	11.637	13.6216	14.8685	15.633	12.7785	9.75739	16.5209	16.2047	16.8732	13.0322	15.7803	26.97	14.3396	17.3547	15.3932	7.92255	16.2052	11.7925	12.6063	11.7648	13.958	12.365	12.099	13.9072	12.6268	999	8.84464	18.9626	14.7738	14.2052
MET-005B4	MET-005	24	2	2	1	2	CT	16.7031	14.3481	13.8199	10.4967	14.4693	13.1292	9.0068	16.0208	13.3228	12.5479	14.1709	10.4387	9.5903	11.2672	12.8991	13.3735	10.3029	7.52217	14.5095	14.2298	14.8991	10.7836	13.6939	24.6718	11.9502	15.1511	13.1561	5.83269	13.9333	9.53715	10.1561	9.60581	12.0203	9.28926	9.86142	11.8242	10.576	22.9117	6.44053	16.9109	12.6374	12.1924
MET-006A4	MET-006	24	1	2	1	2	CT	20.3026	18.3251	17.9327	13.2722	16.7004	15.6718	12.7506	18.4335	16.2862	15.6104	17.8776	13.2998	13.384	14.6096	16.0502	16.5157	13.4126	10.0668	18.1925	17.0887	17.9714	13.4045	17.1266	24.5015	15.5906	17.5971	15.628	9.38022	16.399	10.7608	13.1076	12.6341	14.2545	12.4602	11.74	14.3006	13.8141	999	9.40022	19.8472	15.7958	15.1009
MET-006B4	MET-006	24	2	2	1	2	CT	20.3022	18.0668	18.0603	13.3151	16.885	15.6401	12.7455	18.2315	16.442	15.6352	17.8195	13.2224	13.3354	14.3216	16.2302	16.5601	13.4229	10.0577	18.1084	17.042	17.9055	13.3748	17.2533	999	15.6432	17.5614	15.5651	9.21412	16.6205	10.7244	13.1652	12.6577	14.6238	12.8062	11.6806	14.4393	13.6316	999	9.454	19.8234	15.8813	15.0919
MET-007A4	MET-007	48	1	2	1	2	CT	17.5734	15.5075	14.4218	11.4892	15.9432	14.5257	10.4297	17.8705	14.4549	13.9153	15.378	11.7649	10.7369	12.4887	13.9357	14.2778	11.4671	8.37735	15.2728	15.2241	15.574	12.7221	14.9078	999	12.8827	16.8766	14.8272	6.82777	15.3419	10.7593	11.1528	10.3115	13.2336	10.6475	11.0543	12.9407	11.2252	24.5631	8.61585	19.0527	13.7563	13.2928
MET-007B4	MET-007	48	2	2	1	2	CT	16.9822	15.0054	13.8599	11.0591	15.4827	13.9854	10.0401	17.1203	13.7114	13.6047	14.8949	11.2843	10.1434	11.9382	13.2806	13.8966	10.8271	8.03552	14.6736	14.7479	15.0289	12.2795	14.3187	999	12.441	16.3456	14.3563	6.20302	14.7533	10.2743	10.5355	9.87019	12.7632	10.1306	10.4791	12.3865	10.6582	23.1982	8.10081	18.382	13.345	12.8643
MET-008A4	MET-008	48	1	2	1	2	CT	19.7215	16.582	16.3598	12.8059	17.1559	15.4431	11.7501	18.3369	15.7709	15.1282	16.5346	12.5059	12.2319	13.9694	15.4194	15.3292	13.3219	9.814	16.8672	17.4783	17.6188	12.9086	16.0266	999	14.6034	17.2649	16.1448	8.27465	16.5847	12.1746	12.4223	11.7281	15.3747	12.4168	12.3718	14.1267	12.7915	24.6975	9.10518	20.8602	15.0235	14.9942
MET-008B4	MET-008	48	2	2	1	2	CT	18.5073	15.791	15.512	11.7985	16.3321	14.5054	10.7693	17.677	14.897	14.2502	15.6316	11.9403	11.2148	12.9187	14.6651	14.4655	11.4391	8.97522	16.158	16.7062	16.5027	11.7997	15.0906	999	13.1605	16.3574	15.4616	7.3185	15.5384	11.0881	11.4428	10.714	14.0535	11.2522	11.5028	13.3045	11.8317	24.8237	7.88345	19.5299	13.9933	14.158
MET-009A4	MET-009	48	1	2	1	2	CT	19.3003	15.627	16.5739	12.8849	16.904	15.2058	11.0855	18.4939	15.7756	15.0776	16.5443	12.4132	12.3423	13.7555	15.3828	15.5519	12.3374	9.84571	16.024	16.3293	16.9621	13.9268	16.0765	999	14.3178	17.0998	15.6747	7.92122	16.4042	12.0342	12.5555	11.5828	14.1593	12.204	12.4646	13.5029	12.5562	23.8059	8.83142	20.1091	14.7169	14.9239
MET-009B4	MET-009	48	2	2	1	2	CT	17.8491	14.3091	14.8807	11.3913	15.4528	13.4328	10.0944	16.9686	14.1402	13.5996	15.0796	11.0003	10.9797	12.2032	13.3045	13.8779	10.1792	8.29349	14.8351	14.7219	15.4901	12.3791	14.5749	999	12.9065	15.7315	14.4074	6.51543	14.8517	10.5052	10.352	9.97753	12.9979	10.428	10.9986	12.5412	11.1597	22.5481	7.2281	18.5962	13.2011	13.5982
MET-010A4	MET-010	72	1	2	1	2	CT	15.5554	15.817	14.5162	12.9103	16.3603	14.3618	11.5516	16.7383	13.5839	14.6646	15.1748	11.4853	10.7674	13.8333	14.3314	13.952	11.1729	8.41052	15.4627	15.8987	14.7703	12.0751	14.1026	999	13.1097	15.4177	14.9311	8.38735	15.4446	11.1544	11.1661	10.3767	12.8802	11.3579	10.9779	12.8123	11.2793	999	6.98399	19.2244	14.6268	13.5134
MET-010B4	MET-010	72	2	2	1	2	CT	14.6531	14.9147	13.7269	11.9083	15.6208	13.5196	10.82	16.1357	12.6671	13.8426	14.3291	10.8987	9.94341	12.7984	13.218	12.9903	10.3959	7.86391	14.5524	15.1474	13.9466	11.1881	13.2463	999	12.2612	14.5654	14.3294	7.46298	14.4527	10.3293	10.3119	9.64402	12.2805	10.2094	10.2549	11.9446	10.4786	999	6.12776	18.4828	13.548	12.6937
MET-011A4	MET-011	72	1	2	1	2	CT	18.5662	16.9202	17.9733	16.6929	18.805	16.3681	14.6102	18.1875	14.8064	16.8954	17.8061	12.5086	13.4193	17.0423	16.2204	15.2534	13.9555	10.5863	17.1238	17.3558	15.9346	12.9805	16.0631	999	14.5402	16.9885	17.0385	12.6116	16.8066	12.7735	13.4893	12.3037	14.6505	13.0695	13.3227	15.0283	13.6618	22.3693	8.19528	21.3833	16.538	16.0435
MET-011B4	MET-011	72	2	2	1	2	CT	16.4405	15.7145	16.5784	15.089	17.3762	14.8112	13.1684	16.6332	13.3494	15.5158	16.2454	11.1149	12.0094	15.5006	14.3936	13.8533	12.5751	9.02457	15.3511	16.128	14.435	11.3919	14.4961	999	13.3157	15.3874	15.3812	10.9615	15.2053	11.2924	11.8601	10.74	13.3429	11.625	11.6452	13.5941	12.2971	21.0323	6.82848	19.2854	14.9163	14.7261
MET-012A4	MET-012	72	1	2	1	2	CT	20.3133	16.7496	17.6146	13.6481	17.6419	16.2465	12.88	19.6891	16.7641	16.0221	17.1756	12.8669	13.0658	14.6573	16.1463	16.1869	13.4147	10.8319	17.8365	16.5107	18.1909	15.4682	16.8458	999	15.5064	18.1964	16.8676	9.34115	17.1349	13.0735	13.3902	12.3251	15.9283	13.1926	13.1238	14.9808	13.5335	23.4742	9.80719	21.2967	15.6213	15.3007
MET-012B4	MET-012	72	2	2	1	2	CT	17.9614	14.9702	15.6266	11.572	15.448	14.3666	11.0291	17.2372	14.6158	13.9441	15.0474	10.8532	11.0584	12.4223	14.2617	14.0214	11.5578	8.71648	15.7639	14.3747	16.0312	13.2654	14.7901	25.2858	13.7056	15.9696	14.7779	7.14839	14.8002	11.0512	11.0742	10.3229	13.9959	10.7358	11.1568	13.021	11.4658	21.9984	7.71495	19.1461	13.4852	13.3951
MET-013A4	MET-013	0	1	2	2	2	CT	14.7006	15.3041	15.0245	13.5308	14.6034	11.9279	12.4247	16.1803	15.4854	13.778	13.4984	11.8257	14.036	14.8221	14.2776	16.2144	11.9596	9.553	12.7503	16.7738	17.4383	13.0908	14.435	26.5935	15.4894	14.3853	11.7085	9.99494	16.6122	11.4108	12.2143	12.2053	12.8193	12.545	12.1118	13.8467	13.7201	26.6031	10.675	20.0977	11.885	14.6138
MET-013B4	MET-013	0	2	2	2	2	CT	13.6731	14.4998	14.2519	12.7847	13.8026	11.2073	11.7825	15.28	14.5455	12.7902	12.5656	11.1392	13.2773	13.8819	13.4103	15.6431	11.228	8.71633	11.8807	16.0053	16.4171	12.3546	13.6024	27.1886	14.9187	13.5618	10.7642	9.29696	15.675	10.6385	11.4363	11.6363	11.9835	11.5834	11.2526	13.1442	13.0115	999	9.77006	19.1087	11.3821	14.0771
MET-014A4	MET-014	0	1	2	2	2	CT	15.847	16.7943	17.3395	14.8514	16.2998	14.2487	13.7789	18.1605	16.8309	15.5231	15.9587	13.3911	15.2217	16.0767	15.967	17.6233	13.5097	10.8309	14.6234	17.087	18.7905	15.0455	16.5003	26.9206	16.8197	16.3271	13.6966	11.2383	17.6176	12.7837	13.9522	13.7749	13.2947	13.8167	13.1439	14.9017	15.129	999	12.3361	20.8808	13.6728	15.7293
MET-014B4	MET-014	0	2	2	2	2	CT	14.6488	15.7716	16.4099	13.7943	14.762	13.003	12.6092	16.8627	15.6418	14.3533	14.8747	12.1335	14.0832	14.5932	14.6783	16.6671	12.4674	9.73081	13.6626	16.1196	17.7061	13.7122	15.0363	28.8231	15.7424	15.3026	12.6389	10.2288	16.3519	11.5583	12.4612	12.3982	12.5123	12.6815	12.0454	13.6356	14.0611	999	11.151	19.8116	12.2372	14.5844
MET-015A4	MET-015	0	1	2	2	2	CT	16.4542	16.8474	16.7744	14.411	15.9133	14.3245	13.7486	18.8355	16.6458	15.5335	15.6515	12.8323	14.8159	16.0789	15.4713	17.4281	13.5976	10.4351	15.6673	16.7718	18.573	14.9252	17.1042	999	15.684	16.4511	13.4888	11.1852	17.1411	12.6599	13.4164	13.3926	13.0704	13.382	12.7989	14.5818	14.8187	20.5333	11.8244	21.4315	13.3433	15.7162
MET-015B4	MET-015	0	2	2	2	2	CT	15.3067	15.7695	15.4922	13.4211	14.805	12.9593	12.6156	17.591	15.3705	14.3753	14.4002	11.794	13.7299	14.7206	14.2911	16.3014	12.3326	9.30039	14.4942	15.6172	17.5228	13.7732	15.9003	25.0432	14.4669	15.2621	12.3049	9.86789	15.9498	11.5618	12.183	12.2737	11.7036	12.2756	11.4761	13.1851	13.6476	19.6582	10.6969	19.3628	12.1378	14.724
MET-016A4	MET-016	24	1	2	2	2	CT	19.8667	17.7601	19.3679	13.6999	16.8331	16.1614	12.8943	19.0013	17.3703	16.1513	17.932	13.4418	14.2814	14.9882	16.3814	16.8323	13.429	9.62667	18.6995	17.137	18.0254	14.4013	17.6921	999	16.4787	17.7511	15.9232	9.92804	16.062	12.4433	13.6919	13.5262	13.7707	12.6774	11.1764	14.2548	14.7292	24.9763	10.0591	20.0909	16.0867	15.2283
MET-016B4	MET-016	24	2	2	2	2	CT	17.8429	16.855	17.8194	12.0101	15.3149	14.6106	11.2765	17.4553	15.5232	14.5337	16.1982	11.8532	12.7721	13.0483	14.1719	14.3199	12.2996	8.08928	16.9774	15.7575	16.296	12.4968	15.8896	999	14.6939	16.2044	14.2669	8.32339	14.3119	10.8917	11.7206	11.9296	11.8769	10.9676	9.5694	12.3258	13.0978	23.4981	8.39561	18.9062	14.6306	13.5368
MET-017A4	MET-017	24	1	2	2	2	CT	19.411	18.0517	18.7175	14.2503	16.8667	15.907	13.2889	19.0929	17.2985	16.3388	17.7102	13.3541	14.2628	15.4214	15.902	16.7709	13.3112	9.87627	17.5022	16.9763	17.9671	14.7793	17.3571	26.8736	16.3805	17.2224	15.9013	10.1807	16.6106	12.6086	13.6209	13.2361	14.2376	12.8229	11.847	14.6604	14.6775	25.866	10.0246	20.6682	15.8999	15.3601
MET-017B4	MET-017	24	2	2	2	2	CT	18.1671	17.0696	17.6054	13.0575	15.795	14.8966	11.9574	17.8373	15.8602	15.1268	16.44	12.1126	13.0613	14.075	14.8187	15.4801	12.1581	8.72256	16.3373	15.755	17.0085	13.6351	15.8938	24.745	15.357	16.1903	14.9186	9.13756	15.3498	11.3632	12.1384	11.9693	13.1486	11.3937	10.6755	13.4662	13.4687	24.2956	8.85887	19.2819	14.5178	14.1634
MET-018A4	MET-018	24	1	2	2	2	CT	19.2844	17.6614	18.7948	13.6812	16.7671	15.7126	12.5151	18.6016	17.3135	15.8429	17.353	12.8008	13.7071	14.8049	15.6849	16.5862	12.8221	9.77226	17.3933	16.481	17.4977	13.5679	17.0778	999	15.6178	17.3563	15.8991	9.57492	16.3516	11.9734	13.1302	13.0374	12.7874	12.4345	11.3534	14.1489	14.1582	27.4369	9.40874	20.1095	14.7833	14.7966
MET-018B4	MET-018	24	2	2	2	2	CT	18.5001	17.0213	17.897	13.0173	15.9293	14.9104	11.6153	17.7863	16.2645	15.1528	16.5885	11.9043	12.866	13.9145	14.4749	15.691	12.0328	8.98561	16.8386	15.6555	16.6692	12.8295	16.4081	999	14.9172	16.5674	15.1703	8.66474	15.5178	11.1616	12.3387	12.2209	11.9989	11.4485	10.4368	13.2931	13.3807	24.1233	8.48122	19.6602	14.0458	13.9748
MET-019A4	MET-019	48	1	2	2	2	CT	19.5791	17.7365	19.0717	13.7737	16.8079	15.4208	12.6181	18.8586	17.5992	16.1503	17.8457	13.0128	13.945	14.8302	15.9307	16.7107	13.2763	10.273	18.3733	17.081	17.7648	13.8235	17.4576	24.7616	15.6944	17.6334	15.7782	9.81961	17.2	11.7467	13.6836	13.3133	14.5348	13.3656	12.4016	14.7866	14.1565	23.3278	10.4002	21.188	15.2663	14.8488
MET-019B4	MET-019	48	2	2	2	2	CT	18.9387	16.9309	17.994	12.8716	15.6503	14.4411	11.5449	17.6531	16.5291	14.9876	16.6058	11.8733	12.7331	13.3564	14.6369	15.5364	12.3369	9.21456	17.3549	16.1453	16.8244	12.5512	16.3469	26.3641	14.4956	16.5842	14.6284	8.77569	16.0509	10.5721	11.7905	12.0547	13.6075	12.3502	11.2793	13.8588	13.2235	24.639	9.19527	19.9939	14.2283	13.7776
MET-020A4	MET-020	48	1	2	2	2	CT	21.3179	18.1689	19.3598	14.3784	17.9721	16.7326	13.061	19.4185	17.4978	16.5624	18.0545	14.0724	13.9455	15.5122	16.8334	17.1741	13.9245	10.5175	19.0481	17.9367	18.8075	14.178	18.1505	999	16.2604	18.4472	17.2218	10.061	17.3528	13.1387	13.9311	13.5459	15.1578	12.7267	12.5632	15.0153	14.932	999	10.5559	20.6966	16.6646	16.0833
MET-020B4	MET-020	48	2	2	2	2	CT	20.299	17.0098	17.7124	13.0105	16.9711	15.8045	11.7455	18.119	16.2412	15.3316	16.6873	12.9589	12.9241	14.0036	15.9032	15.7068	13.0483	9.32039	18.1597	16.9543	17.656	12.8189	16.8331	999	15.2576	17.5277	16.1154	8.92814	16.0335	11.825	12.731	12.3945	14.1834	11.4619	10.9301	13.8373	13.7713	999	9.22627	19.82	15.603	15.0626
MET-021A4	MET-021	48	1	2	2	2	CT	18.4202	17.8319	17.4328	13.4939	17.5246	15.9453	12.6253	18.4667	15.3068	15.6753	16.5762	13.3202	12.3742	14.8048	16.1084	15.7953	13.0986	9.37665	17.8495	17.4304	16.8412	12.6965	16.4155	999	13.8823	16.5517	16.4925	9.12634	15.9059	12.2976	12.6888	12.2975	14.9368	12.2629	11.4275	13.8798	13.407	999	8.68025	19.8546	16.0147	14.9794
MET-021B4	MET-021	48	2	2	2	2	CT	17.1998	16.9468	16.1054	12.5051	16.3892	14.8368	11.6426	17.3851	14.1713	14.7115	15.3065	12.3568	11.1736	13.6615	14.7812	14.6933	11.9002	8.36706	16.6843	16.2575	15.7406	11.6201	15.3907	999	12.6308	15.4556	15.4768	7.88792	14.7782	11.3032	11.6678	11.3654	13.959	10.9896	10.4395	12.7368	12.2993	22.8304	7.63568	19.1714	14.7973	14.0897
MET-022A4	MET-022	72	1	2	2	2	CT	19.9708	17.4161	18.7604	13.9863	16.9613	15.5327	12.6451	18.5084	17.646	16.6401	17.6126	13.1932	13.6305	14.829	16.1204	16.6308	13.4074	10.0035	18.2891	16.6284	17.2326	14.1553	17.4709	27.0901	15.8604	17.3829	15.4333	9.41025	17.2868	11.6453	13.6066	13.0553	14.3609	13.2096	12.3335	14.9565	13.7126	27.0321	9.61992	20.9614	15.5579	14.7652
MET-022B4	MET-022	72	2	2	2	2	CT	18.2817	15.7776	17.0686	12.1788	15.3545	13.9728	10.9464	16.7624	15.8104	14.7566	15.9106	11.7599	12.0538	13.0193	14.3969	14.9523	11.7982	8.28996	16.7585	14.9979	15.7099	12.6148	15.7992	24.4591	14.0658	15.6157	13.8728	7.79626	15.3998	9.98827	11.83	11.5371	12.9779	11.0962	10.6376	13.1731	12.0262	22.3936	7.96624	19.7413	13.9626	13.2256
MET-023A4	MET-023	72	1	2	2	2	CT	17.224	15.6839	16.0567	15.0013	17.5002	14.4605	12.6432	16.9755	13.5991	16.1382	15.8439	12.6242	11.6953	15.2546	14.7225	14.5369	12.1681	8.87058	15.7883	17.1481	14.978	11.7778	14.8546	999	13.3372	15.895	15.6147	10.5236	16.2425	11.677	12.5951	11.4613	14.1342	12.2157	11.6419	13.6535	11.9422	23.1422	7.79307	19.3971	15.5558	14.7283
MET-023B4	MET-023	72	2	2	2	2	CT	14.9401	13.6298	14.0801	13.1045	15.5277	12.4605	10.7417	14.7986	11.318	14.1273	13.8114	10.0757	9.69105	12.7988	12.9584	12.6981	10.0295	6.97152	13.9408	15.1595	12.9618	9.37252	12.7068	999	10.4264	13.9855	13.6772	8.52877	13.9311	9.73404	10.2268	9.47312	11.9653	9.89131	9.1635	11.5953	9.8188	20.9896	5.65563	17.1464	13.7472	12.784
MET-024A4	MET-024	72	1	2	2	2	CT	19.5823	16.3441	17.5165	15.7923	18.262	15.4014	13.8158	17.9142	14.6734	16.8695	16.8903	12.886	13.1017	16.1869	15.8478	15.151	13.1565	9.54076	17.0452	17.1481	15.6733	12.7992	16.8568	999	14.6177	16.4241	16.6374	11.9785	16.604	12.1754	12.8939	12.0897	14.6471	12.7349	11.5065	14.5783	13.4523	22.7742	8.27393	19.5735	15.667	16.6131
MET-024B4	MET-024	72	2	2	2	2	CT	18.3093	15.6641	16.4691	14.6327	17.1638	14.4628	12.4999	16.7413	13.4069	15.8824	15.767	12.1212	11.9459	15.1352	14.1944	14.1189	11.9919	8.53243	16.173	16.1506	14.5634	11.7405	15.63	999	13.5224	15.5096	15.6404	10.8203	15.4108	11.1	11.8366	11.171	13.4913	11.3713	10.5792	13.5973	12.4248	22.8143	7.22189	18.3625	14.7334	15.62
[truncated: 6 more columns]

## Sheet: RawData_Processed
ID	Sample	cDNA	Replicate	Ansatz	Primer	Time	Unit	Aacs	Acaca	Acacb	Acat1	Acat2	Acly	Acsl1	Acsl3	Acsl4	Acsl5	Acss2	Actb	Cpt1a	Cpt2	Cs	Dgat1	Dgat2	Eef1a1	Fasn	Foxa2	Foxo1	G6pc	Gpam	Gys2	Hmgcr	Hmgcs1	Hmgcs2	Hprt	Itih4	Mdh1	Mdh2	Mlxipl	Mpc1	Mpc2	Nr1h3	Ogdh	Pck1	Pck2	Pklr	Ppara	Ppargc1a	Ppia
MET-001A1	MET-001	1	1	1	1	0	CT	13.401	14.4822	14.6788	12.7496	13.613	11.2409	11.2417	15.4534	14.8529	12.8127	12.542	11.168	13.7657	14.0318	13.3126	15.6852	11.3149	9.35728	12.1405	15.8534	16.8756	12.5001	14.0918	14.6833	14.4171	10.8662	9.16994	16.2232	11.0171	11.6239	11.5507	12.2241	12.0109	11.9315	13.5097	13.095	11.3859	19.6386	11.0496	14.1014	18.6599	11.0491
MET-001B1	MET-001	2	1	1	1	0	CT	11.765	13.2306	12.9981	11.089	12.0459	9.89546	9.82941	13.994	13.2626	11.3465	11.0671	9.56062	12.3445	12.3871	12.1352	14.1716	9.94349	7.95901	10.733	14.6139	15.4438	10.9012	12.5998	13.3321	12.9799	9.3364	7.61303	14.6556	9.49027	9.85491	10.125	10.7565	10.4636	10.4245	11.9765	11.5205	9.84318	18.0386	9.71509	12.7533	17.0835	9.31495
MET-002A1	MET-002	1	1	1	1	0	CT	15.6973	16.1804	16.6919	14.7835	15.6966	13.2061	13.5729	17.7235	16.9699	14.79	14.4594	12.8709	15.481	15.941	15.7317	17.0491	13.4067	11.2005	13.7186	16.5319	17.8387	14.6535	15.9187	16.3535	16.1993	13.3612	11.0137	18.1774	12.4638	13.7376	13.2645	13.2388	14.2287	13.9618	14.9609	14.5993	11.7733	21.3318	12.7258	16.1042	19.431	12.814
MET-002B1	MET-002	2	1	1	1	0	CT	13.861	14.7914	15.1986	13.0343	14.1641	11.3371	11.8691	16.2136	15.1149	13.1158	12.9286	11.2999	13.9452	14.2844	13.8526	15.7375	11.4919	9.61473	12.2599	14.9992	16.3259	12.988	14.1746	14.7552	14.517	11.6958	9.36288	16.4837	10.5639	12.0808	11.764	12.357	12.4696	12.4486	13.4292	12.9444	9.84383	19.1026	11.1446	14.6139	17.4272	11.1227
MET-003A1	MET-003	1	1	1	1	0	CT	14.1465	15.0309	15.5375	13.5248	14.8986	12.7093	12.2342	17.3198	15.5188	13.9409	14.219	11.8567	13.7317	14.5559	14.4221	16.5121	11.9894	10.0468	13.1898	16.2498	17.4922	12.3392	15.4948	15.3288	15.18	12.3881	9.64227	16.9184	11.6053	12.4829	12.024	13.2649	12.8138	12.7617	14.068	13.3828	10.009	20.5489	11.7322	14.1711	18.6954	11.7041
MET-003B1	MET-003	2	1	1	1	0	CT	12.7762	13.5699	13.7782	11.5929	13.3102	11.113	10.6095	15.9479	13.7763	12.2724	12.5007	10.1999	12.1036	12.7972	12.7799	14.8902	10.3184	8.43016	11.6586	14.7533	15.9599	10.4418	13.7705	13.7136	13.5192	10.8655	7.98245	15.2544	9.90248	10.613	10.3594	11.7261	10.9768	11.2438	12.4769	11.6476	8.10601	19.0849	10.0388	12.575	17.3947	9.78178
MET-004A1	MET-004	1	1	1	1	24	CT	19.9276	16.9409	17.7336	12.8814	16.4588	15.4649	11.5647	17.2439	16.6407	15.3023	16.9737	12.4012	13.1521	13.7806	15.4901	15.9361	12.444	9.3473	17.2817	16.7757	17.3354	12.8749	16.6909	15.4435	16.7535	15.2331	8.86343	15.7143	11.4384	12.9201	12.41	13.5001	12.5221	11.3403	13.7603	13.5827	8.95541	19.8275	14.825	14.7251	17.3032	11.0418
MET-004B1	MET-004	2	1	1	1	24	CT	18.9669	16.387	16.8384	12.1671	15.8526	14.6402	10.8744	16.6632	15.8932	14.7644	16.2419	11.2984	12.5716	12.9427	14.5732	15.2188	11.7652	8.86641	16.7838	16.1943	16.5222	12.1732	15.8113	14.7085	16.3435	14.5603	8.16549	14.9934	10.6793	12.361	11.712	12.8146	11.2804	10.4809	12.9921	12.9816	8.39757	19.4816	14.1383	14.0123	16.8956	10.4635
MET-005A1	MET-005	1	1	1	1	24	CT	20.3031	17.2735	16.993	13.5281	17.4446	16.0232	12.1331	18.7618	16.6582	15.6695	17.2848	13.6154	12.8513	14.706	15.8502	16.3255	13.6329	10.7741	17.5692	17.0106	17.9875	13.9786	16.855	15.0344	18.3589	16.2603	9.00814	17.0892	12.6692	13.4822	12.842	14.8894	13.3795	12.9049	14.904	13.6468	9.86708	20.4324	15.6722	15.1997	17.9043	12.9035
MET-005B1	MET-005	2	1	1	1	24	CT	18.3332	15.7413	15.0665	11.5715	15.6305	14.2176	10.2552	17.1024	14.5093	13.7069	15.4737	11.9675	10.9396	12.5314	13.9763	14.6862	11.7184	8.93253	15.6353	15.2427	16.3359	11.9784	14.8325	12.9861	16.4601	14.3174	7.20353	15.072	10.6683	11.4729	10.9918	13.202	11.284	11.0982	13.0717	11.7829	7.77051	18.249	13.7416	13.5106	16.2376	10.9444
MET-006A1	MET-006	1	1	1	1	24	CT	19.9497	17.8081	18.0483	13.6488	17.1268	15.6594	12.8707	18.4637	16.5404	15.8192	17.9741	13.5605	13.507	14.5959	15.9734	16.7048	13.4638	10.2346	18.6073	17.3343	18.2173	13.7138	17.3504	16.0021	17.5829	15.9808	9.69012	16.764	11.3642	13.4645	12.9951	14.795	13.2021	12.1046	14.6041	14.2668	9.79168	20.7619	16.3224	15.2101	18.2897	12.762
MET-006B1	MET-006	2	1	1	1	24	CT	18.1289	16.7723	16.5414	11.9431	15.7751	14.2746	11.2611	16.9219	15.0166	14.2189	16.4525	12.0807	11.9631	13.0966	14.8172	15.0745	11.9515	8.74287	17.1076	15.7716	16.7225	12.043	15.8945	14.4178	16.0326	14.5529	8.09731	15.1625	9.68056	11.6988	11.5289	13.1266	11.4313	10.5394	13.0104	12.5692	7.95741	19.1595	14.6927	13.8329	16.9571	10.8991
MET-007A1	MET-007	1	1	1	1	48	CT	18.6573	16.4979	15.7274	12.4719	17.0905	15.7112	11.5776	18.2689	15.5262	15.1343	16.4941	12.8133	11.8276	13.7398	15.0088	15.1803	12.6223	9.75377	16.4773	16.4779	16.711	13.8454	15.9834	14.0013	17.5308	15.7328	7.90977	16.4175	11.6932	12.4653	11.6039	14.1523	12.0255	12.0774	14.0399	12.4869	9.74399	20.2166	14.7862	14.2692	17.3584	11.9861
MET-007B1	MET-007	2	1	1	1	48	CT	17.0512	15.1251	14.053	11.1645	15.8323	14.1845	9.76744	17.0133	13.8175	13.5904	14.9045	11.3891	10.4293	12.1192	13.7165	13.936	10.9804	8.36126	14.9872	14.967	15.1589	12.3769	14.4384	12.5052	16.2033	14.4443	6.6276	14.8132	10.2802	10.769	10.2122	12.7817	10.211	10.665	12.4349	11.0592	8.27724	18.8109	13.4834	12.9779	16.0214	10.5128
MET-008A1	MET-008	1	1	1	1	48	CT	19.0812	16.4948	15.979	12.3382	17.0067	15.1268	11.4768	17.871	15.47	14.9432	16.3896	12.5251	11.8986	13.553	14.8956	15.034	12.6542	9.51484	16.5584	17.0635	17.1848	12.4783	15.7772	13.7697	17.0209	15.9345	7.76574	16.1684	11.8062	11.9807	11.4496	14.8741	11.9165	12.0178	13.9016	12.3569	8.60479	21.2776	14.6117	14.8465	16.1988	11.9566
MET-008B1	MET-008	2	1	1	1	48	CT	18.1206	15.5984	15.251	11.6389	16.142	14.3584	10.7499	17.1922	14.3994	14.14	15.4316	11.9488	11.0714	12.8083	14.3943	14.2293	11.8028	8.78709	15.903	16.2398	16.4244	11.6674	15.0063	13.0584	16.3658	15.1392	7.0238	15.4185	11.16	11.1894	10.7161	14.0253	10.9511	11.0878	13.0145	11.5044	7.96157	19.9635	13.8748	14.18	15.5993	10.8416
MET-009A1	MET-009	1	1	1	1	48	CT	18.9387	15.3096	16.0523	12.4756	16.57	14.8575	11.1746	17.9219	15.5849	14.7853	16.3636	11.7623	12.0196	13.0308	14.9601	15.0781	12.2152	9.69125	15.9452	15.9772	16.46	13.6299	15.8334	14.3334	16.7051	15.6181	7.5469	16.2778	11.724	12.4746	11.3289	14.3097	11.8753	12.0543	13.6423	12.4515	8.36527	19.9879	14.2879	14.5627	15.7719	11.5219
MET-009B1	MET-009	2	1	1	1	48	CT	18.0761	14.7101	15.5299	11.75	15.8707	14.1444	10.463	17.0776	14.6635	13.9855	15.7441	11.2795	11.2898	12.0357	14.2566	14.2866	11.4154	9.03774	15.2186	15.4317	15.7449	12.7211	15.1968	13.4567	16.1383	14.819	7.09028	15.3855	11.0615	11.5974	10.6831	13.6814	11.1383	11.4882	12.2434	11.738	7.53902	19.0561	13.6632	13.9581	14.9898	10.8215
MET-010A1	MET-010	1	1	1	1	72	CT	16.8853	16.7981	15.9391	14.1876	17.6509	15.8504	12.9224	18.1702	14.558	15.8576	16.4991	12.6722	11.9798	15.1093	15.7391	15.2583	12.0672	9.84374	16.6058	16.9025	15.8363	13.3273	15.4346	14.2034	16.4155	16.3665	9.68711	16.73	12.4999	12.5618	11.5004	14.1149	12.1787	12.3344	14.0728	12.6619	8.38147	20.4325	15.7564	14.8065	15.8538	12.1527
MET-010B1	MET-010	2	1	1	1	72	CT	15.4719	15.4596	14.51	12.731	16.2384	14.2333	11.4966	16.3854	13.2274	14.1989	14.9113	11.2313	10.5619	13.3657	13.9788	13.6513	10.7281	8.4786	14.767	15.4738	14.3865	11.7899	13.809	12.6461	15.033	14.6321	8.15653	15.1688	10.8224	10.952	10.1002	12.8162	10.8215	10.766	12.5798	11.1287	6.64615	18.6668	14.5412	13.4875	14.4543	10.558
MET-011A1	MET-011	1	1	1	1	72	CT	17.6421	16.0051	16.7958	15.6913	18.4391	15.5406	13.557	16.8454	14.0732	16.461	16.8722	11.7134	12.3174	16.2124	15.0429	14.4978	12.8814	9.40798	16.2476	16.7809	14.9279	12.0368	15.0113	13.7592	16.1748	15.9902	11.4707	16.2136	11.9521	12.5769	11.2592	13.7293	12.5832	12.5505	14.196	12.5507	7.2855	20.2691	15.9372	15.1045	14.9627	12.1231
MET-011B1	MET-011	2	1	1	1	72	CT	16.5653	15.0209	15.3927	14.6863	17.5029	14.6466	12.6929	16.2369	13.0797	15.0942	15.6747	10.854	11.2351	15.0804	14.1884	13.5933	11.8487	8.40947	14.9414	15.7612	13.8049	11.0611	13.9846	12.7367	15.0371	14.7119	10.1602	15.1305	10.9762	11.4934	10.3436	12.7749	11.3957	11.5418	13.0493	11.5662	6.31374	19.547	14.8803	14.1562	14.0837	10.8408
MET-012A1	MET-012	1	1	1	1	72	CT	20.0317	16.3757	17.1384	13.2364	17.4001	16.0555	12.6328	19.1809	16.8198	15.8223	16.8014	12.7276	12.8257	14.2738	15.8748	15.9234	13.2064	10.4934	17.2578	16.0816	17.7434	15.0058	16.5997	15.2911	17.6836	16.2851	8.9718	16.6265	12.6497	12.9728	12.0393	15.6397	12.5133	12.8002	14.7515	13.2023	9.49519	21.1936	15.2187	15.1207	17.2201	12.4512
MET-012B1	MET-012	2	1	1	1	72	CT	18.1596	14.8643	15.652	11.7036	15.538	13.9892	10.8588	17.5529	14.9105	14.0503	15.0259	10.9526	11.1765	12.4896	13.7719	14.2874	11.2488	8.80756	15.6277	14.5272	16.0227	13.3594	14.6862	13.2875	16.0083	14.8073	6.79594	14.8561	11.0239	10.9012	10.209	13.1958	10.773	11.0943	12.898	11.4679	7.73088	19.4051	13.6068	13.4846	15.5864	10.5149
MET-013A1	MET-013	1	1	2	1	0	CT	14.8918	15.2161	15.0953	13.2798	14.5967	11.8383	12.3527	15.941	15.7584	13.6706	13.5453	11.5834	13.825	14.607	13.9881	15.8528	11.743	9.57088	12.592	16.6451	17.2009	13.0032	14.4229	15.3361	14.4871	11.6911	9.8083	16.5712	11.149	11.9912	11.9842	12.5144	12.1585	11.9975	13.6531	13.7881	10.4675	20.1601	11.864	14.7779	17.2977	11.1467
MET-013B1	MET-013	2	1	2	1	0	CT	13.8359	14.5824	14.3661	12.5239	13.8775	11.1937	11.5752	15.2711	14.7482	12.8978	12.7607	10.8787	13.1506	13.7422	13.3131	15.6364	10.8102	8.76566	11.8089	15.9811	16.4635	12.1166	13.6756	14.5991	13.619	11.0044	9.06176	15.7762	10.443	11.1627	11.31	11.5182	10.7012	11.1523	12.8812	13.0105	9.72625	19.4119	11.1988	14.0472	16.743	10.1286
MET-014A1	MET-014	1	1	2	1	0	CT	13.5965	15.0678	15.4134	13.072	14.5485	12.3139	11.6752	15.8551	14.7467	13.8157	14.0836	11.595	13.5591	14.395	14.1426	15.8332	11.5461	8.79958	12.8701	15.5917	17.113	13.2607	14.695	15.2842	14.2647	11.7318	9.56709	15.7544	10.8903	12.0774	12.0241	11.5464	12.0736	11.1824	13.0724	13.5242	10.704	19.3407	11.7573	13.7958	17.9833	10.5729
MET-014B1	MET-014	2	1	2	1	0	CT	12.3018	13.6679	13.7445	11.5059	12.8518	10.9506	10.1592	14.3851	13.2251	12.2011	12.4246	10.2306	12.0323	12.4309	12.8368	14.2743	10.2791	7.37988	11.2568	14.188	15.4905	11.5361	13.0938	13.5143	12.915	10.3358	8.05043	14.0987	9.35493	10.2505	10.7905	9.46911	10.5155	9.67663	10.6328	11.9687	9.08252	17.5607	10.2983	12.3279	16.4818	8.86208
MET-016A1	MET-016	1	1	2	1	24	CT	19.9802	18.1983	19.3565	14.0875	16.7685	16.4611	13.1101	19.2178	17.5393	16.1552	17.8656	13.257	14.4861	14.8073	15.9174	16.8863	13.5768	9.62903	18.6115	16.9047	17.9574	14.209	17.5524	16.0967	17.7238	15.7374	9.96781	15.9657	12.6003	13.1958	13.3631	13.8224	12.2108	11.0658	14.2953	14.6253	10.2275	20.5781	15.8673	15.5539	17.7051	11.4063
MET-016B1	MET-016	2	1	2	1	24	CT	19.634	18.414	19.1204	13.6025	16.5242	16.4573	12.897	19.0782	17.3732	16.1216	17.5303	13.0783	14.2501	14.6475	15.7709	16.7287	13.3744	9.48036	18.5098	16.7101	18.0246	14.104	17.3766	15.8839	17.6018	15.7336	9.69027	15.82	12.1858	13.0314	13.2178	13.7636	12.0308	10.7604	14.1464	14.429	9.82823	20.8627	15.7851	15.3283	17.6949	11.2012
MET-017A1	MET-017	1	1	2	1	24	CT	19.4345	17.7892	18.5965	14.0258	16.9123	15.9927	13.0244	18.7105	16.9473	16.0573	17.3894	12.9353	14.0371	15.2455	15.8238	16.56	13.2087	9.59958	17.4697	16.7173	17.8481	14.7333	17.0938	16.3547	17.0216	15.88	9.99995	16.4825	12.4363	13.4553	13.0765	14.0466	12.5095	11.4672	14.443	14.5233	9.8837	20.2567	15.8025	15.189	18.3114	11.7631
MET-017B1	MET-017	2	1	2	1	24	CT	17.3083	16.0687	16.2879	11.6487	14.8669	13.9516	10.7842	16.8683	14.949	13.9932	15.0373	10.8345	11.9103	12.882	13.906	14.2682	11.0986	7.62352	15.236	14.5947	15.7769	12.6678	14.9417	13.9651	14.9121	13.7883	7.69512	14.2069	10.283	11.2886	10.9607	11.8683	10.0218	9.47136	12.3116	12.3076	7.7215	18.1245	13.5251	13.1748	16.5502	8.86061
MET-018A1	MET-018	1	1	2	1	24	CT	17.0712	15.8495	16.8294	12.1066	15.1077	13.9796	10.711	17.0216	15.4328	14.3349	15.5658	11.2349	12.0131	12.9999	13.9739	14.7485	11.1174	7.98188	15.8484	15.1412	15.6926	11.9416	15.3126	13.9941	15.7488	13.9579	7.80489	14.6914	10.2725	11.4361	11.4019	11.2329	10.5544	9.7676	12.5372	12.4692	7.66749	18.5677	13.1161	13.1383	16.5688	9.88502
MET-018B1	MET-018	2	1	2	1	24	CT	17.0798	15.8576	16.9548	12.2779	15.3497	14.0032	10.6278	17.3446	15.7182	14.1118	15.4915	11.2392	11.9458	13.0755	14.1161	14.9782	11.1075	8.02672	15.7881	15.0786	15.7988	12.1109	15.3994	14.2143	15.8895	13.9509	8.02667	14.5975	10.2196	11.4268	11.5387	11.3599	10.834	9.61648	12.4586	12.5402	7.66601	18.8329	13.2523	13.1808	16.7548	9.93238
MET-019A1	MET-019	1	1	2	1	48	CT	19.9294	17.5515	18.6631	13.5818	16.5835	15.1194	12.229	18.1027	17.3085	16.0949	17.2738	12.9285	13.6329	14.556	15.3854	15.9972	12.7939	10.0426	18.0894	16.7226	17.5001	13.5999	17.1488	15.43	17.3272	15.396	9.3153	17.1324	11.4878	13.2106	12.6699	14.0704	12.7232	12.1711	14.4824	13.773	9.9781	20.6429	15.1812	14.6593	17.644	12.508
MET-019B1	MET-019	2	1	2	1	48	CT	17.9633	16.211	17.1465	12.0993	14.5466	13.6226	10.8679	16.5256	15.3978	14.4075	15.9206	11.2587	12.1109	12.7801	13.8186	14.798	11.2625	8.51777	16.2445	15.3491	15.8506	11.9459	15.6671	13.7679	15.7257	13.6633	7.68795	15.4432	9.8597	11.3751	11.3436	12.8297	10.607	10.1669	12.8424	12.2969	8.36529	19.4376	13.7701	13.2335	16.275	10.6819
MET-020A1	MET-020	1	1	2	1	48	CT	19.9984	17.3032	17.6527	12.5029	16.9608	15.5351	11.7305	17.8842	16.0846	15.1715	16.9217	12.7522	12.518	13.8473	15.663	15.4668	12.8043	9.33169	17.6699	17.1293	17.3721	12.8471	16.6261	14.9667	17.3314	15.7231	8.87406	15.8395	11.8003	12.7455	12.6234	14.0754	11.7303	11.017	13.7874	13.93	8.96967	20.0892	15.705	14.787	18.1585	11.6709
MET-020B1	MET-020	2	1	2	1	48	CT	19.8726	17.2207	17.5043	12.7242	16.8719	15.4569	11.6253	17.8564	15.9916	15.0439	16.7492	12.4576	12.5435	13.6321	15.6206	15.6403	12.3991	9.26257	17.7021	16.7717	16.9903	12.6113	16.494	14.749	17.2149	15.7189	8.77939	15.6001	11.7271	12.5573	12.4463	13.8751	11.4024	10.9138	13.6284	13.9101	9.00816	20.0496	15.4898	14.579	18.0474	11.4913
MET-021A1	MET-021	1	1	2	1	48	CT	17.435	16.4747	16.2634	12.5619	16.3697	14.8371	11.5744	17.0772	14.0188	14.4675	15.2143	12.6972	11.2729	13.7051	15.1871	14.5886	11.7736	8.14674	16.7392	16.2838	15.6741	11.5184	15.3324	12.9929	15.4617	15.2629	7.75499	14.7604	11.1719	11.4725	11.0768	13.6384	10.7352	10.3179	12.0005	12.1531	7.60121	18.7138	14.6876	14.0623	13.7471	10.3497
MET-021B1	MET-021	2	1	2	1	48	CT	17.5491	16.3922	15.8257	12.5312	16.1662	14.8235	11.3811	17.1699	13.8099	14.5588	15.0386	12.442	11.2304	13.6784	15.2792	14.4996	11.8116	8.00477	16.6791	16.3526	15.8012	11.5673	15.3102	12.8928	15.2238	15.4942	7.64268	14.7412	11.1448	11.4465	10.9422	14.095	10.797	10.2768	11.9101	12.1945	7.43369	18.9542	14.5155	13.9011	13.8097	10.2473
MET-022A1	MET-022	1	1	2	1	72	CT	19.5925	16.8048	18.4875	13.6842	16.7523	15.3409	12.1273	18.003	17.2108	15.9562	17.644	12.5227	13.4151	14.365	15.8692	16.1202	12.7846	9.73138	17.5903	16.518	16.9857	14.153	16.9452	15.3671	16.7651	15.1556	9.25463	16.9546	11.4333	13.2932	12.6419	13.9905	13.0177	11.8492	14.329	13.6096	9.10591	20.6447	15.4121	14.3173	16.954	12.3385
MET-022B1	MET-022	2	1	2	1	72	CT	18.1883	15.5095	16.6367	11.7767	14.9569	13.8737	10.4515	16.6652	15.5175	14.3761	15.6445	10.8788	11.5923	12.4626	14.2695	14.8084	11.0872	8.07615	16.3471	14.8031	15.3379	12.3777	15.0789	13.7477	15.1022	13.5295	7.79233	15.1195	9.62056	11.3324	11.0671	12.5918	11.0867	10.2246	12.6763	11.8273	7.34479	19.1969	13.5183	12.6935	15.49	10.3516
MET-023A1	MET-023	1	1	2	1	72	CT	17.9597	16.6941	17.0591	15.763	17.9307	15.1394	13.51	17.446	14.1224	16.455	16.2923	13.3076	12.6164	16.0534	15.9073	15.0832	12.8203	9.68083	16.7224	17.2843	15.8469	12.349	15.4256	13.8746	16.4374	16.2493	11.5415	16.6503	12.3059	13.0051	12.1316	14.76	13.0468	12.0536	14.3019	12.765	8.69074	20.0725	16.1604	15.6029	14.7152	12.1389
MET-023B1	MET-023	2	1	2	1	72	CT	16.9344	15.5979	15.9901	14.6248	16.8874	14.1927	12.4956	16.4071	12.889	15.3771	15.2496	12.1427	11.5427	14.7576	14.8587	13.9728	11.7128	8.81814	15.6013	16.1971	14.6786	11.1197	14.359	12.8458	15.2712	15.0164	10.1697	15.3565	11.2329	11.6571	11.0883	13.4701	11.5903	10.756	13.1201	11.6451	7.54723	18.9226	15.0842	14.5721	13.7131	10.9543
MET-024A1	MET-024	1	1	2	1	72	CT	19.3686	16.5394	17.4829	15.9544	18.3534	15.4008	13.7832	17.7359	14.6056	16.7843	16.9318	12.9906	13.1195	16.3446	15.7974	15.1348	13.2194	9.46868	17.1357	17.0452	15.7801	12.9226	16.8452	14.7777	16.3953	16.5254	12.2278	16.6462	12.1862	13.0617	12.173	14.9291	13.0915	11.5038	14.7323	13.5264	8.48117	19.5253	15.7308	16.3398	14.2057	12.3477
MET-024B1	MET-024	2	1	2	1	72	CT	18.0016	15.0235	15.8091	14.1726	16.477	13.7851	11.9727	16.3152	12.8434	15.0352	15.0923	11.3994	11.434	14.4143	14.4882	13.4902	11.4867	7.94598	15.2453	15.544	13.9977	11.1125	14.8155	12.8389	14.7293	14.9303	10.3473	14.8029	10.2796	10.9759	10.3408	13.1165	10.9955	9.8	12.9132	11.8929	6.53556	17.7546	13.7016	14.876	12.6356	10.4422
MET-001A2	MET-001	1	2	1	1	0	CT	13.6369	14.7596	14.6669	12.9229	13.5781	11.5781	11.5519	15.6495	14.83	12.9089	12.6432	11.0906	14.0098	14.3301	13.8524	15.8286	11.7452	9.60662	12.2188	15.752	17.011	12.4293	14.1965	15.1363	14.5067	10.9874	9.44454	15.9933	10.8651	11.7669	11.9339	12.2834	12.2607	12.3576	13.899	13.2293	11.7358	20.0079	11.2526	14.4703	18.5911	11.2552
MET-001B2	MET-001	2	2	1	1	0	CT	12.0024	13.3857	13.4065	11.2608	12.04	9.98265	9.9368	14.2709	13.2746	11.3438	10.8108	9.70484	12.552	12.6896	12.3582	14.1879	10.0909	8.04761	10.7097	14.4559	15.5477	10.9404	12.5886	13.5306	12.9319	9.50603	7.84918	14.3669	9.3106	10.1132	10.3279	10.578	10.6442	10.7343	12.1989	11.6907	10.1145	18.1643	9.45928	12.9692	17.1513	9.37576
MET-002A2	MET-002	1	2	1	1	0	CT	14.7829	15.5707	15.8731	14.2267	15.017	12.3583	12.7248	16.7401	16.3982	14.0219	13.8382	12.1771	14.8404	15.1913	14.6002	16.8359	12.3797	10.4017	12.8935	15.8122	17.3132	13.917	15.2758	15.7592	15.5326	12.4708	10.3502	17.5214	11.7135	12.5566	12.7441	13.2268	13.1893	13.2215	14.4244	13.8653	11.0212	19.908	11.9043	15.3486	18.4042	12.2893
MET-002B2	MET-002	2	2	1	1	0	CT	13.7871	14.5097	14.7493	12.8494	13.9012	11.3328	11.7585	15.9052	14.9701	12.7805	12.5984	11.206	13.4739	14.0916	13.5643	15.8074	11.5079	9.3331	11.9143	14.759	16.1977	12.9248	14.1358	14.8789	14.4023	11.3137	9.27085	16.196	10.6334	11.7062	11.7107	12.2178	11.953	11.929	13.51	12.9194	9.84273	19.3136	10.8344	14.3806	17.8064	11.0293
MET-003A2	MET-003	1	2	1	1	0	CT	15.0827	16.1047	16.3829	14.2691	15.6061	13.4511	12.6601	18.2364	16.4796	14.5299	14.9087	12.463	14.5935	15.567	15.316	17.3062	12.859	10.9549	14.007	16.864	18.5914	13.0839	16.2708	15.8807	15.7924	13.1003	10.6716	17.7192	12.4349	12.617	12.9225	13.7286	13.7956	13.5913	14.7891	14.2698	11.1276	22.5926	12.4909	14.9371	20.0672	12.5116
MET-003B2	MET-003	2	2	1	1	0	CT	13.156	14.4208	14.5348	12.4219	13.8296	11.6917	11.2949	16.6304	14.5952	12.8159	13.1538	10.6737	12.7315	13.4799	13.3032	15.3953	11.0077	9.22823	12.3627	15.1172	16.4923	10.9915	14.4881	14.2994	14.0737	11.4208	8.75818	15.7714	10.5395	11.1935	11.3284	11.9504	11.7097	11.7664	13.0032	12.3799	9.24563	20.0889	10.545	13.3126	18.1172	10.671
MET-004A2	MET-004	1	2	1	1	24	CT	19.5835	16.9075	17.3864	12.907	16.6332	15.3706	11.7435	17.6224	16.524	15.4783	16.9444	12.4865	13.2983	14.1866	15.0837	16.2098	12.649	9.27149	17.4454	16.8252	17.3034	12.9027	16.7433	15.0825	16.8458	15.104	8.7188	15.8535	11.4388	12.8029	12.4726	13.1624	12.6407	11.3667	13.9469	13.3718	8.93835	20.4809	14.6888	14.9483	17.2772	11.3952
MET-004B2	MET-004	2	2	1	1	24	CT	18.8226	16.5759	17.0481	12.3842	15.922	14.7484	11.2071	16.9939	15.9683	14.8332	16.2645	11.8241	12.6275	13.3936	14.5715	15.5989	12.1136	8.64215	17.0841	16.225	16.6558	12.1076	16.262	14.7984	16.4134	14.6155	8.14595	14.9841	10.891	12.1027	11.9112	12.5761	11.6989	10.7389	13.5869	12.6941	8.20149	20.1264	14.2136	14.4708	16.967	10.681
MET-005A2	MET-005	1	2	1	1	24	CT	19.1132	16.2206	15.9742	12.5932	16.629	15.1607	11.0705	17.9908	15.6286	14.7176	16.3979	12.7604	11.7115	13.62	15.092	15.6254	12.6685	9.73849	16.4664	16.2158	16.8281	12.9891	15.8674	14.4061	17.32	15.4374	7.99047	16.2539	11.6278	12.5652	11.6787	14.1323	12.4457	12.1578	13.9294	12.6668	8.76404	19.115	14.6306	14.1922	16.9933	11.974
MET-005B2	MET-005	2	2	1	1	24	CT	17.0647	14.1982	13.9059	10.5832	14.4814	13.0284	8.92643	15.7931	13.2298	12.5277	14.1183	10.6114	9.66574	11.215	12.6289	13.5637	10.3455	7.58964	14.5427	14.2147	14.8311	10.7814	13.6329	11.7899	15.235	13.319	5.85158	13.9531	9.46041	10.2152	9.63312	11.8436	9.82579	9.89414	11.6312	10.614	6.58368	16.8409	12.5968	12.243	14.8268	9.41358
MET-006A2	MET-006	1	2	1	1	24	CT	20.1959	18.2636	17.9674	13.4328	16.8435	15.72	12.8261	18.3197	16.6175	15.6341	17.8856	13.1461	13.3886	14.3762	16.1258	16.2066	13.2428	10.0183	17.8939	16.8882	17.7196	13.3415	17.1878	15.4453	17.4323	15.8109	9.4362	16.5863	10.757	13.0886	12.6534	14.1393	12.7429	11.6996	14.2715	13.8729	9.44836	20.0151	15.9726	15.0793	18.5095	12.1016
MET-006B2	MET-006	2	2	1	1	24	CT	19.8809	17.9493	18.1409	13.4873	16.7851	15.7108	12.7982	18.485	16.4762	15.6206	17.6373	13.1366	13.3392	14.3791	16.3027	16.5628	13.2916	10.0693	18.0204	16.9766	17.7536	13.3169	17.0975	15.5535	17.6916	15.6163	9.5804	16.5611	10.6785	13.1004	12.7072	14.3228	12.8154	11.841	14.2984	13.755	9.39897	19.7494	16.1209	15.2398	18.4717	11.5162
MET-007A2	MET-007	1	2	1	1	48	CT	17.8161	15.3822	14.3728	11.6103	15.9995	14.5109	10.5089	17.5691	14.2368	14.1804	15.3394	11.7909	10.8217	12.4363	14.0148	14.2792	11.3761	8.65962	15.2965	15.2597	15.4711	12.8288	14.8873	12.83	16.8923	14.7864	6.77102	15.4092	10.6817	11.15	10.3848	12.963	10.5696	11.0957	12.8757	11.335	8.54288	18.8782	13.8127	13.4463	16.2463	10.3815
MET-007B2	MET-007	2	2	1	1	48	CT	17.0968	14.5685	13.8497	11.0379	15.3421	14.0999	9.90432	16.9769	13.8476	13.6203	14.7015	11.4874	10.1152	11.9186	13.3995	13.8082	10.799	8.12454	14.8543	14.6515	15.0315	12.2726	14.3368	12.3379	16.2721	14.4328	6.13522	14.7998	10.1469	10.6306	9.73135	12.7761	10.2894	10.5181	12.2948	10.6567	8.02191	18.4757	13.3432	12.9207	15.8672	10.2534
MET-008A2	MET-008	1	2	1	1	48	CT	19.1826	16.5574	16.3586	12.8783	17.2519	15.5871	11.7778	18.2009	15.7954	15.0808	16.5072	12.7077	12.1743	13.9081	15.8919	15.3338	13.1385	9.78251	16.8457	17.5176	17.5289	12.8599	16.1055	14.2227	17.2284	16.0632	8.23868	16.6984	12.235	12.3306	11.771	14.8782	12.3676	12.4111	14.0495	12.7196	9.16993	20.9314	15.0455	14.9747	16.5892	12.0901
MET-008B2	MET-008	2	2	1	1	48	CT	18.3776	15.7617	15.5324	11.7239	16.3747	14.5948	10.7214	17.4511	14.8131	14.1615	15.6745	11.9088	11.199	12.6037	14.7337	14.4596	11.8931	8.84581	15.9185	16.599	16.5513	11.7569	15.1281	13.2741	16.4203	15.309	7.48409	15.4773	10.9555	11.2831	10.7291	14.3111	11.2711	11.5213	13.1327	11.7895	8.05944	19.9909	14.2152	14.1401	15.6874	11.1719
MET-009A2	MET-009	1	2	1	1	48	CT	19.2352	15.633	16.3621	12.8583	16.9254	15.058	11.6297	18.2627	15.4787	14.9797	16.5794	12.5017	12.337	13.6249	15.1607	15.6621	12.3746	9.83859	16.0073	16.2696	16.9192	13.8195	16.0525	14.2414	16.8685	15.7316	8.18812	16.3336	12.0189	12.6437	11.4842	14.4714	12.0444	12.4183	13.9218	12.6203	8.80396	20.0326	14.5117	14.9085	15.9413	12.0038
MET-009B2	MET-009	2	2	1	1	48	CT	17.6211	13.9752	14.9575	11.2577	15.525	13.7835	10.1937	16.861	14.0208	13.5181	15.1636	10.8659	10.8548	12.0147	13.9492	14.1385	11.1356	8.54428	14.4436	14.8966	15.3695	12.3766	14.6322	13.0274	15.6349	14.3132	6.62332	14.8421	10.4798	11.0892	10.1433	13.1859	10.147	11.1257	12.4656	11.0579	7.12012	18.5995	13.1365	13.5635	14.7094	10.5032
MET-010A2	MET-010	1	2	1	1	72	CT	15.6966	15.7258	14.3371	13.1735	16.2571	14.274	11.4355	16.8418	13.5504	14.6708	14.9361	11.4072	10.8314	13.8322	14.1555	13.8585	11.0041	8.71727	15.3917	15.8285	14.6277	12.0228	14.106	12.8526	15.299	14.9144	8.39462	15.3404	11.1592	11.225	10.3834	12.981	11.2392	10.9416	12.6919	11.1854	6.92559	19.0473	14.6898	13.4578	14.6309	10.7407
MET-010B2	MET-010	2	2	1	1	72	CT	14.8469	14.8037	13.6306	12.2386	15.6635	13.5358	10.767	16.2857	12.793	13.7937	14.364	10.6245	9.94651	12.8604	12.9309	13.0171	10.0058	7.7357	14.6106	15.2067	13.9561	11.1097	13.2856	12.0024	14.5164	14.1445	7.53104	14.6166	10.3835	10.3927	9.50805	12.1705	10.324	10.054	11.7771	10.4477	6.26103	18.3169	13.665	12.6974	13.7509	10.057
MET-011A2	MET-011	1	2	1	1	72	CT	18.4936	17.0618	18.0873	16.541	19.0546	16.3677	14.5708	18.2581	14.8646	17.0458	17.8327	12.6475	13.5356	17.0947	16.1133	15.3126	13.8781	10.5314	17.1508	17.6465	15.9638	12.9579	16.1127	14.5233	17.0883	16.8626	12.4682	16.896	12.8274	13.4459	12.2747	14.6269	13.2848	13.2472	14.9206	13.6743	8.34058	20.9678	16.7573	16.1368	15.9671	12.85
MET-011B2	MET-011	2	2	1	1	72	CT	16.8786	15.6489	16.3853	15.1242	17.4925	14.9596	12.9779	16.6955	13.3575	15.4155	16.1299	11.1704	11.9771	15.5712	14.6174	13.5101	12.4336	8.9618	15.2261	15.885	14.429	11.4367	14.5085	12.903	15.3994	15.4379	10.9195	15.4392	11.3213	11.8679	10.6674	12.9856	11.6174	11.5752	13.5983	12.1971	6.79571	19.7113	15.117	14.8132	14.5863	11.2273
MET-012A2	MET-012	1	2	1	1	72	CT	21.307	16.7686	17.7459	13.5793	17.6723	16.4329	12.8561	19.434	16.87	16.0508	17.0997	12.9906	13.1098	14.581	16.4311	16.1132	13.4533	10.8151	17.8538	16.4751	18.1956	15.4693	16.8321	15.5708	18.1307	16.7409	9.23903	17.0849	13.1225	13.307	12.4162	15.716	13.2876	13.1297	14.9939	13.4988	9.85886	21.2288	15.6365	15.3199	17.575	12.9284
MET-012B2	MET-012	2	2	1	1	72	CT	18.2328	15.0208	15.5527	11.6462	15.5531	14.3606	10.9004	17.4999	14.6385	13.873	14.8043	10.9047	11.0706	12.216	14.2911	14.0502	11.2571	8.8026	15.8115	14.5014	16.024	13.1921	14.7598	13.1487	15.9551	14.5349	7.11183	14.9019	11.0087	10.9956	10.3503	13.7474	10.7738	11.0391	12.9492	11.4626	7.67722	19.2896	13.6997	13.438	15.7034	10.6586
MET-013A2	MET-013	1	2	2	1	0	CT	14.8246	15.3034	14.959	13.5364	14.6452	11.8839	12.3637	16.0823	15.4823	13.705	13.3775	11.791	14.0103	14.7767	14.2602	16.4229	12.1102	9.45478	12.7205	16.9604	17.375	13.0606	14.4446	15.4727	14.4017	11.6793	10.0417	16.5871	11.4269	12.2597	12.2683	12.733	12.6105	12.1213	13.8075	13.75	10.7085	19.7113	11.9388	14.7336	17.8281	11.3908
MET-013B2	MET-013	2	2	2	1	0	CT	13.9083	14.5807	14.1425	12.7408	13.7806	11.0947	11.7088	15.3876	14.5639	12.8696	12.5875	11.2776	13.3086	13.8622	13.2117	15.6339	11.356	8.81278	11.8641	16.0746	16.6542	12.3223	13.6144	14.762	13.5534	10.8237	9.16943	15.6703	10.5274	11.4034	11.5243	12.154	11.6577	11.0898	13.0639	12.9836	9.80554	19.3983	11.1349	14.0276	17.2623	10.3827
MET-014A2	MET-014	1	2	2	1	0	CT	15.8237	16.7994	17.4649	14.7606	16.2371	14.3111	13.7771	17.8256	16.8424	15.5208	16.0928	13.3088	15.1934	16.049	15.873	17.6458	13.4395	10.7604	14.7086	17.0683	18.7558	14.9316	16.4709	16.813	16.3287	13.651	11.2971	17.6441	12.7375	13.8735	13.7009	13.2646	13.9434	13.189	14.7574	15.0137	12.2986	21.1136	13.5366	15.7954	19.5359	12.6251
MET-014B2	MET-014	2	2	2	1	0	CT	14.8077	15.9033	16.27	13.8071	15.0072	12.8679	12.5231	16.8591	15.6469	14.3524	14.9545	12.173	13.8982	14.552	14.5102	16.3174	12.187	9.56314	13.6466	16.1272	17.6658	13.6542	14.9596	15.6574	15.2478	12.639	10.2773	16.4364	11.6129	12.4593	12.543	12.0346	12.731	11.7782	13.5762	14.0388	11.1343	19.6185	12.1828	14.6023	18.5467	11.406
MET-015A1	MET-015	1	2	2	1	0	CT	16.3299	16.7119	16.7957	14.6103	15.8492	14.2319	13.7146	18.7906	16.7332	15.6169	15.6528	12.8772	14.8449	16.0074	15.7417	17.3826	13.494	10.3848	15.629	16.7529	18.5495	14.9045	17.0562	15.5034	16.2871	13.5897	11.1253	17.2847	12.6244	13.3614	13.4219	12.9412	13.3326	12.6404	14.4671	14.9108	11.8403	21.0677	13.3031	15.8388	19.0887	12.0645
MET-015B1	MET-015	2	2	2	1	0	CT	15.4664	15.7071	15.5835	13.4002	14.7113	13.1588	12.5477	17.406	15.4579	14.4061	14.2927	11.8493	13.7024	14.8298	14.482	16.1822	12.249	9.28692	14.5052	15.6459	17.236	13.7972	15.8425	14.4489	15.2309	12.3129	9.77321	15.9505	11.4912	12.1405	12.1442	11.8867	12.2981	11.6013	13.3659	13.6388	10.5875	19.5892	11.9023	14.6908	18.3787	10.7153
MET-016A2	MET-016	1	2	2	1	24	CT	20.4086	18.363	19.3354	13.6926	16.883	16.1305	12.8718	19.1012	17.3329	16.2568	17.9526	13.4885	14.2479	14.9981	16.0925	16.4608	13.5753	9.67483	18.7774	17.1535	17.831	14.3238	17.563	15.8903	17.7817	15.7505	10.0304	16.1304	12.4443	13.6711	13.5126	13.7536	12.6415	10.8783	14.2094	14.7235	10.0912	20.5451	16.3116	15.263	17.8207	11.4556
MET-016B2	MET-016	2	2	2	1	24	CT	17.9823	16.655	17.696	11.9695	15.3647	14.7344	11.2718	17.2734	15.7504	14.6611	16.2715	11.9101	12.632	13.0103	14.5163	14.6763	12.0092	7.60445	17.2165	15.5879	16.4039	12.5292	15.8143	14.7679	16.4074	14.4514	8.23534	14.3257	10.8167	11.7395	11.8196	11.8519	10.8745	9.37707	12.3282	13.2368	8.4119	18.8175	14.6389	13.7599	16.3977	9.63363
MET-017A2	MET-017	1	2	2	1	24	CT	19.2155	18.0437	18.7614	14.1874	16.9628	15.8971	13.0939	18.9652	17.1004	16.2704	17.6343	13.3052	14.3236	15.5028	15.9133	16.6332	13.2236	9.93925	17.5447	16.9571	18.023	14.8385	17.1821	16.4289	17.4383	15.9726	10.1884	16.6316	12.5864	13.5614	13.2386	14.2385	12.8449	11.8509	14.5576	14.6669	10.069	20.1138	15.5211	15.301	18.6671	11.8666
MET-017B2	MET-017	2	2	2	1	24	CT	18.5172	17.1019	17.5455	13.0305	15.7748	14.6899	11.9701	17.9179	16.0085	15.1135	16.3975	12.1136	13.2524	14.0695	14.7364	15.457	12.0502	8.73968	16.2668	15.8051	16.9379	13.4125	15.9517	15.1349	16.1303	14.8122	9.09994	15.3258	11.4226	12.2495	11.9094	13.0753	11.4626	10.6267	13.3687	13.4629	8.86059	19.3971	14.6163	14.2164	17.3132	10.8057
MET-018A2	MET-018	1	2	2	1	24	CT	19.3398	17.5836	18.6874	13.6128	16.8335	15.8344	12.4407	18.6387	17.2556	16.0818	17.3589	12.8204	13.6902	14.7837	15.7329	16.6795	12.8153	9.79034	17.6046	16.4875	17.4821	13.5017	17.1207	15.5278	17.3099	15.9426	9.61123	16.4516	11.9737	13.1356	13.0946	12.6678	12.5893	11.4292	14.0229	14.0635	9.5008	20.473	15.0253	14.7847	17.9913	11.7568
MET-018B2	MET-018	2	2	2	1	24	CT	18.4776	17.1513	17.8721	12.9644	15.8945	14.9108	11.6833	17.4275	16.4227	15.2342	16.6873	12.0588	12.9541	13.8744	14.5991	16.1143	11.9723	8.92132	16.8121	15.8021	16.7196	12.773	16.2868	14.6202	16.5474	15.0432	8.74555	15.5321	11.1453	12.2275	12.2915	11.9423	11.6855	10.4962	13.1987	13.3122	8.54176	19.4402	14.0742	14.0609	17.1161	10.8426
MET-019A2	MET-019	1	2	2	1	48	CT	20.0301	17.7656	18.9566	13.9784	16.9636	15.577	12.514	18.6867	17.5501	16.2301	17.7232	13.0045	13.8543	14.7318	16.0947	16.7301	13.3232	10.2829	18.3498	17.0662	17.8234	13.8036	17.5283	15.5662	17.637	15.6143	9.85768	17.2931	11.6883	13.6409	13.2472	14.4529	13.4686	12.4373	14.8635	14.2043	10.3377	21.2394	15.4025	14.8803	18.401	12.8406
MET-019B2	MET-019	2	2	2	1	48	CT	18.877	16.9634	18.0337	12.9385	15.7809	14.3639	11.4334	17.5875	16.4974	15.0568	16.7488	11.9201	12.8997	13.4001	15.096	15.3818	12.0352	9.33169	17.2406	16.1154	16.8347	12.7604	16.1678	14.6122	16.6264	14.4822	8.84224	16.2685	10.583	12.3145	12.1183	13.2191	11.9668	11.2441	13.7094	13.2557	8.97061	20.3849	14.1511	13.7639	17.4851	11.4972
MET-020A2	MET-020	1	2	2	1	48	CT	22.8162	18.1299	18.9726	14.3425	18.1022	16.5981	13.0839	19.2684	17.7138	16.5483	18.1047	14.083	13.8376	15.4527	16.8111	17.1536	14.0126	10.4807	19.0998	18.0634	18.8294	14.0945	18.0402	16.3285	18.4516	17.2963	9.95863	17.3994	13.046	13.9843	13.6616	15.1807	12.5175	12.496	14.9165	14.968	10.4165	20.8911	16.8764	16.1241	18.8147	12.8239
MET-020B2	MET-020	2	2	2	1	48	CT	20.9568	16.9881	17.9574	13.4274	16.9853	15.6541	11.8425	18.3531	16.439	15.3773	16.8608	13.0181	12.7945	14.0166	15.9375	15.993	12.9211	9.3493	17.9491	16.8271	17.3929	12.9416	16.7897	14.9672	17.3593	15.9303	8.89033	15.9675	11.7332	12.5978	12.5285	14.0691	11.2621	11.2343	13.8698	13.8158	9.18038	19.977	15.74	15.1139	17.8334	11.3196
MET-021A2	MET-021	1	2	2	1	48	CT	18.6033	17.9411	17.1402	13.398	17.3776	15.7744	12.6077	18.1076	15.3069	15.6997	16.436	13.397	12.3688	14.7941	15.7125	15.7814	13.1108	9.30376	17.9003	17.4996	16.896	12.7242	16.4583	13.9568	16.4998	16.5842	9.14783	16.0051	12.2602	12.6536	12.2174	14.9582	12.121	11.5125	13.8353	13.3589	8.41925	20.0961	15.7532	15.0907	14.8352	11.6907
MET-021B2	MET-021	2	2	2	1	48	CT	17.2715	16.8514	16.2261	12.3549	16.4321	14.9292	11.6742	17.2271	14.1824	14.7272	15.4285	12.55	11.2698	13.6307	14.8181	14.7651	11.9638	8.3587	16.8844	16.3659	15.781	11.5935	15.4777	12.858	15.4714	15.3671	8.02262	14.7483	11.1594	11.5815	11.2148	14.0096	11.1145	10.3464	12.8124	12.2992	7.52989	18.8261	14.7244	14.0648	13.9313	10.498
MET-022A2	MET-022	1	2	2	1	72	CT	19.751	17.2493	18.7444	13.9599	17.0161	15.5408	12.5922	18.4215	17.6475	16.6686	17.5611	13.281	13.6659	14.7777	15.7798	16.5422	13.1922	9.9941	18.3235	16.7567	17.2918	14.2585	17.4551	15.6022	17.3556	15.557	9.44373	17.3168	11.6457	13.6049	13.0519	14.2991	13.1574	12.3326	14.7774	13.7198	9.58694	21.113	15.3719	14.7226	17.1956	12.73
MET-022B2	MET-022	2	2	2	1	72	CT	18.3503	15.8069	17.1571	12.2078	15.4255	14.0464	10.9454	16.5079	15.8994	14.7396	15.968	11.5929	11.9705	12.8985	14.4327	14.9482	11.6266	8.3349	16.5302	15.1625	15.4908	12.4706	15.7835	13.843	15.6917	13.9594	7.67069	15.4354	9.94822	11.7742	11.4987	12.8793	11.3952	10.7098	13.1219	12.0338	7.83916	19.4468	13.9972	13.2241	15.9049	10.7268
MET-023A2	MET-023	1	2	2	1	72	CT	17.3658	15.6593	16.2371	14.9832	17.527	14.5122	12.6225	16.7832	13.6037	16.132	15.9178	12.5942	11.6824	15.1878	14.8081	14.596	12.1728	8.7826	15.8781	17.2398	15.0514	11.7136	14.8184	13.3432	15.8917	15.4945	10.608	16.2109	11.7259	12.5727	11.4235	14.2161	12.4048	11.5876	13.5548	11.9122	7.77473	19.5586	15.5276	14.6974	13.8615	11.523
MET-023B2	MET-023	2	2	2	1	72	CT	15.2287	13.7381	13.9566	13.214	15.5111	12.4653	10.6448	14.8017	11.2834	14.1122	13.7166	10.458	9.8333	12.8772	12.7534	12.5125	9.95903	6.69389	13.851	15.1645	12.973	9.39387	12.5496	11.1607	13.8774	13.6902	8.42739	13.9405	9.58218	10.2982	9.30648	11.885	10.0333	9.38591	11.4957	9.9021	5.67198	17.0516	13.7343	12.6993	11.9633	9.26012
MET-024A2	MET-024	1	2	2	1	72	CT	19.4518	16.3572	17.6858	15.9209	18.2668	15.4754	13.8967	17.6892	14.6346	16.9031	16.8732	13.1065	13.1004	16.2346	15.6246	15.4109	13.0612	9.51657	17.2211	17.1101	15.7614	12.8831	16.8661	14.4993	16.4635	16.5104	12.0328	16.6246	12.1526	12.7304	12.154	14.7399	12.7297	11.5752	14.4581	13.4554	8.32887	19.2218	15.5749	16.6439	14.1521	12.2267
MET-024B2	MET-024	2	2	2	1	72	CT	18.2833	15.4508	16.7022	14.739	17.2076	14.6102	12.9514	16.8915	13.4968	15.852	15.8165	12.0656	12.1013	15.038	14.9621	14.3741	11.9177	8.43318	16.0812	16.2934	14.7979	11.8355	15.7519	13.4242	15.4166	15.5026	10.8041	15.4603	11.1279	11.7766	11.0006	13.6734	11.5001	10.4337	13.338	12.3044	7.18707	18.4503	14.7849	15.6215	13.1303	10.9444
MET-001A3	MET-001	1	1	1	2	0	CT	13.296	14.4598	14.6974	12.8028	13.5667	11.2185	11.3244	15.6086	14.8001	12.8728	12.662	11.0331	13.7564	14.002	13.218	15.493	11.3456	9.32487	12.0767	15.8208	16.937	12.4557	14.0803	14.7221	14.3389	10.8176	9.14465	16.1768	10.9989	11.5893	11.6493	12.2275	12.0742	11.9261	13.5545	12.9921	11.4287	19.4522	11.2304	14.1489	18.5929	11.2284
MET-001B3	MET-001	2	1	1	2	0	CT	11.8	13.2129	13.0338	11.089	12.1295	9.87616	9.78586	14.0455	13.4896	11.264	10.9323	9.70577	12.2884	12.4557	12.2101	14.3007	9.65229	7.93934	10.6097	14.4702	15.5279	10.8717	12.596	13.1009	12.9883	9.30909	7.3523	14.6394	9.54046	9.95023	10.149	10.2502	10.4362	10.4783	11.9211	11.5281	9.75092	17.8495	9.56021	12.7286	16.7209	9.52349
MET-002A3	MET-002	1	1	1	2	0	CT	15.5585	16.1994	16.6954	14.7958	15.7381	13.0734	13.4428	17.7748	17.0426	14.6806	14.4994	12.8846	15.4943	15.9802	15.7438	17.2761	13.3734	11.233	13.7573	16.482	17.7628	14.6484	15.9301	16.4564	16.2686	13.2741	11.0562	18.2331	12.4532	13.7328	13.3191	13.6284	14.1202	14.2387	14.9638	14.557	11.7415	21.3834	12.781	15.9707	19.4727	12.8776
MET-002B3	MET-002	2	1	1	2	0	CT	13.9023	14.8063	15.3258	13.128	14.0226	11.5247	12.0516	16.0637	15.3125	13.1013	12.906	11.0182	13.8717	14.2463	14.1307	15.8484	11.4287	9.78805	12.2681	14.8734	16.3358	12.9483	14.3161	14.9467	14.712	11.861	9.33564	16.3206	10.6456	11.971	11.7679	12.2852	12.4775	12.3482	13.5592	12.9895	9.91375	19.3552	10.8738	14.5114	17.7305	11.1623
MET-003A3	MET-003	1	1	1	2	0	CT	14.1502	14.9915	15.5	13.3693	14.9032	12.734	12.3342	17.589	15.5502	13.9588	14.1271	11.751	13.6771	14.6593	14.3423	16.5595	12.044	10.0825	13.0994	16.3135	17.4573	12.3431	15.4081	15.2205	15.1233	12.4839	9.65737	16.9393	11.6395	12.4893	12.0571	13.2575	12.6823	12.9417	14.0989	13.3881	10.0475	20.8646	11.8864	14.1751	18.8159	11.776
MET-003B3	MET-003	2	1	1	2	0	CT	12.5105	13.6874	13.8583	11.64	13.2814	11.2016	10.7709	15.9329	13.8695	12.282	12.4615	10.1378	12.0618	12.7186	12.7353	15.077	10.5264	8.53645	11.5917	14.6745	15.8763	10.5888	13.6438	13.8236	13.5627	10.813	7.91184	15.2319	9.9234	10.5961	10.3946	11.6703	10.9735	11.2858	12.4918	11.8325	8.26623	19.0474	10.1412	12.6212	17.3968	9.9703
MET-004A3	MET-004	1	1	1	2	24	CT	19.3161	17.0221	17.7805	12.8769	16.5456	15.2869	11.5698	17.5225	16.5808	15.3528	16.9274	12.3464	13.2488	13.8644	15.447	15.9882	12.2106	9.41699	17.4052	16.9517	17.1829	12.9374	16.6945	15.1545	16.7463	15.1286	8.82628	15.823	11.3984	12.9241	12.3465	13.2861	12.4725	11.2868	13.9877	13.5941	8.9217	19.741	14.8785	14.8172	17.2188	11.2534
MET-004B3	MET-004	2	1	1	2	24	CT	19.3821	16.4029	17.172	12.0691	15.7344	14.6959	10.9481	16.9404	15.9694	14.4549	16.3068	11.8065	12.5875	13.1658	14.485	14.8384	11.734	8.69921	16.6886	16.2858	16.5072	11.869	15.9247	14.4857	16.1711	14.4084	8.01146	15.1104	10.7632	12.0606	11.692	12.803	11.8045	10.5573	13.2805	12.976	8.39677	19.6577	14.1687	14.2591	16.8441	10.2718
MET-005A3	MET-005	1	1	1	2	24	CT	20.0774	17.393	16.9996	13.6299	17.5788	15.9234	12.2071	18.8727	16.6454	15.6606	17.2151	13.5239	12.7949	14.6836	15.8814	16.3634	13.5735	10.724	17.6106	17.0487	18.0081	13.9332	16.9246	15.0703	18.284	16.2185	9.09352	17.1496	12.7681	13.5162	12.9122	14.9696	13.3383	12.9123	14.8393	13.6185	9.88624	20.2026	15.6815	15.2066	18.2391	13.1095
MET-005B3	MET-005	2	1	1	2	24	CT	18.2266	15.7784	15.187	11.6569	15.5287	14.425	10.2546	17.0139	14.7265	13.6935	15.4304	11.7733	10.8507	12.6571	14.3276	14.6916	11.8733	8.82439	15.835	14.9271	16.1427	11.9189	14.9571	13.2776	16.3665	14.4797	7.19977	14.9756	10.7934	11.4622	11.098	13.2417	11.3118	11.0818	13.029	11.7941	7.90707	18.3504	13.8444	13.501	16.3967	11.1108
MET-006A3	MET-006	1	1	1	2	24	CT	19.9931	18.0615	17.8277	13.5543	17.1197	15.8242	12.9393	18.399	16.5955	15.7531	17.987	13.62	13.5251	14.8153	16.4011	16.7463	13.6209	10.3539	18.3347	17.3491	18.2615	13.7373	17.4078	16.0264	17.8802	16.1324	9.73611	16.8681	11.2754	13.4996	13.0394	14.9152	13.1622	12.1785	14.6888	14.2593	9.60237	20.7469	16.2733	15.2834	18.4053	12.5985
MET-006B3	MET-006	2	1	1	2	24	CT	18.3107	16.6839	16.4274	11.8831	15.7123	14.1413	11.3903	16.9815	14.853	14.2271	16.3151	12.0916	11.8744	13.2432	14.8431	15.1822	11.9722	8.80659	16.8674	15.4988	16.9562	12.0118	15.7704	14.5929	16.2261	14.4596	8.10363	15.2302	9.69839	11.7707	11.4836	13.245	11.5316	10.5027	13.1235	12.681	8.08011	18.8951	14.6826	13.7951	17.2071	10.9496
MET-007A3	MET-007	1	1	1	2	48	CT	18.4596	16.5136	15.5828	12.644	17.2223	15.5412	11.5469	18.4752	15.5016	15.1455	16.526	12.8753	11.8615	13.7449	15.0607	15.0987	12.6007	9.71379	16.507	16.3245	16.6889	13.842	16.0468	13.9407	17.7121	15.8737	8.00711	16.3158	11.7626	12.4331	11.5518	14.1868	12.1741	12.0515	14.1241	12.3873	9.81012	20.4367	14.6955	14.349	17.4352	12.224
MET-007B3	MET-007	2	1	1	2	48	CT	16.8565	14.888	14.2957	11.1172	15.5961	14.287	10.2132	16.7053	13.8561	13.5769	14.9609	11.3696	10.4017	12.0842	13.8301	14.0014	11.0068	8.38244	14.9397	14.9079	15.1814	12.3547	14.4143	12.3892	16.241	14.4522	6.53017	14.6356	10.3613	10.6856	10.1249	12.7855	10.0346	10.84	12.5599	11.0677	8.30902	18.8402	13.2371	12.9068	16.0515	10.5651
MET-008A3	MET-008	1	1	1	2	48	CT	18.8287	16.3103	16.1187	12.4356	16.974	15.1304	11.4734	18.1894	15.6333	14.931	16.295	12.5129	11.8674	13.5648	15.1778	14.9952	12.608	9.52186	16.6865	16.6512	17.0797	12.4416	15.7743	13.8172	17.0657	15.9961	7.77679	16.2447	11.8239	11.9213	11.4552	14.7676	11.908	12.0194	13.8875	12.3149	8.71215	20.3779	14.6426	14.8528	16.356	11.9656
MET-008B3	MET-008	2	1	1	2	48	CT	17.6456	15.6052	15.2369	11.7228	16.0873	14.3163	10.6253	17.3829	14.6174	14.1562	15.4632	11.8222	11.0595	12.6434	14.268	14.1678	11.795	8.69903	15.8698	16.3636	16.4691	11.631	14.9782	12.9583	16.1535	15.0942	7.17459	15.3343	11.1346	11.1911	10.6386	13.9816	10.9717	11.1335	13.1223	11.5212	7.87317	20.3431	13.8622	14.0719	15.5839	10.9334
MET-009A3	MET-009	1	1	1	2	48	CT	18.8807	15.3232	16.0479	12.5239	16.5348	14.5372	11.0966	18.0196	15.3081	14.8872	16.4139	11.8707	12.0569	13.0207	14.6364	14.903	11.9547	9.67333	16.014	16.0666	16.1458	13.6646	15.8395	14.2606	16.6578	15.5289	7.63392	16.0447	11.7023	12.5229	11.3588	14.2621	11.8781	11.9453	13.6596	12.4992	8.29462	19.5641	14.1969	14.6544	15.521	11.8291
MET-009B3	MET-009	2	1	1	2	48	CT	18.3691	14.8378	15.5032	11.6301	15.922	14.2494	10.0615	17.376	14.6104	14.0264	15.6374	11.3478	11.3369	12.2257	14.2052	14.4256	11.5076	9.05637	15.1706	15.1924	15.8113	12.8504	15.1734	13.4486	16.0604	14.8601	6.99816	15.3735	11.0845	11.6041	10.5618	13.3064	11.3985	11.3802	12.8061	11.7639	7.69661	19.3387	13.7575	13.9793	14.9603	11.0607
MET-010A3	MET-010	1	1	1	2	72	CT	16.8283	16.8878	16.0829	13.9984	17.6302	15.5348	12.9495	18.3853	14.7592	15.784	16.4598	12.707	12.0908	15.0864	15.7466	15.0431	11.8118	9.98829	16.4915	16.9285	15.8962	13.3247	15.4408	14.1009	16.4892	16.1846	9.58885	16.7848	12.5202	12.606	11.5827	14.185	12.5073	12.1945	13.9736	12.5649	8.31637	20.5615	16.0581	14.773	15.7086	12.2899
MET-010B3	MET-010	2	1	1	2	72	CT	15.5179	15.3575	14.5363	12.7614	15.9813	14.1582	11.5666	16.9043	13.3271	14.3445	14.9618	11.242	10.55	13.3514	14.2968	13.7891	10.5902	8.5432	15.0841	15.3345	14.287	11.7693	13.8322	12.6787	15.1221	14.9932	8.12292	15.1455	10.9073	10.9454	10.0719	12.5679	10.6544	10.7794	12.5559	11.1009	6.58277	18.9016	14.305	13.3285	14.3185	10.6005
MET-011A3	MET-011	1	1	1	2	72	CT	17.446	15.9064	16.7436	15.8894	18.6322	15.5606	13.6541	17.159	14.2592	16.2418	16.8005	11.7857	12.3274	16.2314	15.0439	14.4903	12.9468	9.50565	16.1205	16.909	14.9741	12.1065	15.1551	13.8004	16.1561	15.9664	11.2027	16.3915	11.9738	12.5717	11.1437	13.8406	12.309	12.552	14.2043	12.7029	7.27351	20.5671	15.9409	15.0411	15.0002	12.2099
MET-011B3	MET-011	2	1	1	2	72	CT	16.2657	14.901	15.6397	14.4477	17.5547	14.5872	12.6855	16.0738	12.9471	14.9499	15.8074	10.9533	11.2849	15.215	14.2275	13.448	12.0501	8.34611	14.8644	15.7994	13.9101	10.9762	13.997	12.9882	15.0017	14.8122	10.1853	15.113	11.0491	11.6003	10.2097	13.0226	10.965	11.4967	12.8351	11.6231	6.28257	19.3318	14.6947	14.1174	14.1658	10.8288
MET-012A3	MET-012	1	1	1	2	72	CT	19.7797	16.4693	17.2745	13.326	17.2289	16.0003	12.6511	19.407	16.5867	15.8705	16.7408	12.7374	12.9391	14.3665	15.9208	16.0471	13.0766	10.3822	17.4485	16.1978	17.614	15.0257	16.4779	15.3373	17.7072	16.3334	9.00912	16.7217	12.7728	12.9905	12.0565	15.5175	12.6806	12.7903	14.6797	13.154	9.54267	21.2197	15.3949	15.1269	17.3441	12.5695
MET-012B3	MET-012	2	1	1	2	72	CT	17.51	14.8867	15.5432	11.7003	15.4597	14.1342	10.9729	17.714	14.9423	14.0618	14.9678	10.8736	11.1824	12.4214	13.9684	14.1709	11.273	8.91125	15.8727	14.5453	15.9377	13.3182	14.7088	13.4343	15.9491	14.7447	7.27968	14.8666	11.0448	10.9877	10.3384	13.72	10.7609	11.209	12.9044	11.5267	7.67335	19.194	13.6552	13.4869	15.66	10.6078
MET-013A3	MET-013	1	1	2	2	0	CT	14.745	15.1653	15.0541	13.4409	14.5685	11.9976	12.4872	16.1725	15.852	13.6213	13.5758	11.4687	13.8282	14.5326	14.1377	16.3348	11.752	9.61435	12.5028	16.645	17.1945	12.9062	14.484	15.5718	14.573	11.7815	9.82734	16.4686	11.1445	12.1603	12.1333	12.6378	12.3667	11.7659	13.6687	13.8291	10.4941	20.0387	11.9017	14.8244	17.67	11.1962
MET-013B3	MET-013	2	1	2	2	0	CT	13.7297	14.3683	14.2499	12.5957	13.8958	11.3078	11.2311	15.3785	14.6946	12.843	12.6806	10.8159	13.1021	13.6995	13.5804	15.4218	10.463	8.87805	11.6063	16.0982	16.4118	12.239	13.7231	14.3567	13.7739	10.9655	9.01411	15.6573	10.5055	11.1213	11.4203	11.2071	11.235	10.9182	12.3994	13.099	9.7232	19.4171	11.1673	14.0807	16.776	10.2506
MET-014A3	MET-014	1	1	2	2	0	CT	13.8374	14.9458	15.4878	13.0483	14.4552	12.3648	11.7184	16.191	14.8609	13.8103	14.0909	11.588	13.6017	14.3927	14.2125	15.9405	11.5832	8.94406	12.8583	15.5671	17.0889	13.2326	14.7733	15.1585	14.4047	11.8006	9.5993	15.7773	10.9216	12.2324	12.2242	11.6078	12.5024	11.3278	12.7163	13.4942	10.7275	18.9396	11.75	13.8614	18.1146	10.6218
MET-014B3	MET-014	2	1	2	2	0	CT	12.1858	13.7614	13.8716	11.3665	12.9469	11.0348	10.2276	14.7711	13.219	12.1033	12.5188	9.99966	12.019	12.4931	12.4313	14.5187	10.3736	7.39921	11.2203	14.146	15.5588	11.4969	12.9988	13.6631	12.9666	10.3037	8.10471	14.0174	9.41913	10.3943	10.7795	9.35242	10.6739	9.74036	10.6547	11.9989	9.01679	17.5112	10.4738	12.3914	16.9142	8.92634
MET-016A3	MET-016	1	1	2	2	24	CT	19.3637	18.6132	19.616	13.805	16.7964	16.3291	13.0426	19.2106	17.3777	16.121	18.108	13.177	14.4179	14.9332	15.9505	16.9601	13.6297	9.5456	18.3706	16.9928	18.0261	14.2351	17.506	16.4244	17.7322	15.6995	9.94951	15.9613	12.4508	13.275	13.3935	14.0369	12.2177	10.9065	14.1953	14.663	10.1334	20.5668	15.834	15.5116	17.8434	11.3605
MET-016B3	MET-016	2	1	2	2	24	CT	19.4357	18.5346	19.3949	13.7044	16.5631	16.2401	12.9832	18.8266	17.1235	16.0458	17.8108	13.2262	14.2765	14.6828	15.8525	16.7849	13.5702	9.5577	18.6594	16.9711	17.9532	14.0629	17.504	15.8269	17.5653	15.6899	9.80145	15.8029	12.1276	13.1293	13.1815	13.8749	11.8883	10.8549	14.3531	14.3305	9.9536	20.5392	15.759	15.3768	18.1585	11.1932
MET-017A3	MET-017	1	1	2	2	24	CT	19.0706	18.0074	18.4991	14.0596	16.7887	15.9668	12.9813	18.9975	16.987	16.1264	17.3502	12.9086	14.0552	15.2331	15.7396	16.5535	13.1891	9.62497	17.544	16.5666	18.0453	14.6981	16.9982	16.1588	17.0048	15.9655	9.96909	16.3799	12.4415	13.4603	13.0425	14.1013	12.6374	11.7459	14.592	14.4578	9.93453	20.2821	15.594	14.9984	18.5201	11.3581
MET-017B3	MET-017	2	1	2	2	24	CT	17.0051	15.8267	16.2367	11.7689	14.9861	13.9927	11.0545	16.9738	14.7871	13.9965	15.3076	10.9525	11.8577	12.9965	13.7683	14.3449	10.7587	7.39089	15.494	14.8173	15.9441	12.5879	14.9416	14.0287	14.8726	13.8425	7.79935	14.183	10.3808	11.2818	11.0642	12.0525	10.1079	9.41933	12.448	12.2877	7.73654	18.2384	13.5217	13.0851	16.4258	9.52993
MET-018A3	MET-018	1	1	2	2	24	CT	16.7876	15.9244	16.7529	11.9146	15.1761	13.8633	10.7823	16.8623	15.2861	14.3244	15.5805	11.2303	11.8822	13.1805	13.8202	14.8293	11.1999	7.93023	15.8158	14.9382	15.8037	12.0287	15.3135	14.3027	15.7029	14.2434	7.69049	14.586	10.2442	11.4624	11.4078	11.4291	10.5063	9.79012	12.5125	12.41	7.60998	18.4055	13.2552	13.2183	16.6012	9.89692
MET-018B3	MET-018	2	1	2	2	24	CT	17.2058	15.8717	17.0047	12.3579	15.2711	14.0506	10.7908	16.6953	15.564	14.2867	15.6138	11.2936	11.9775	13.2076	14.2721	15.164	11.3504	7.94737	15.8712	15.183	15.8057	12.0802	15.4883	14.1251	15.832	14.0454	7.88763	14.4004	10.3964	11.528	11.4565	11.6043	10.7676	9.81974	12.7314	12.5228	7.78327	18.7265	13.3655	13.1835	16.6146	9.7513
MET-019A3	MET-019	1	1	2	2	48	CT	19.6545	17.5913	18.6438	13.6035	16.5636	15.0115	12.4166	18.1922	17.4049	16.0097	17.6037	12.9021	13.6251	14.4525	15.3506	16.2593	12.7459	10.0398	18.025	16.7283	17.4556	13.5809	17.2608	15.3278	17.375	15.4456	9.39505	17.192	11.601	13.1999	12.8065	13.7543	12.7469	12.1626	14.4524	13.7121	10.106	20.5964	15.2528	14.6873	17.6949	12.5468
MET-019B3	MET-019	2	1	2	2	48	CT	17.901	16.0677	17.1561	12.0019	15.0573	13.5806	10.7234	16.5823	15.6842	14.4427	15.8386	11.3339	12.1022	12.8211	14.1171	14.6985	11.221	8.43255	16.6022	15.2645	15.851	11.9302	15.5833	13.9036	15.6924	13.8907	7.71327	15.442	9.92029	11.4453	11.2603	12.2688	10.9815	10.6022	12.9419	12.1923	8.40039	19.1647	13.577	13.2296	16.204	10.603
MET-020A3	MET-020	1	1	2	2	48	CT	20.3437	17.1184	17.7827	12.8128	16.856	15.4284	11.6408	18.1607	16.2816	15.2216	16.8015	12.6505	12.7568	14.0032	15.8549	15.6476	12.6072	9.33709	17.9328	16.8901	17.1768	12.8581	16.7123	15.041	17.2687	15.928	8.89252	15.7838	11.9395	12.6965	12.3835	13.8228	11.4023	11.1079	13.7586	13.839	9.09355	20.2201	15.5577	14.6891	18.1655	11.513
MET-020B3	MET-020	2	1	2	2	48	CT	19.8657	17.1354	17.6441	12.6104	16.7524	15.5773	11.4621	17.9784	16.1272	15.0562	16.6946	12.4821	12.5223	13.7408	15.943	15.2676	12.3757	9.17891	17.4167	16.8234	17.1909	12.6936	16.5147	14.6788	17.216	15.747	8.52664	15.5536	11.7569	12.474	12.3628	13.9385	11.6081	10.9033	13.2566	13.842	9.02781	19.9434	15.4601	14.6536	17.7069	11.6453
MET-021A3	MET-021	1	1	2	2	48	CT	17.7011	16.5181	16.0477	12.4824	16.4065	14.9142	11.4019	17.3101	14.1333	14.5443	15.1355	12.672	11.2915	13.7439	15.0277	14.5252	12.242	8.25654	16.5425	16.3482	15.7903	12.4322	15.343	12.9806	15.3011	15.3388	7.82386	14.7231	11.211	11.4325	11.0772	13.3538	10.8753	10.225	12.0648	12.2047	7.62819	18.6454	14.7892	14.0515	13.8011	10.5007
MET-021B3	MET-021	2	1	2	2	48	CT	17.2431	16.5781	16.0487	12.4562	16.4163	14.6302	11.3692	17.0443	13.7897	14.5761	15.1207	12.649	11.1916	13.5927	15.0861	14.5121	11.6985	8.15402	16.5322	16.4669	15.8204	11.5236	15.2707	12.8528	15.3489	15.2356	7.79623	14.6291	11.0508	11.6066	11.0758	14.2191	10.8087	10.1477	12.7579	12.2555	7.47503	18.4922	14.6637	14.0454	13.8182	10.3687
MET-022A3	MET-022	1	1	2	2	72	CT	19.7528	16.8618	18.4708	13.5318	16.6253	15.1663	12.2861	18.0431	17.2377	15.9884	17.6787	12.5625	13.4365	14.3012	15.7431	16.2292	13.0715	9.78594	17.6626	16.5224	16.97	14.1392	16.8521	15.5919	16.7223	15.1295	9.29372	16.9058	11.4944	13.2393	12.729	14.3558	12.9659	11.8094	14.509	13.6502	9.12327	20.1958	15.3675	14.3309	17.174	12.314
MET-022B3	MET-022	2	1	2	2	72	CT	18.0322	15.1697	16.8002	11.8718	14.9259	13.681	10.5443	16.3226	15.272	14.1887	15.7525	10.9906	11.6757	12.2318	14.0999	14.6471	11.199	8.03289	16.0401	14.7725	15.476	12.2334	15.1775	13.6335	15.2347	13.6303	7.55045	15.1361	9.62317	11.1466	11.0499	12.9263	10.9691	10.2359	12.9405	11.9854	7.48682	19.2143	13.6596	12.6565	15.5985	10.4993
MET-023A3	MET-023	1	1	2	2	72	CT	17.6387	16.7436	17.0754	15.7591	17.9032	15.2453	13.5778	17.8159	14.1341	16.5562	16.4543	13.2525	12.6525	16.0155	15.7144	14.9781	12.8371	9.71674	16.7345	17.2052	15.8787	12.261	15.4664	13.974	16.3033	16.1978	11.5431	16.4845	12.2222	12.9509	12.1798	14.8265	12.9982	12.0517	14.4752	12.7088	8.77036	20.1076	16.2418	15.5839	14.8544	12.2117
MET-023B3	MET-023	2	1	2	2	72	CT	16.5445	15.7475	15.8372	14.4654	16.8107	14.1246	12.4967	16.6666	13.0022	15.3879	15.1196	12.2399	11.4109	14.6404	14.6247	13.8402	11.7096	8.75076	15.6722	16.0091	14.7972	11.0634	14.2939	12.7655	15.3071	15.1345	10.4232	15.2992	11.0848	11.704	10.9326	13.7384	11.746	10.8383	13.1695	11.6457	7.45663	18.8908	14.9918	14.5362	13.7491	10.9713
MET-024A3	MET-024	1	1	2	2	72	CT	19.5098	16.4052	17.5321	15.8409	18.2989	15.573	13.8208	18.2028	14.754	16.8258	16.8864	13.0486	13.1214	16.4656	16.0225	15.4367	13.1888	9.46679	16.9285	16.9939	15.8239	12.9142	16.7033	14.7042	16.4496	16.3759	12.1658	16.532	12.1357	13.1543	12.065	14.7972	12.8352	11.6668	14.7447	13.5442	8.51402	19.6739	15.6506	16.4964	14.2342	12.3132
MET-024B3	MET-024	2	1	2	2	72	CT	17.6987	15.063	15.8233	13.9992	16.5556	13.666	12.2251	16.2896	12.8703	15.046	15.1141	11.3335	11.4289	14.3222	14.1196	13.5945	11.5425	7.85051	15.2299	15.4185	13.865	11.0204	14.8392	12.9907	14.7564	14.7124	10.3709	14.7305	10.3835	11.0103	10.3217	13.1098	11.1134	9.58829	12.9792	11.8255	6.48275	17.9944	13.8224	14.9144	12.4733	10.4022
MET-001A4	MET-001	1	2	1	2	0	CT	13.4395	14.7422	14.9231	12.7668	13.6585	11.6745	11.6211	15.6956	14.7907	12.9549	12.4631	11.1942	14.1366	14.3955	13.8417	15.8296	11.7946	9.67498	12.3442	15.7378	17.1648	12.5394	14.1959	15.1532	14.5994	10.999	9.40758	16.2297	10.8884	11.746	11.9538	12.3587	12.3478	12.3849	13.8973	13.1824	11.6488	20.2297	11.3398	14.4881	18.9349	11.3397
MET-001B4	MET-001	2	2	1	2	0	CT	11.7616	13.4096	13.4711	11.3	12.1194	9.97766	10.0319	14.1059	13.3129	11.2893	10.8536	9.50047	12.5835	12.5299	12.2621	14.139	10.1013	7.91474	10.5748	14.2926	15.4227	10.8309	12.5466	13.8369	12.9033	9.48044	7.81445	14.4215	9.30259	9.98846	10.4372	10.7132	10.4972	10.6631	12.3711	11.6594	10.0306	18.3292	9.74374	12.9376	17.2486	9.64344
MET-002A4	MET-002	1	2	1	2	0	CT	14.7032	15.6161	16.2222	13.9972	15.1281	12.1836	12.7802	16.9198	16.2258	13.7601	13.8504	12.1187	14.7691	15.2183	14.5181	16.9073	12.4752	10.5069	12.9157	15.902	17.2552	13.9599	15.2358	15.9749	15.5473	12.4764	10.247	17.4964	11.671	12.9093	12.8227	13.2142	13.4814	13.1846	14.5772	14.036	10.987	20.4451	11.9242	15.2822	18.7081	11.9787
MET-002B4	MET-002	2	2	1	2	0	CT	13.5527	14.6288	14.9877	12.8651	14.1084	11.2861	11.8139	15.8911	15.0471	12.7896	12.5414	11.1123	13.7389	14.0194	13.7442	15.6726	11.6798	9.41989	11.8732	14.5764	16.2475	12.8515	14.1282	15.0069	14.391	11.4061	9.26898	16.2824	10.6775	11.7984	11.7716	12.5514	11.8618	12.1467	13.5714	12.9997	9.83356	19.3033	10.8128	14.3884	17.69	10.9651
MET-003A4	MET-003	1	2	1	2	0	CT	15.0105	16.0835	16.584	14.1406	15.588	13.4342	13.0536	18.4244	16.4076	14.588	14.9458	12.5089	14.6852	15.6531	15.2635	17.1344	12.9689	10.9476	14.0746	16.9182	18.4796	12.9581	16.2673	16.1652	15.7892	13.0875	10.6502	17.6422	12.4115	13.1327	13.0927	13.5798	13.7221	13.5978	14.8744	14.2793	11.0957	21.666	12.4822	15.0613	20.0708	12.7887
MET-003B4	MET-003	2	2	1	2	0	CT	12.9928	14.4667	14.6297	12.2036	13.8043	11.6885	11.3302	16.4515	14.3897	12.7801	12.5914	10.7955	12.9117	13.6068	13.3319	15.1791	11.2408	9.17349	12.3666	14.952	16.7717	11.0947	14.4444	14.2738	14.0737	11.3962	8.59932	15.5001	10.5353	11.1247	11.3092	12.3431	11.6237	11.7594	13.0988	12.3666	9.00081	19.8206	10.8417	13.2843	18.3482	10.5965
MET-004A4	MET-004	1	2	1	2	24	CT	19.6241	17.149	17.939	12.9964	16.6025	15.4397	11.7109	17.8079	16.6643	15.4208	17.1684	12.5762	13.3839	14.2956	15.2244	15.953	12.8604	9.22774	17.7247	16.86	17.5197	12.8197	16.7164	15.3136	16.9207	15.1565	8.80175	15.7957	11.5996	12.8288	12.4904	13.2847	12.3576	11.3857	13.9374	13.3454	8.89414	20.2921	14.6849	14.884	17.3896	11.2781
MET-004B4	MET-004	2	2	1	2	24	CT	19.0776	16.5419	16.9815	12.4154	16.1734	14.8615	11.0531	17.0649	15.7414	14.9015	16.4289	12.0506	12.5422	13.6598	14.5277	15.8099	12.255	8.61101	17.3175	16.0716	16.8529	12.153	16.4152	14.6964	16.464	14.5082	8.36738	14.6724	10.945	12.1401	11.9306	13.0232	11.5327	10.7254	13.7658	12.7499	8.31174	20.0447	14.0501	14.4306	16.8234	10.611
MET-005A4	MET-005	1	2	1	2	24	CT	19.5004	16.2301	15.9124	12.5428	16.6083	15.1241	11.0878	18.2788	15.6294	14.6841	16.4566	12.8069	11.637	13.6216	14.8685	15.633	12.7785	9.75739	16.5209	16.2047	16.8732	13.0322	15.7804	14.3396	17.3547	15.3932	7.92255	16.2052	11.7925	12.6063	11.7648	13.958	12.365	12.099	13.9072	12.6268	8.84464	18.9626	14.7738	14.2052	16.9892	12.06
MET-005B4	MET-005	2	2	1	2	24	CT	16.7031	14.3481	13.8199	10.4967	14.4694	13.1292	9.0068	16.0208	13.3228	12.5479	14.1709	10.4387	9.59029	11.2673	12.8991	13.3735	10.3029	7.52217	14.5095	14.2298	14.8991	10.7836	13.6939	11.9502	15.1511	13.1561	5.83269	13.9334	9.53715	10.1561	9.60581	12.0203	9.28926	9.86142	11.8242	10.576	6.44053	16.9109	12.6374	12.1924	15.1595	9.71161
MET-006A4	MET-006	1	2	1	2	24	CT	20.3026	18.3251	17.9327	13.2722	16.7004	15.6718	12.7506	18.4335	16.2862	15.6104	17.8776	13.2998	13.384	14.6096	16.0502	16.5157	13.4126	10.0668	18.1925	17.0887	17.9714	13.4045	17.1266	15.5907	17.5971	15.628	9.38022	16.399	10.7608	13.1076	12.6341	14.2545	12.4602	11.74	14.3006	13.8141	9.40022	19.8472	15.7958	15.1009	18.3507	12.057
MET-006B4	MET-006	2	2	1	2	24	CT	20.3022	18.0668	18.0603	13.3151	16.885	15.6401	12.7455	18.2315	16.442	15.6351	17.8195	13.2224	13.3354	14.3216	16.2302	16.5601	13.4229	10.0577	18.1084	17.042	17.9055	13.3748	17.2534	15.6433	17.5614	15.5651	9.21412	16.6205	10.7244	13.1652	12.6577	14.6238	12.8062	11.6806	14.4393	13.6316	9.454	19.8234	15.8813	15.0919	18.3258	11.9955
MET-007A4	MET-007	1	2	1	2	48	CT	17.5734	15.5075	14.4218	11.4892	15.9432	14.5257	10.4297	17.8705	14.455	13.9153	15.378	11.7649	10.7369	12.4887	13.9357	14.2778	11.4671	8.37735	15.2728	15.2241	15.574	12.7221	14.9078	12.8827	16.8766	14.8272	6.82777	15.3419	10.7593	11.1528	10.3115	13.2336	10.6475	11.0543	12.9407	11.2252	8.61585	19.0527	13.7563	13.2928	16.4933	11.0676
MET-007B4	MET-007	2	2	1	2	48	CT	16.9822	15.0054	13.8599	11.0591	15.4827	13.9854	10.0401	17.1203	13.7114	13.6047	14.8949	11.2843	10.1434	11.9382	13.2806	13.8966	10.8271	8.03552	14.6736	14.7479	15.0289	12.2795	14.3187	12.441	16.3456	14.3563	6.20302	14.7533	10.2743	10.5355	9.87019	12.7632	10.1306	10.4791	12.3865	10.6582	8.10081	18.382	13.345	12.8643	15.9273	9.76828
MET-008A4	MET-008	1	2	1	2	48	CT	19.7215	16.5819	16.3598	12.8059	17.1559	15.4431	11.7501	18.3369	15.7709	15.1282	16.5346	12.5059	12.2319	13.9694	15.4194	15.3292	13.3219	9.814	16.8672	17.4783	17.6188	12.9086	16.0266	14.6035	17.2649	16.1448	8.27465	16.5846	12.1746	12.4223	11.7281	15.3747	12.4168	12.3718	14.1267	12.7915	9.10518	20.8602	15.0235	14.9942	16.6583	12.1482
MET-008B4	MET-008	2	2	1	2	48	CT	18.5073	15.791	15.512	11.7985	16.3321	14.5054	10.7693	17.677	14.897	14.2501	15.6316	11.9403	11.2148	12.9187	14.6651	14.4655	11.4391	8.97523	16.158	16.7062	16.5027	11.7997	15.0906	13.1605	16.3574	15.4616	7.3185	15.5384	11.0881	11.4428	10.714	14.0535	11.2522	11.5028	13.3045	11.8317	7.88345	19.5299	13.9933	14.158	15.7454	11.2212
MET-009A4	MET-009	1	2	1	2	48	CT	19.3003	15.627	16.5739	12.8849	16.904	15.2058	11.0855	18.4939	15.7756	15.0776	16.5443	12.4132	12.3423	13.7555	15.3828	15.5519	12.3374	9.84571	16.024	16.3293	16.9621	13.9268	16.0765	14.3178	17.0998	15.6747	7.92122	16.4042	12.0342	12.5555	11.5828	14.1593	12.204	12.4646	13.5029	12.5562	8.83142	20.1091	14.7169	14.9239	15.7774	12.0373
MET-009B4	MET-009	2	2	1	2	48	CT	17.8491	14.3091	14.8807	11.3913	15.4528	13.4328	10.0944	16.9686	14.1402	13.5996	15.0796	11.0003	10.9797	12.2032	13.3045	13.8779	10.1792	8.29349	14.8351	14.7219	15.4901	12.3791	14.5749	12.9065	15.7315	14.4074	6.51543	14.8517	10.5052	10.352	9.97753	12.9979	10.428	10.9986	12.5412	11.1597	7.2281	18.5962	13.2011	13.5982	14.5691	10.4735
MET-010A4	MET-010	1	2	1	2	72	CT	15.5554	15.817	14.5162	12.9103	16.3603	14.3618	11.5516	16.7383	13.5839	14.6646	15.1748	11.4853	10.7674	13.8333	14.3314	13.952	11.1729	8.41052	15.4627	15.8987	14.7703	12.0751	14.1027	13.1097	15.4177	14.9311	8.38735	15.4446	11.1544	11.1661	10.3767	12.8802	11.3579	10.9779	12.8123	11.2793	6.98399	19.2244	14.6268	13.5134	14.6969	10.9065
MET-010B4	MET-010	2	2	1	2	72	CT	14.6531	14.9147	13.7269	11.9083	15.6208	13.5196	10.82	16.1357	12.6671	13.8426	14.3291	10.8987	9.94341	12.7984	13.218	12.9903	10.3959	7.86391	14.5524	15.1474	13.9466	11.1881	13.2463	12.2612	14.5654	14.3294	7.46298	14.4527	10.3293	10.3119	9.64402	12.2805	10.2094	10.2549	11.9446	10.4786	6.12776	18.4828	13.548	12.6937	13.9354	10.1472
MET-011A4	MET-011	1	2	1	2	72	CT	18.5662	16.9202	17.9733	16.6929	18.8051	16.3681	14.6103	18.1875	14.8064	16.8954	17.8061	12.5086	13.4193	17.0423	16.2204	15.2534	13.9555	10.5863	17.1238	17.3558	15.9346	12.9805	16.0631	14.5402	16.9885	17.0385	12.6116	16.8066	12.7735	13.4893	12.3037	14.6505	13.0695	13.3227	15.0283	13.6618	8.19528	21.3833	16.538	16.0435	15.9718	12.9586
MET-011B4	MET-011	2	2	1	2	72	CT	16.4405	15.7145	16.5784	15.089	17.3762	14.8112	13.1684	16.6332	13.3494	15.5158	16.2454	11.1149	12.0094	15.5006	14.3936	13.8533	12.5751	9.02457	15.3511	16.128	14.435	11.3919	14.4961	13.3157	15.3874	15.3812	10.9615	15.2053	11.2924	11.8601	10.74	13.3429	11.625	11.6452	13.594	12.2971	6.82848	19.2854	14.9163	14.7261	14.6426	11.0621
MET-012A4	MET-012	1	2	1	2	72	CT	20.3133	16.7496	17.6146	13.6481	17.6419	16.2465	12.88	19.6891	16.7641	16.0221	17.1756	12.8669	13.0658	14.6573	16.1463	16.1869	13.4147	10.8319	17.8365	16.5107	18.1909	15.4682	16.8458	15.5064	18.1964	16.8676	9.34114	17.1349	13.0735	13.3902	12.3251	15.9283	13.1926	13.1238	14.9808	13.5335	9.80719	21.2967	15.6213	15.3007	17.6283	12.8907
MET-012B4	MET-012	2	2	1	2	72	CT	17.9614	14.9702	15.6266	11.572	15.448	14.3666	11.0291	17.2372	14.6158	13.9441	15.0474	10.8532	11.0584	12.4223	14.2617	14.0214	11.5578	8.71648	15.7639	14.3747	16.0312	13.2654	14.7901	13.7056	15.9696	14.7779	7.14839	14.8002	11.0512	11.0742	10.3229	13.9959	10.7358	11.1568	13.021	11.4658	7.71495	19.1461	13.4852	13.3951	15.8418	10.5842
MET-013A4	MET-013	1	2	2	2	0	CT	14.7006	15.3041	15.0245	13.5308	14.6034	11.9279	12.4247	16.1803	15.4854	13.778	13.4984	11.8257	14.036	14.8221	14.2776	16.2144	11.9596	9.553	12.7503	16.7738	17.4383	13.0908	14.435	15.4894	14.3853	11.7085	9.99494	16.6122	11.4108	12.2143	12.2053	12.8193	12.545	12.1118	13.8467	13.7201	10.675	20.0977	11.885	14.6138	18.0999	11.3663
MET-013B4	MET-013	2	2	2	2	0	CT	13.6731	14.4998	14.2519	12.7847	13.8026	11.2073	11.7825	15.28	14.5455	12.7902	12.5656	11.1392	13.2773	13.8819	13.4103	15.6431	11.228	8.71633	11.8807	16.0053	16.4171	12.3546	13.6024	14.9187	13.5618	10.7642	9.29696	15.675	10.6385	11.4363	11.6363	11.9835	11.5834	11.2526	13.1442	13.0115	9.77006	19.1087	11.3821	14.0771	17.2052	10.5659
MET-014A4	MET-014	1	2	2	2	0	CT	15.847	16.7943	17.3395	14.8514	16.2998	14.2487	13.7789	18.1605	16.8309	15.5231	15.9587	13.3911	15.2217	16.0767	15.967	17.6233	13.5097	10.8309	14.6234	17.087	18.7905	15.0455	16.5003	16.8197	16.3271	13.6966	11.2383	17.6176	12.7837	13.9522	13.7749	13.2947	13.8167	13.1439	14.9017	15.129	12.3361	20.8808	13.6728	15.7293	19.8111	12.5784
MET-014B4	MET-014	2	2	2	2	0	CT	14.6488	15.7716	16.4099	13.7943	14.762	13.003	12.6092	16.8627	15.6418	14.3533	14.8747	12.1335	14.0832	14.5932	14.6783	16.6671	12.4674	9.73081	13.6626	16.1196	17.7061	13.7122	15.0363	15.7424	15.3026	12.6389	10.2288	16.3519	11.5583	12.4612	12.3982	12.5123	12.6815	12.0454	13.6356	14.0611	11.151	19.8117	12.2372	14.5844	18.675	11.3014
MET-015A4	MET-015	1	2	2	2	0	CT	16.4542	16.8474	16.7744	14.411	15.9133	14.3245	13.7486	18.8355	16.6458	15.5335	15.6515	12.8323	14.8159	16.0789	15.4713	17.428	13.5976	10.4351	15.6673	16.7718	18.573	14.9252	17.1042	15.684	16.4511	13.4888	11.1852	17.1411	12.6599	13.4164	13.3926	13.0704	13.382	12.7989	14.5818	14.8187	11.8244	21.4315	13.3433	15.7162	19.8665	12.1004
MET-015B4	MET-015	2	2	2	2	0	CT	15.3067	15.7695	15.4922	13.4211	14.8049	12.9593	12.6156	17.591	15.3705	14.3753	14.4002	11.794	13.7299	14.7206	14.2911	16.3014	12.3326	9.30039	14.4942	15.6172	17.5229	13.7732	15.9003	14.467	15.2621	12.3049	9.86789	15.9498	11.5618	12.183	12.2737	11.7036	12.2756	11.4761	13.1852	13.6476	10.6969	19.3628	12.1378	14.724	18.599	10.63
MET-016A4	MET-016	1	2	2	2	24	CT	19.8667	17.7601	19.368	13.6999	16.8331	16.1614	12.8943	19.0013	17.3703	16.1513	17.932	13.4418	14.2814	14.9882	16.3814	16.8323	13.429	9.62667	18.6995	17.137	18.0254	14.4013	17.6921	16.4787	17.7511	15.9232	9.92804	16.062	12.4433	13.6919	13.5262	13.7707	12.6774	11.1764	14.2548	14.7292	10.0591	20.0909	16.0867	15.2283	17.7162	11.5253
MET-016B4	MET-016	2	2	2	2	24	CT	17.8429	16.855	17.8194	12.0101	15.3149	14.6106	11.2765	17.4553	15.5232	14.5337	16.1982	11.8532	12.7721	13.0483	14.1719	14.3199	12.2996	8.08928	16.9774	15.7575	16.296	12.4968	15.8896	14.6939	16.2044	14.2669	8.32339	14.3119	10.8917	11.7206	11.9296	11.8769	10.9676	9.5694	12.3258	13.0978	8.39561	18.9062	14.6306	13.5368	16.7133	8.93775
MET-017A4	MET-017	1	2	2	2	24	CT	19.411	18.0517	18.7175	14.2503	16.8667	15.907	13.2889	19.0929	17.2985	16.3388	17.7102	13.3541	14.2628	15.4214	15.902	16.7709	13.3112	9.87627	17.5022	16.9763	17.9671	14.7793	17.3571	16.3805	17.2224	15.9013	10.1807	16.6105	12.6086	13.6209	13.2361	14.2376	12.8229	11.847	14.6604	14.6775	10.0246	20.6682	15.8999	15.3601	18.3628	11.9869
MET-017B4	MET-017	2	2	2	2	24	CT	18.1671	17.0696	17.6054	13.0575	15.795	14.8966	11.9574	17.8373	15.8602	15.1268	16.44	12.1126	13.0613	14.075	14.8187	15.4801	12.1581	8.72256	16.3373	15.755	17.0085	13.6351	15.8939	15.357	16.1903	14.9186	9.13756	15.3498	11.3632	12.1384	11.9693	13.1486	11.3937	10.6755	13.4662	13.4687	8.85887	19.2819	14.5178	14.1634	17.5451	10.7365
MET-018A4	MET-018	1	2	2	2	24	CT	19.2844	17.6614	18.7948	13.6812	16.7671	15.7126	12.5151	18.6016	17.3135	15.8429	17.353	12.8008	13.7071	14.8049	15.6849	16.5862	12.8221	9.77226	17.3933	16.481	17.4977	13.5679	17.0778	15.6178	17.3563	15.8991	9.57492	16.3516	11.9734	13.1302	13.0374	12.7874	12.4345	11.3534	14.1489	14.1582	9.40874	20.1094	14.7833	14.7965	17.9038	11.7592
MET-018B4	MET-018	2	2	2	2	24	CT	18.5001	17.0213	17.897	13.0173	15.9293	14.9104	11.6153	17.7863	16.2645	15.1528	16.5885	11.9043	12.866	13.9145	14.4749	15.691	12.0328	8.98561	16.8386	15.6555	16.6692	12.8295	16.4081	14.9172	16.5674	15.1703	8.66474	15.5178	11.1616	12.3387	12.2209	11.9989	11.4485	10.4368	13.2931	13.3807	8.48122	19.6602	14.0458	13.9748	17.1592	10.6702
MET-019A4	MET-019	1	2	2	2	48	CT	19.5791	17.7365	19.0717	13.7737	16.8079	15.4208	12.6181	18.8586	17.5992	16.1503	17.8457	13.0128	13.945	14.8302	15.9307	16.7107	13.2763	10.273	18.3733	17.081	17.7648	13.8235	17.4576	15.6944	17.6334	15.7782	9.81961	17.2	11.7467	13.6836	13.3133	14.5348	13.3656	12.4016	14.7866	14.1565	10.4002	21.188	15.2663	14.8488	18.3092	12.7399
MET-019B4	MET-019	2	2	2	2	48	CT	18.9387	16.9309	17.994	12.8716	15.6503	14.4411	11.5449	17.6531	16.5291	14.9876	16.6058	11.8733	12.7331	13.3564	14.6369	15.5364	12.3369	9.21456	17.3549	16.1453	16.8244	12.5512	16.3469	14.4956	16.5842	14.6284	8.77569	16.0509	10.5721	11.7905	12.0547	13.6075	12.3502	11.2793	13.8588	13.2235	9.19526	19.9939	14.2283	13.7776	17.247	11.3916
MET-020A4	MET-020	1	2	2	2	48	CT	21.3179	18.1689	19.3598	14.3785	17.9721	16.7326	13.061	19.4184	17.4978	16.5624	18.0545	14.0724	13.9455	15.5122	16.8333	17.1741	13.9245	10.5175	19.0481	17.9367	18.8075	14.178	18.1505	16.2604	18.4472	17.2218	10.061	17.3528	13.1387	13.9311	13.5459	15.1578	12.7267	12.5632	15.0153	14.932	10.5559	20.6966	16.6646	16.0833	19.1562	12.844
MET-020B4	MET-020	2	2	2	2	48	CT	20.299	17.0098	17.7124	13.0105	16.9712	15.8045	11.7455	18.119	16.2412	15.3316	16.6872	12.9589	12.9241	14.0036	15.9032	15.7068	13.0483	9.32039	18.1597	16.9543	17.656	12.8189	16.8331	15.2576	17.5277	16.1154	8.92814	16.0335	11.825	12.731	12.3945	14.1834	11.4619	10.9301	13.8373	13.7713	9.22627	19.82	15.603	15.0626	17.8887	11.7635
MET-021A4	MET-021	1	2	2	2	48	CT	18.4202	17.8319	17.4328	13.4939	17.5246	15.9453	12.6252	18.4667	15.3068	15.6753	16.5762	13.3202	12.3742	14.8048	16.1084	15.7953	13.0986	9.37665	17.8495	17.4304	16.8412	12.6965	16.4155	13.8823	16.5517	16.4925	9.12634	15.9059	12.2976	12.6888	12.2975	14.9368	12.2629	11.4276	13.8798	13.407	8.68025	19.8546	16.0147	14.9794	14.878	11.7321
MET-021B4	MET-021	2	2	2	2	48	CT	17.1998	16.9468	16.1054	12.5051	16.3892	14.8368	11.6426	17.3851	14.1713	14.7115	15.3065	12.3568	11.1736	13.6615	14.7812	14.6933	11.9002	8.36706	16.6843	16.2575	15.7406	11.6201	15.3908	12.6308	15.4556	15.4768	7.88792	14.7782	11.3032	11.6678	11.3654	13.959	10.9896	10.4395	12.7368	12.2993	7.63568	19.1714	14.7973	14.0897	13.9817	10.448
MET-022A4	MET-022	1	2	2	2	72	CT	19.9708	17.4161	18.7604	13.9863	16.9613	15.5327	12.6451	18.5084	17.6459	16.6401	17.6126	13.1932	13.6305	14.829	16.1204	16.6308	13.4074	10.0035	18.2891	16.6284	17.2326	14.1553	17.4709	15.8604	17.3829	15.4333	9.41025	17.2868	11.6453	13.6066	13.0553	14.3609	13.2096	12.3335	14.9565	13.7126	9.61992	20.9614	15.5579	14.7652	17.4769	12.7518
MET-022B4	MET-022	2	2	2	2	72	CT	18.2817	15.7776	17.0686	12.1788	15.3545	13.9728	10.9464	16.7624	15.8104	14.7566	15.9106	11.7599	12.0538	13.0193	14.3969	14.9523	11.7981	8.28997	16.7585	14.9979	15.7099	12.6148	15.7992	14.0658	15.6157	13.8728	7.79626	15.3998	9.98827	11.83	11.5371	12.9779	11.0962	10.6376	13.1731	12.0262	7.96624	19.7413	13.9626	13.2256	16.0602	10.7822
MET-023A4	MET-023	1	2	2	2	72	CT	17.224	15.6839	16.0567	15.0013	17.5002	14.4605	12.6432	16.9755	13.5991	16.1382	15.8439	12.6242	11.6953	15.2546	14.7225	14.537	12.1681	8.87058	15.7883	17.1481	14.978	11.7778	14.8546	13.3372	15.895	15.6147	10.5236	16.2425	11.677	12.5951	11.4613	14.1342	12.2157	11.6419	13.6535	11.9422	7.79307	19.3971	15.5558	14.7282	13.8903	11.5793
MET-023B4	MET-023	2	2	2	2	72	CT	14.9401	13.6298	14.0801	13.1045	15.5277	12.4605	10.7417	14.7986	11.318	14.1273	13.8114	10.0757	9.69105	12.7988	12.9585	12.6981	10.0295	6.97152	13.9408	15.1595	12.9618	9.37252	12.7068	10.4264	13.9855	13.6772	8.52877	13.9311	9.73405	10.2268	9.47312	11.9653	9.89131	9.1635	11.5953	9.8188	5.65563	17.1464	13.7472	12.784	12.0036	9.16499
MET-024A4	MET-024	1	2	2	2	72	CT	19.5824	16.3441	17.5165	15.7923	18.262	15.4014	13.8158	17.9142	14.6734	16.8695	16.8903	12.886	13.1017	16.1869	15.8478	15.151	13.1565	9.54076	17.0452	17.1481	15.6733	12.7992	16.8568	14.6177	16.4241	16.6374	11.9785	16.604	12.1754	12.8939	12.0897	14.6471	12.7349	11.5065	14.5783	13.4523	8.27393	19.5735	15.667	16.6131	14.256	12.3547
MET-024B4	MET-024	2	2	2	2	72	CT	18.3093	15.6641	16.4691	14.6327	17.1638	14.4628	12.4999	16.7413	13.4069	15.8824	15.767	12.1212	11.9459	15.1352	14.1944	14.1189	11.9919	8.53243	16.173	16.1506	14.5634	11.7405	15.63	13.5224	15.5096	15.6404	10.8203	15.4108	11.1	11.8366	11.171	13.4913	11.3713	10.5792	13.5973	12.4248	7.22189	18.3625	14.7334	15.62	13.3391	11.2415
[truncated: 4 more columns]

## Sheet: GeNorm
ID	Sample	cDNA	Replicate	Ansatz	Primer	Time	Unit	Aacs	Acaca	Acacb	Acat1	Acat2	Acly	Acsl1	Acsl3	Acsl4	Acsl5	Acss2	Actb	Cpt1a	Cpt2	Cs	Dgat1	Dgat2	Eef1a1	Fasn	Foxa2	Foxo1	G6pc	Gpam	Gys2	Hmgcr	Hmgcs1	Hmgcs2	Hprt	Itih4	Mdh1	Mdh2	Mlxipl	Mpc1	Mpc2	Nr1h3	Ogdh	Pck1	Pck2	Pklr	Ppara	Ppargc1a	Ppia
MET-001A1	MET-001	1	1	1	1	0	log2((2^(-CT))/NF)	-1.19117	-2.2723	-2.46897	-0.539727	-1.40311	0.968964	0.968172	-3.24351	-2.643	-0.602827	-0.332177	1.04182	-1.55578	-1.82197	-1.10272	-3.47535	0.895022	2.85259	0.069323	-3.64357	-4.66575	-0.290184	-1.88194	-2.47342	-2.20722	1.34365	3.03993	-4.01332	1.19274	0.585967	0.659187	-0.014204	0.198987	0.278345	-1.29987	-0.88509	0.823995	-7.42875	1.1603	-1.8915	-6.45004	1.16072
MET-001B1	MET-001	2	1	1	1	0	log2((2^(-CT))/NF)	-1.12184	-2.58743	-2.35491	-0.445838	-1.40276	0.747719	0.813768	-3.35086	-2.61938	-0.703308	-0.423908	1.08256	-1.7013	-1.74387	-1.49199	-3.52844	0.69969	2.68418	-0.0898577	-3.97076	-4.80059	-0.257976	-1.95659	-2.68893	-2.33676	1.30678	3.03015	-4.01241	1.15291	0.788275	0.518169	-0.113302	0.179534	0.218696	-1.33336	-0.877366	0.800007	-7.39539	0.928092	-2.11013	-6.44028	1.32823
MET-002A1	MET-002	1	1	1	1	0	log2((2^(-CT))/NF)	-1.63328	-2.11643	-2.62791	-0.719499	-1.63262	0.85784	0.491104	-3.65957	-2.90594	-0.725989	-0.395379	1.1931	-1.41707	-1.87699	-1.66768	-2.98509	0.657299	2.86344	0.345421	-2.46797	-3.77474	-0.589578	-1.85469	-2.28955	-2.13533	0.702738	3.05028	-4.11345	1.60013	0.326359	0.799478	0.825205	-0.164765	0.10214	-0.896969	-0.535288	2.29069	-7.26784	1.33815	-2.04027	-5.36705	1.25001
MET-002B1	MET-002	2	1	1	1	0	log2((2^(-CT))/NF)	-1.45394	-2.38434	-2.79159	-0.627272	-1.75712	1.06989	0.537917	-3.80656	-2.7079	-0.708762	-0.521582	1.10711	-1.53822	-1.87743	-1.44555	-3.33045	0.91516	2.79228	0.147108	-2.59213	-3.91889	-0.580954	-1.76762	-2.34817	-2.10999	0.711238	3.04414	-4.07663	1.84309	0.326198	0.643031	0.0500563	-0.0625577	-0.0415857	-1.02214	-0.537345	2.56319	-6.69555	1.26247	-2.2069	-5.02019	1.28435
MET-003A1	MET-003	1	1	1	1	0	log2((2^(-CT))/NF)	-1.25677	-2.14109	-2.64772	-0.635041	-2.00879	0.180505	0.655586	-4.43002	-2.629	-1.05111	-1.3292	1.03308	-0.841903	-1.66612	-1.53236	-3.62236	0.900407	2.84296	-0.300011	-3.36006	-4.60244	0.550599	-2.60508	-2.43899	-2.29028	0.501669	3.24749	-4.02867	1.28444	0.4069	0.865788	-0.375169	0.0759697	0.128104	-1.17828	-0.493057	2.88076	-7.65914	1.15762	-1.28134	-5.80563	1.18571
MET-003B1	MET-003	2	1	1	1	0	log2((2^(-CT))/NF)	-1.62081	-2.41447	-2.62272	-0.437445	-2.15481	0.042461	0.545945	-4.79244	-2.62085	-1.11696	-1.34527	0.955563	-0.948132	-1.64176	-1.6245	-3.73474	0.837089	2.72528	-0.503135	-3.59781	-4.80443	0.713611	-2.61502	-2.55815	-2.36376	0.289898	3.17299	-4.09894	1.25296	0.542454	0.796058	-0.570631	0.178684	-0.088351	-1.32149	-0.492183	3.04944	-7.92943	1.11663	-1.41952	-6.23925	1.37366
MET-004A1	MET-004	1	1	1	1	24	log2((2^(-CT))/NF)	-7.89319	-4.90649	-5.69911	-0.846931	-4.42433	-3.43042	0.469728	-5.20949	-4.60628	-3.26781	-4.93928	-0.366768	-1.1177	-1.74612	-3.45564	-3.90169	-0.40955	2.68714	-5.24728	-4.74122	-5.30095	-0.840458	-4.65645	-3.4091	-4.71909	-3.19866	3.17101	-3.67983	0.596055	-0.885681	-0.375604	-1.46564	-0.4877	0.69411	-1.72583	-1.54827	3.07903	-7.79311	-2.79056	-2.69064	-5.26879	0.992687
MET-004B1	MET-004	2	1	1	1	24	log2((2^(-CT))/NF)	-7.52584	-4.94588	-5.39732	-0.725986	-4.41148	-3.19911	0.56673	-5.22206	-4.45205	-3.32325	-4.80076	0.142658	-1.13051	-1.50162	-3.13215	-3.77767	-0.324078	2.5747	-5.34274	-4.75316	-5.08111	-0.73214	-4.37018	-3.26737	-4.90241	-3.11921	3.27561	-3.55231	0.761819	-0.919877	-0.270877	-1.37354	0.160719	0.960195	-1.55103	-1.54052	3.04353	-8.04054	-2.69718	-2.57119	-5.45452	0.977608
MET-005A1	MET-005	1	1	1	1	24	log2((2^(-CT))/NF)	-6.7142	-3.68456	-3.40402	0.0608313	-3.85564	-2.43426	1.45585	-5.17282	-3.0693	-2.08054	-3.69584	-0.0264607	0.737602	-1.11705	-2.26129	-2.73656	-0.0439437	2.81486	-3.98024	-3.42165	-4.39855	-0.389694	-3.26604	-1.44542	-4.76999	-2.67134	4.5808	-3.50026	0.919735	0.106746	0.746932	-1.3005	0.209459	0.684012	-1.31503	-0.0578337	3.72186	-6.8435	-2.08329	-1.61071	-4.31532	0.685399
MET-005B1	MET-005	2	1	1	1	24	log2((2^(-CT))/NF)	-6.6836	-4.09168	-3.41687	0.078106	-3.98083	-2.56793	1.39447	-5.45272	-2.85969	-2.0573	-3.82407	-0.317817	0.710009	-0.881724	-2.32662	-3.03652	-0.068812	2.71711	-3.9857	-3.59307	-4.68626	-0.328753	-3.18287	-1.3365	-4.81045	-2.66778	4.4461	-3.42234	0.981367	0.176692	0.657789	-1.55237	0.365633	0.551409	-1.42204	-0.133266	3.87913	-6.59935	-2.092	-1.86091	-4.58795	0.705237
MET-006A1	MET-006	1	1	1	1	24	log2((2^(-CT))/NF)	-6.69617	-4.55459	-4.79475	-0.395289	-3.87325	-2.40587	0.382879	-5.21013	-3.28681	-2.56568	-4.72054	-0.306969	-0.253479	-1.34233	-2.71989	-3.45129	-0.210213	3.01896	-5.3537	-4.08072	-4.96377	-0.460268	-4.09682	-2.74856	-4.32933	-2.72726	3.56343	-3.51048	1.88937	-0.210969	0.258428	-1.54144	0.0514653	1.14891	-1.35057	-1.01323	3.46187	-7.50837	-3.0688	-1.95651	-5.03617	0.491518
MET-006B1	MET-006	2	1	1	1	24	log2((2^(-CT))/NF)	-6.52747	-5.17085	-4.93989	-0.341636	-4.1736	-2.67308	0.34038	-5.32047	-3.4151	-2.6174	-4.85105	-0.479195	-0.361609	-1.49516	-3.2157	-3.47304	-0.350072	2.8586	-5.50616	-4.17009	-5.121	-0.441553	-4.29302	-2.8163	-4.43108	-2.95139	3.50416	-3.56099	1.92091	-0.0973027	0.0725393	-1.52513	0.170186	1.06204	-1.40888	-0.967678	3.64406	-7.55802	-3.09118	-2.23139	-5.35562	0.702383
MET-007A1	MET-007	1	1	1	1	48	log2((2^(-CT))/NF)	-5.93814	-3.77882	-3.00831	0.247208	-4.37139	-2.99212	1.1415	-5.54978	-2.80714	-2.41522	-3.77499	-0.0942063	0.89151	-1.02067	-2.28972	-2.46121	0.0967827	2.96534	-3.75814	-3.75879	-3.99193	-1.12625	-3.2643	-1.28217	-4.81164	-3.01367	4.80934	-3.69838	1.02589	0.253779	1.11521	-1.43324	0.693649	0.641715	-1.32077	0.232171	2.97512	-7.49747	-2.06711	-1.55005	-4.63926	0.733045
MET-007B1	MET-007	2	1	1	1	48	log2((2^(-CT))/NF)	-5.82214	-3.89598	-2.82393	0.0645663	-4.60323	-2.95541	1.46165	-5.78421	-2.58845	-2.36134	-3.67541	-0.159984	0.799761	-0.890144	-2.48746	-2.70688	0.24868	2.86783	-3.75809	-3.73789	-3.9298	-1.14785	-3.20928	-1.27615	-4.97424	-3.21524	4.60149	-3.58406	0.948928	0.46004	1.01687	-1.55258	1.01808	0.564061	-1.20584	0.169867	2.95185	-7.58177	-2.25434	-1.74883	-4.7923	0.716237
MET-008A1	MET-008	1	1	1	1	48	log2((2^(-CT))/NF)	-6.53459	-3.94825	-3.43245	0.20837	-4.46007	-2.58023	1.06981	-5.32444	-2.92342	-2.39662	-3.84302	0.0214413	0.647984	-1.00638	-2.34906	-2.48744	-0.107578	3.03174	-4.01186	-4.51689	-4.6382	0.0682413	-3.23058	-1.22313	-4.47428	-3.38791	4.78084	-3.62177	0.740406	0.565875	1.09702	-2.32748	0.630067	0.528795	-1.355	0.189717	3.94179	-8.73102	-2.06509	-2.2999	-3.65219	0.590029
MET-008B1	MET-008	2	1	1	1	48	log2((2^(-CT))/NF)	-6.43817	-3.91599	-3.56863	0.043477	-4.45958	-2.67604	0.93248	-5.50983	-2.71702	-2.45757	-3.74915	-0.266393	0.611044	-1.12593	-2.71186	-2.54684	-0.120376	2.89532	-4.22061	-4.55736	-4.74197	0.015026	-3.32387	-1.37597	-4.68335	-3.45684	4.6586	-3.73612	0.522425	0.493005	0.96633	-2.34293	0.73129	0.59456	-1.33204	0.178018	3.72084	-8.28113	-2.1924	-2.49755	-3.91685	0.840808
MET-009A1	MET-009	1	1	1	1	48	log2((2^(-CT))/NF)	-6.44168	-2.81261	-3.55527	0.0214237	-4.07302	-2.3605	1.32243	-5.4249	-3.08787	-2.28832	-3.86657	0.73468	0.477367	-0.533846	-2.46306	-2.58114	0.281799	2.80574	-3.44823	-3.48023	-3.96298	-1.13286	-3.33637	-1.83637	-4.20807	-3.12109	4.95009	-3.78083	0.772995	0.0223657	1.16812	-1.81269	0.621649	0.442711	-1.14528	0.0455027	4.13173	-7.49091	-1.79095	-2.06568	-3.27489	0.975088
MET-009B1	MET-009	2	1	1	1	48	log2((2^(-CT))/NF)	-6.32782	-2.96186	-3.78161	-0.001779	-4.12242	-2.3961	1.28526	-5.32938	-2.91523	-2.23729	-3.99584	0.468708	0.458434	-0.287459	-2.50834	-2.53832	0.33287	2.71051	-3.47039	-3.68342	-3.99669	-0.972856	-3.44855	-1.70849	-4.39002	-3.07077	4.65798	-3.63725	0.686749	0.150811	1.06515	-1.93315	0.609983	0.260089	-0.495199	0.010291	4.20923	-7.30789	-1.91492	-2.20986	-3.24153	0.92674
MET-010A1	MET-010	1	1	1	1	72	log2((2^(-CT))/NF)	-3.97644	-3.8893	-3.03027	-1.27876	-4.74207	-2.94157	-0.013546	-5.2614	-1.64914	-2.94878	-3.59023	0.236668	0.929082	-2.20049	-2.83029	-2.34945	0.841646	3.0651	-3.69693	-3.99365	-2.92749	-0.418429	-2.52574	-1.29451	-3.50669	-3.45768	3.22172	-3.8212	0.408933	0.346988	1.40844	-1.20604	0.73014	0.574436	-1.16396	0.246918	4.52737	-7.52362	-2.84756	-1.89771	-2.945	0.756104
MET-010B1	MET-010	2	1	1	1	72	log2((2^(-CT))/NF)	-4.07013	-4.05779	-3.10819	-1.32919	-4.83659	-2.83152	-0.0948127	-4.98362	-1.82561	-2.79707	-3.50948	0.170486	0.839866	-1.96389	-2.57697	-2.24946	0.673678	2.92322	-3.36515	-4.07197	-2.98471	-0.388053	-2.40715	-1.24427	-3.63115	-3.23031	3.24528	-3.76701	0.579426	0.449862	1.30161	-1.41441	0.580339	0.635816	-1.17794	0.273094	4.75566	-7.26494	-3.13934	-2.08567	-3.05246	0.843786
MET-011A1	MET-011	1	1	1	1	72	log2((2^(-CT))/NF)	-5.06053	-3.42351	-4.21418	-3.10975	-5.85754	-2.95906	-0.975467	-4.26386	-1.49161	-3.87946	-4.29059	0.868165	0.264152	-3.63085	-2.4613	-1.91621	-0.299863	3.17359	-3.66606	-4.19935	-2.34636	0.544774	-2.42974	-1.17765	-3.59319	-3.40868	1.11085	-3.63205	0.629501	0.00465067	1.32242	-1.14773	-0.00161033	0.0311157	-1.61447	0.0308377	5.29608	-7.68756	-3.35563	-2.52293	-2.38118	0.458451
MET-011B1	MET-011	2	1	1	1	72	log2((2^(-CT))/NF)	-5.10509	-3.56067	-3.93249	-3.22606	-6.04268	-3.18632	-1.23261	-4.77664	-1.61944	-3.63393	-4.21444	0.606222	0.225176	-3.62017	-2.7281	-2.13306	-0.388418	3.05079	-3.48113	-4.3009	-2.34467	0.399169	-2.52436	-1.27643	-3.57685	-3.2516	1.30008	-3.67021	0.48403	-0.0331627	1.11668	-1.3146	0.0645263	-0.0815277	-1.58899	-0.105901	5.14652	-8.08673	-3.42003	-2.6959	-2.62342	0.619424
MET-012A1	MET-012	1	1	1	1	72	log2((2^(-CT))/NF)	-6.84134	-3.18529	-3.94798	-0.046063	-4.20974	-2.86508	0.557599	-5.99047	-3.62938	-2.6319	-3.611	0.462769	0.364688	-1.08344	-2.68439	-2.73303	-0.016033	2.69696	-4.06739	-2.89125	-4.55301	-1.8154	-3.40931	-2.10067	-4.49323	-3.09469	4.21859	-3.43613	0.540736	0.217606	1.15111	-2.44936	0.677072	0.390148	-1.56116	-0.011904	3.6952	-8.00323	-2.0283	-1.93027	-4.0297	0.739176
MET-012B1	MET-012	2	1	1	1	72	log2((2^(-CT))/NF)	-6.76671	-3.47147	-4.25911	-0.310763	-4.14515	-2.59632	0.534077	-6.16006	-3.51766	-2.65744	-3.63303	0.440276	0.216373	-1.09675	-2.37909	-2.89452	0.144027	2.58528	-4.23482	-3.13431	-4.62985	-1.96659	-3.29338	-1.89469	-4.61545	-3.41447	4.59691	-3.46325	0.368907	0.491665	1.18385	-1.80294	0.619895	0.298578	-1.50512	-0.0750423	3.66196	-8.01222	-2.21396	-2.09172	-4.19351	0.877969
MET-013A1	MET-013	1	1	2	1	0	log2((2^(-CT))/NF)	-2.4622	-2.78649	-2.66569	-0.850218	-2.16711	0.591271	0.076843	-3.5114	-3.32883	-1.24105	-1.11568	0.846185	-1.39537	-2.17739	-1.5585	-3.42316	0.686574	2.85871	-0.162418	-4.21548	-4.77131	-0.573653	-1.9933	-2.90652	-2.05754	0.73853	2.62129	-4.14161	1.28055	0.438345	0.445426	-0.084803	0.271086	0.432063	-1.22353	-1.35853	1.96211	-7.73053	0.56557	-2.3483	-4.86807	1.28289
MET-013B1	MET-013	2	1	2	1	0	log2((2^(-CT))/NF)	-2.27909	-3.02561	-2.80933	-0.9671	-2.3207	0.363121	-0.0184243	-3.7143	-3.19138	-1.341	-1.20389	0.678105	-1.59375	-2.18541	-1.75625	-4.07955	0.746635	2.79116	-0.25213	-4.42424	-4.90667	-0.559829	-2.11876	-3.04223	-2.06215	0.552393	2.49506	-4.21935	1.11382	0.394138	0.246795	0.0386537	0.855662	0.404527	-1.32435	-1.45371	1.83057	-7.85509	0.358028	-2.49034	-5.1862	1.42819
MET-014A1	MET-014	1	1	2	1	0	log2((2^(-CT))/NF)	-1.88753	-3.3589	-3.70448	-1.36305	-2.83959	-0.604938	0.0337363	-4.14619	-3.0377	-2.10678	-2.37467	0.113956	-1.85011	-2.68607	-2.43368	-4.12422	0.162896	2.90937	-1.16113	-3.88276	-5.40402	-1.55173	-2.98609	-3.57523	-2.5558	-0.0228667	2.14186	-4.04546	0.818628	-0.368405	-0.315167	0.162516	-0.364682	0.526511	-1.36348	-1.8152	1.00495	-7.63171	-0.0483697	-2.08689	-6.27435	1.13609
MET-014B1	MET-014	2	1	2	1	0	log2((2^(-CT))/NF)	-2.18821	-3.55432	-3.63093	-1.39233	-2.73826	-0.837047	-0.045691	-4.2716	-3.11151	-2.08757	-2.31105	-0.117052	-1.91871	-2.31732	-2.72327	-4.16079	-0.165518	2.73366	-1.14326	-4.07449	-5.37692	-1.42254	-2.98021	-3.40079	-2.80141	-0.222226	2.06311	-3.98513	0.758614	-0.136998	-0.676928	0.644441	-0.401931	0.436916	-0.519302	-1.85517	1.03103	-7.44716	-0.184734	-2.21434	-6.36825	1.25147
MET-016A1	MET-016	1	1	2	1	24	log2((2^(-CT))/NF)	-7.64646	-5.86462	-7.02286	-1.75376	-4.43482	-4.1274	-0.776456	-6.88416	-5.20563	-3.82148	-5.53188	-0.92328	-2.15245	-2.47364	-3.58369	-4.55262	-1.24315	2.70465	-6.27782	-4.57104	-5.62368	-1.87527	-5.21866	-3.76302	-5.3901	-3.40366	2.36587	-3.63202	-0.266588	-0.8621	-1.02941	-1.48876	0.122849	1.26791	-1.96162	-2.29162	2.10616	-8.24436	-3.53363	-3.22021	-5.37142	0.927367
MET-016B1	MET-016	2	1	2	1	24	log2((2^(-CT))/NF)	-7.46684	-6.24679	-6.95323	-1.43531	-4.35706	-4.29008	-0.729803	-6.91103	-5.20599	-3.95441	-5.36315	-0.91112	-2.08296	-2.48036	-3.6037	-4.56148	-1.20727	2.68681	-6.34263	-4.54296	-5.85744	-1.93681	-5.20947	-3.71674	-5.43459	-3.5664	2.4769	-3.65283	-0.018613	-0.864234	-1.05061	-1.59646	0.136393	1.40677	-1.97926	-2.2618	2.33894	-8.69552	-3.61794	-3.16113	-5.52775	0.966016
MET-017A1	MET-017	1	1	2	1	24	log2((2^(-CT))/NF)	-6.8194	-5.17414	-5.98139	-1.41076	-4.29718	-3.37764	-0.409293	-6.09542	-4.33225	-3.44221	-4.77428	-0.320174	-1.42201	-2.63046	-3.20868	-3.94491	-0.593608	3.01549	-4.85457	-4.10224	-5.23303	-2.11823	-4.47871	-3.7396	-4.40654	-3.2649	2.61513	-3.86745	0.178784	-0.840272	-0.461405	-1.4315	0.105556	1.14791	-1.82788	-1.90822	2.73137	-7.64164	-3.18747	-2.57391	-5.69631	0.851962
MET-017B1	MET-017	2	1	2	1	24	log2((2^(-CT))/NF)	-7.078	-5.83835	-6.05762	-1.4184	-4.63662	-3.72128	-0.553866	-6.63795	-4.71865	-3.76291	-4.80701	-0.604129	-1.68	-2.65168	-3.67566	-4.03789	-0.868266	2.60681	-5.0057	-4.36442	-5.54656	-2.4375	-4.71136	-3.73481	-4.68175	-3.55796	2.53522	-3.97654	-0.052671	-1.0583	-0.730317	-1.63801	0.208577	0.758972	-2.08125	-2.07725	2.50883	-7.89418	-3.29476	-2.94448	-6.31983	1.36973
MET-018A1	MET-018	1	1	2	1	24	log2((2^(-CT))/NF)	-6.21843	-4.99672	-5.97657	-1.25386	-4.2549	-3.12678	0.141808	-6.16879	-4.58006	-3.48214	-4.71306	-0.38217	-1.16034	-2.14711	-3.12107	-3.8957	-0.264628	2.8709	-4.99563	-4.2884	-4.83986	-1.08883	-4.45982	-3.14128	-4.89602	-3.10516	3.04788	-3.83865	0.58027	-0.583368	-0.549143	-0.380076	0.298379	1.08517	-1.68446	-1.61639	3.18529	-7.71493	-2.26331	-2.28553	-5.71606	0.967753
MET-018B1	MET-018	2	1	2	1	24	log2((2^(-CT))/NF)	-6.22757	-5.00543	-6.10258	-1.42574	-4.49752	-3.15105	0.224433	-6.4924	-4.86604	-3.25959	-4.6393	-0.387018	-1.09363	-2.22328	-3.26391	-4.12601	-0.255257	2.82548	-4.93595	-4.22638	-4.94663	-1.25873	-4.54718	-3.3621	-5.03729	-3.09867	2.82553	-3.74531	0.632564	-0.574572	-0.686515	-0.507722	0.0182483	1.23573	-1.60644	-1.68802	3.1862	-7.98071	-2.40014	-2.32862	-5.90262	0.919821
MET-019A1	MET-019	1	1	2	1	48	log2((2^(-CT))/NF)	-6.70176	-4.32386	-5.43541	-0.354093	-3.35583	-1.8917	0.998694	-4.87498	-4.08087	-2.86727	-4.04616	0.299202	-0.405191	-1.32834	-2.15776	-2.76957	0.433782	3.18503	-4.86169	-3.4949	-4.27243	-0.37228	-3.9211	-2.20234	-4.09955	-2.16837	3.91237	-3.90471	1.7399	0.0170777	0.557779	-0.842707	0.504505	1.05661	-1.25471	-0.545332	3.24956	-7.41522	-1.95355	-1.43163	-4.41635	0.719681
MET-019B1	MET-019	2	1	2	1	48	log2((2^(-CT))/NF)	-6.4157	-4.66332	-5.5989	-0.5517	-2.99899	-2.07494	0.67973	-4.97794	-3.85019	-2.85983	-4.37294	0.288945	-0.563263	-1.23244	-2.27098	-3.25036	0.285182	3.02987	-4.69684	-3.80143	-4.30298	-0.398229	-4.11942	-2.22028	-4.1781	-2.1157	3.85969	-3.89559	1.68794	0.172543	0.204031	-1.2821	0.940683	1.38079	-1.29475	-0.749228	3.18235	-7.89	-2.22248	-1.68584	-4.72732	0.865717
MET-020A1	MET-020	1	1	2	1	48	log2((2^(-CT))/NF)	-7.71774	-5.02248	-5.37202	-0.222235	-4.68016	-3.25443	0.550147	-5.60347	-3.80395	-2.89079	-4.641	-0.47153	-0.237371	-1.56666	-3.38233	-3.1861	-0.523635	2.94899	-5.38919	-4.84859	-5.09138	-0.566376	-4.34542	-2.68607	-5.0507	-3.44238	3.40661	-3.55878	0.48041	-0.464824	-0.342692	-1.7947	0.550393	1.2637	-1.50676	-1.64934	3.311	-7.80849	-3.42428	-2.5063	-5.87784	0.609798
MET-020B1	MET-020	2	1	2	1	48	log2((2^(-CT))/NF)	-7.75464	-5.10269	-5.38627	-0.606253	-4.75392	-3.33893	0.492724	-5.73845	-3.87363	-2.92587	-4.63125	-0.339609	-0.425512	-1.51415	-3.50265	-3.52229	-0.281072	2.85542	-5.58413	-4.6537	-4.87232	-0.493344	-4.37598	-2.63102	-5.09692	-3.60088	3.3386	-3.48212	0.390902	-0.439328	-0.328306	-1.75711	0.715542	1.20416	-1.5104	-1.79213	3.10983	-7.93163	-3.37177	-2.46102	-5.92939	0.626706
MET-021A1	MET-021	1	1	2	1	48	log2((2^(-CT))/NF)	-6.3494	-5.38907	-5.17786	-1.47628	-5.2841	-3.75155	-0.488848	-5.99164	-2.9332	-3.38188	-4.12869	-1.61162	-0.187265	-2.61947	-4.10155	-3.50299	-0.688026	2.93884	-5.65359	-5.19821	-4.58849	-0.432822	-4.24681	-1.90734	-4.37611	-4.17728	3.3306	-3.67477	-0.0863253	-0.386922	0.00881067	-2.55282	0.350397	0.767663	-0.914933	-1.06749	3.48438	-7.62825	-3.60196	-2.97674	-2.66156	0.735932
MET-021B1	MET-021	2	1	2	1	48	log2((2^(-CT))/NF)	-6.55131	-5.39447	-4.82796	-1.53343	-5.16843	-3.82569	-0.383358	-6.17208	-2.81217	-3.561	-4.04079	-1.44425	-0.232614	-2.68065	-4.28144	-3.50182	-0.81384	2.993	-5.68128	-5.35483	-4.80339	-0.569505	-4.3124	-1.89507	-4.22605	-4.49642	3.35509	-3.74346	-0.147042	-0.44878	0.055561	-3.09718	0.200735	0.720999	-0.912302	-1.19674	3.56408	-7.95647	-3.51772	-2.90334	-2.8119	0.75046
MET-022A1	MET-022	1	1	2	1	72	log2((2^(-CT))/NF)	-6.5844	-3.79669	-5.47931	-0.67604	-3.7442	-2.33274	0.880884	-4.99485	-4.20263	-2.94806	-4.63581	0.485462	-0.406908	-1.35687	-2.86101	-3.11202	0.223522	3.27677	-4.58212	-3.50982	-3.97758	-1.14485	-3.93709	-2.35896	-3.757	-2.14747	3.75352	-3.94643	1.57483	-0.285006	0.366227	-0.982398	-0.009571	1.159	-1.32087	-0.601455	3.90224	-7.6366	-2.40391	-1.30917	-3.94583	0.669661
MET-022B1	MET-022	2	1	2	1	72	log2((2^(-CT))/NF)	-7.00591	-4.32713	-5.45431	-0.594308	-3.77452	-2.69125	0.73087	-5.4828	-4.33507	-3.19365	-4.46208	0.303615	-0.409915	-1.28022	-3.0871	-3.62601	0.0951627	3.10626	-5.16468	-3.62068	-4.15548	-1.19526	-3.8965	-2.56524	-3.91978	-2.34712	3.39008	-3.9371	1.56185	-0.149977	0.115298	-1.40936	0.0956927	0.957811	-1.49392	-0.644888	3.83762	-8.0145	-2.33587	-1.51106	-4.30761	0.830834
MET-023A1	MET-023	1	1	2	1	72	log2((2^(-CT))/NF)	-5.13638	-3.87076	-4.23572	-2.93962	-5.10737	-2.31605	-0.68663	-4.62268	-1.29902	-3.63163	-3.46894	-0.484198	0.206992	-3.23001	-3.08397	-2.25979	0.003048	3.14254	-3.89906	-4.4609	-3.02355	0.474364	-2.60222	-1.0512	-3.61403	-3.42589	1.28185	-3.82698	0.517517	-0.181724	0.691799	-1.93666	-0.223442	0.769721	-1.47855	0.058404	4.13263	-7.2491	-3.33704	-2.77953	-1.89188	0.684437
MET-023B1	MET-023	2	1	2	1	72	log2((2^(-CT))/NF)	-5.22476	-3.88823	-4.28038	-2.9151	-5.17769	-2.48306	-0.785916	-4.69744	-1.17935	-3.6674	-3.53995	-0.432998	0.166932	-3.04793	-3.14899	-2.26314	-0.00312167	2.89153	-3.89159	-4.48742	-2.96896	0.59002	-2.64937	-1.13608	-3.56151	-3.3067	1.53995	-3.64686	0.476822	0.0525223	0.621375	-1.76038	0.119408	0.953713	-1.41038	0.0645813	4.16245	-7.21289	-3.37454	-2.86247	-2.00339	0.755326
MET-024A1	MET-024	1	1	2	1	72	log2((2^(-CT))/NF)	-6.54768	-3.71855	-4.66198	-3.13354	-5.53252	-2.57993	-0.962286	-4.91504	-1.78476	-3.96343	-4.11088	-0.16971	-0.2986	-3.52372	-2.97652	-2.31389	-0.398568	3.3522	-4.31478	-4.22437	-2.95918	-0.101708	-4.02435	-1.95684	-3.57446	-3.7045	0.593102	-3.82534	0.634643	-0.240799	0.647912	-2.10822	-0.270596	1.31712	-1.9114	-0.705475	4.33971	-6.7044	-2.9099	-3.51896	-1.38477	0.473141
MET-024B1	MET-024	2	1	2	1	72	log2((2^(-CT))/NF)	-6.93791	-3.95981	-4.74541	-3.10892	-5.41335	-2.72139	-0.909072	-5.25149	-1.77968	-3.97158	-4.02859	-0.33571	-0.370313	-3.35061	-3.42454	-2.42658	-0.423027	3.11769	-4.18163	-4.48029	-2.93398	-0.0488237	-3.75184	-1.77526	-3.66563	-3.86662	0.716342	-3.73919	0.7841	0.0878163	0.722851	-2.05286	0.0681713	1.26367	-1.84958	-0.829246	4.52811	-6.69091	-2.63793	-3.81232	-1.57189	0.621492
MET-001A2	MET-001	1	2	1	1	0	log2((2^(-CT))/NF)	-1.35183	-2.47454	-2.38191	-0.637843	-1.29308	0.706903	0.733099	-3.3645	-2.54494	-0.623893	-0.358193	1.19439	-1.72479	-2.04505	-1.56738	-3.54358	0.539857	2.67841	0.0662067	-3.46695	-4.72591	-0.144293	-1.91141	-2.85121	-2.22164	1.29761	2.8405	-3.70829	1.41996	0.518132	0.351131	0.00166567	0.0243657	-0.0725293	-1.61396	-0.944222	0.54922	-7.72284	1.03241	-2.18529	-6.30609	1.02988
MET-001B2	MET-001	2	2	1	1	0	log2((2^(-CT))/NF)	-1.40567	-2.78898	-2.80975	-0.664068	-1.4432	0.614109	0.659967	-3.67411	-2.67787	-0.746998	-0.214008	0.891922	-1.95528	-2.09283	-1.76148	-3.5911	0.5059	2.54916	-0.112968	-3.85913	-4.95094	-0.343609	-1.99182	-2.9338	-2.33513	1.09073	2.74758	-3.77016	1.28617	0.483591	0.268831	0.0187383	-0.0474187	-0.137532	-1.60217	-1.09398	0.482294	-7.56755	1.13748	-2.37239	-6.55451	1.221
MET-002A2	MET-002	1	2	1	1	0	log2((2^(-CT))/NF)	-1.37878	-2.16655	-2.46891	-0.822575	-1.61288	1.04581	0.679328	-3.3359	-2.994	-0.617755	-0.434035	1.22702	-1.4362	-1.78715	-1.19604	-3.43172	1.02448	3.00243	0.510605	-2.40806	-3.90902	-0.512877	-1.87164	-2.355	-2.12846	0.933338	3.05397	-4.11725	1.69068	0.847538	0.660073	0.177328	0.214843	0.182631	-1.02027	-0.461104	2.38294	-6.5038	1.49981	-1.94441	-5.00008	1.11482
MET-002B2	MET-002	2	2	1	1	0	log2((2^(-CT))/NF)	-1.60091	-2.32353	-2.56319	-0.66322	-1.71511	0.853324	0.427608	-3.71903	-2.78397	-0.59436	-0.41224	0.980136	-1.28774	-1.90545	-1.37819	-3.62127	0.67826	2.85304	0.27184	-2.57285	-4.0116	-0.738665	-1.94967	-2.69279	-2.21618	0.872429	2.91529	-4.00989	1.5527	0.47999	0.475422	-0.0316917	0.233103	0.257163	-1.32383	-0.733279	2.34341	-7.12745	1.35175	-2.19443	-5.62026	1.15685
MET-003A2	MET-003	1	2	1	1	0	log2((2^(-CT))/NF)	-1.35411	-2.37608	-2.65435	-0.540558	-1.87754	0.277491	1.06851	-4.50784	-2.751	-0.801328	-1.18015	1.26554	-0.864928	-1.83841	-1.58737	-3.57767	0.869565	2.77364	-0.278378	-3.13542	-4.8628	0.644689	-2.54221	-2.15216	-2.0638	0.628293	3.05699	-3.99063	1.29365	1.11163	0.806053	-2.93333333330181e-05	-0.0670423	0.13726	-1.06051	-0.541244	2.60101	-8.86403	1.23766	-1.20848	-6.3386	1.21699
MET-003B2	MET-003	2	2	1	1	0	log2((2^(-CT))/NF)	-1.26584	-2.53056	-2.64463	-0.531666	-1.93939	0.198542	0.595274	-4.74023	-2.70495	-0.925666	-1.26364	1.21649	-0.841264	-1.58966	-1.41299	-3.50514	0.882491	2.66197	-0.472476	-3.22699	-4.60214	0.898694	-2.59787	-2.40917	-2.18352	0.469404	3.13202	-3.88119	1.35067	0.696697	0.561776	-0.0602233	0.180519	0.123825	-1.11305	-0.489668	2.64458	-8.19865	1.3452	-1.42244	-6.22701	1.21921
MET-004A2	MET-004	1	2	1	1	24	log2((2^(-CT))/NF)	-7.41014	-4.73407	-5.21304	-0.733624	-4.45978	-3.19721	0.429896	-5.44904	-4.35064	-3.30493	-4.77102	-0.313082	-1.12489	-2.01321	-2.91031	-4.0364	-0.475598	2.90191	-5.27201	-4.65179	-5.12997	-0.729282	-4.56993	-2.90912	-4.67236	-2.9306	3.45459	-3.68006	0.734556	-0.629458	-0.299209	-0.989052	-0.467324	0.806698	-1.77355	-1.19841	3.23505	-8.30748	-2.5154	-2.77495	-5.10377	0.778158
MET-004B2	MET-004	2	2	1	1	24	log2((2^(-CT))/NF)	-7.3869	-5.14016	-5.61241	-0.948511	-4.48622	-3.31267	0.228632	-5.55812	-4.53256	-3.39748	-4.82877	-0.388354	-1.19175	-1.95789	-3.13574	-4.16313	-0.677832	2.79359	-5.64839	-4.78925	-5.22007	-0.671901	-4.8263	-3.36269	-4.9777	-3.17978	3.28979	-3.54836	0.544706	-0.666999	-0.475448	-1.1404	-0.26312	0.696888	-2.15121	-1.25838	3.23425	-8.69062	-2.77782	-3.03504	-5.53124	0.754775
MET-005A2	MET-005	1	2	1	1	24	log2((2^(-CT))/NF)	-6.45767	-3.5651	-3.31869	0.0623227	-3.97348	-2.50518	1.58494	-5.3353	-2.97314	-2.06213	-3.74241	-0.104952	0.944008	-0.964497	-2.43649	-2.96995	-0.0130353	2.91699	-3.81091	-3.56029	-4.17263	-0.333605	-3.21189	-1.75065	-4.66452	-2.78193	4.66501	-3.59844	1.0277	0.0902697	0.976818	-1.47685	0.209801	0.497708	-1.2739	-0.0113233	3.89144	-6.45951	-1.97511	-1.5367	-4.33785	0.681446
MET-005B2	MET-005	2	2	1	1	24	log2((2^(-CT))/NF)	-6.74593	-3.87945	-3.58711	-0.264392	-4.16259	-2.70962	1.39234	-5.47433	-2.91104	-2.20891	-3.79956	-0.292676	0.653031	-0.896262	-2.31014	-3.24492	-0.0267817	2.72913	-4.22397	-3.89593	-4.51236	-0.462677	-3.31415	-1.47109	-4.91621	-3.00025	4.46719	-3.63432	0.858357	0.103615	0.685649	-1.52484	0.492973	0.424627	-1.31248	-0.295233	3.73508	-6.52214	-2.27803	-1.92422	-4.508	0.905189
MET-006A2	MET-006	1	2	1	1	24	log2((2^(-CT))/NF)	-7.29384	-5.36149	-5.06531	-0.530761	-3.94144	-2.81796	0.0759717	-5.41768	-3.71539	-2.73208	-4.98352	-0.244009	-0.486573	-1.47408	-3.22377	-3.30448	-0.340722	2.88374	-4.99183	-3.98609	-4.81751	-0.439472	-4.28577	-2.54326	-4.53027	-2.90886	3.46587	-3.68421	2.14502	-0.18652	0.248687	-1.23723	0.159177	1.20246	-1.36944	-0.970872	3.45371	-7.11307	-3.07054	-2.17725	-5.60743	0.800468
MET-006B2	MET-006	2	2	1	1	24	log2((2^(-CT))/NF)	-7.16535	-5.23376	-5.42534	-0.771774	-4.06953	-2.9953	-0.0826877	-5.76943	-3.7607	-2.90504	-4.92177	-0.421089	-0.623672	-1.66355	-3.58721	-3.84726	-0.576095	2.64621	-5.30491	-4.26107	-5.03807	-0.601358	-4.38201	-2.838	-4.97609	-2.90082	3.13512	-3.84555	2.03705	-0.384923	0.00836533	-1.60727	-0.0998817	0.87448	-1.58288	-1.03946	3.31656	-7.03389	-3.40539	-2.5243	-5.75621	1.19934
MET-007A2	MET-007	1	2	1	1	48	log2((2^(-CT))/NF)	-6.3327	-3.89872	-2.88937	-0.126845	-4.51607	-3.02749	0.974512	-6.08563	-2.75332	-2.69695	-3.85595	-0.307455	0.661735	-0.952865	-2.53136	-2.7958	0.107387	2.82382	-3.81304	-3.77623	-3.98766	-1.34535	-3.40387	-1.34657	-5.40885	-3.30291	4.71243	-3.92577	0.801792	0.333452	1.09863	-1.47952	0.913877	0.387732	-1.39223	0.148409	2.94056	-7.39475	-2.32923	-1.96286	-4.7629	1.10194
MET-007B2	MET-007	2	2	1	1	48	log2((2^(-CT))/NF)	-6.03756	-3.50927	-2.79049	0.0212903	-4.28287	-3.04065	1.15491	-5.91771	-2.78834	-2.56103	-3.64224	-0.428193	0.944049	-0.85933	-2.34025	-2.74898	0.26018	2.93469	-3.79503	-3.59222	-3.97226	-1.21336	-3.2776	-1.27863	-5.21285	-3.37355	4.92401	-3.74057	0.912365	0.4286	1.32788	-1.71687	0.769861	0.541082	-1.23552	0.402566	3.03732	-7.41649	-2.28398	-1.86152	-4.80796	0.805876
MET-008A2	MET-008	1	2	1	1	48	log2((2^(-CT))/NF)	-6.3256	-3.70034	-3.50162	-0.02127	-4.39488	-2.73009	1.07924	-5.34384	-2.93835	-2.2238	-3.65014	0.149369	0.682769	-1.05106	-3.03486	-2.47676	-0.281444	3.07451	-3.98866	-4.66063	-4.67191	-0.00292	-3.24848	-1.36571	-4.37141	-3.20619	4.61834	-3.8414	0.622046	0.526455	1.08598	-2.02119	0.489376	0.445933	-1.19246	0.137373	3.68709	-8.07434	-2.1885	-2.11769	-3.73216	0.766886
MET-008B2	MET-008	2	2	1	1	48	log2((2^(-CT))/NF)	-6.54591	-3.93002	-3.70073	0.107791	-4.54302	-2.76312	1.11029	-5.61944	-2.98143	-2.3298	-3.84287	-0.0771717	0.632692	-0.772049	-2.902	-2.6279	-0.0614667	2.98586	-4.08682	-4.76731	-4.71963	0.0747413	-3.29643	-1.44243	-4.58864	-3.47738	4.34758	-3.64561	0.876123	0.548536	1.10256	-2.47942	0.56058	0.310343	-1.30104	0.0421823	3.77224	-8.15926	-2.38352	-2.30838	-3.85572	0.65975
MET-009A2	MET-009	1	2	1	1	48	log2((2^(-CT))/NF)	-6.50983	-2.90766	-3.63674	-0.132979	-4.20002	-2.33265	1.09562	-5.5374	-2.75334	-2.25436	-3.85411	0.223586	0.388346	-0.899529	-2.43538	-2.93678	0.350757	2.88674	-3.28194	-3.54423	-4.19389	-1.09413	-3.32716	-1.5161	-4.14316	-3.00631	4.53721	-3.60829	0.706452	0.0815913	1.24116	-1.74606	0.680943	0.307041	-1.19649	0.104987	3.92138	-7.30731	-1.78638	-2.1832	-3.21601	0.72155
MET-009B2	MET-009	2	2	1	1	48	log2((2^(-CT))/NF)	-6.32459	-2.67867	-3.66098	0.038791	-4.22848	-2.48692	1.10284	-5.56444	-2.72426	-2.22152	-3.86704	0.430585	0.441746	-0.718139	-2.65268	-2.84194	0.1609	2.75225	-3.14711	-3.60007	-4.07298	-1.08008	-3.33568	-1.73084	-4.33841	-3.01671	4.67321	-3.54561	0.816701	0.20732	1.15321	-1.8894	1.14949	0.17085	-1.1691	0.238649	4.17641	-7.30292	-1.83993	-2.26696	-3.41282	0.793359
MET-010A2	MET-010	1	2	1	1	72	log2((2^(-CT))/NF)	-4.0971	-4.12638	-2.73768	-1.57407	-4.65769	-2.67456	0.16393	-5.24233	-1.95091	-3.07138	-3.33665	0.192272	0.768094	-2.23277	-2.55608	-2.25906	0.595336	2.88218	-3.79221	-4.22905	-3.02821	-0.42332	-2.50659	-1.25317	-3.69953	-3.31491	3.20483	-3.74096	0.440261	0.374444	1.2161	-1.38156	0.360217	0.657872	-1.0924	0.41404	4.67387	-7.44789	-3.09039	-1.85837	-3.03144	0.858776
MET-010B2	MET-010	2	2	1	1	72	log2((2^(-CT))/NF)	-4.0438	-4.00061	-2.82749	-1.43554	-4.86036	-2.7327	0.036077	-5.48263	-1.98988	-2.99057	-3.56086	0.178608	0.856604	-2.05731	-2.12781	-2.21395	0.797266	3.06741	-3.80754	-4.40355	-3.15301	-0.306635	-2.48248	-1.1993	-3.71329	-3.34135	3.27207	-3.81352	0.419636	0.410372	1.29506	-1.36737	0.479145	0.74907	-0.973961	0.355416	4.54208	-7.51375	-2.86188	-1.8943	-2.94782	0.746111
MET-011A2	MET-011	1	2	1	1	72	log2((2^(-CT))/NF)	-5.06774	-3.63596	-4.66143	-3.11516	-5.62882	-2.94188	-1.14496	-4.83228	-1.43882	-3.61996	-4.40685	0.77835	-0.109813	-3.66891	-2.68748	-1.88682	-0.452256	2.89439	-3.725	-4.22067	-2.53794	0.467915	-2.68691	-1.09748	-3.66244	-3.43674	0.957632	-3.4702	0.598468	-0.020086	1.15111	-1.20107	0.140983	0.178659	-1.49477	-0.248481	5.08524	-7.54201	-3.3315	-2.71097	-2.54124	0.575806
MET-011B2	MET-011	2	2	1	1	72	log2((2^(-CT))/NF)	-5.00251	-3.77278	-4.50924	-3.24816	-5.61644	-3.08349	-1.10177	-4.81945	-1.48141	-3.53938	-4.25376	0.705686	-0.100992	-3.69509	-2.74133	-1.63399	-0.557503	2.91429	-3.34997	-4.00889	-2.55289	0.439343	-2.63245	-1.02693	-3.52332	-3.56183	0.956564	-3.56311	0.554792	0.008174	1.20871	-1.10949	0.258714	0.300904	-1.72219	-0.321031	5.08037	-7.83524	-3.24096	-2.93709	-2.71027	0.648817
MET-012A2	MET-012	1	2	1	1	72	log2((2^(-CT))/NF)	-7.69751	-3.15914	-4.13648	0.0301003	-4.06284	-2.82348	0.753352	-5.82457	-3.2606	-2.44132	-3.49029	0.618859	0.499652	-0.97152	-2.82169	-2.50378	0.15616	2.79434	-4.24437	-2.86565	-4.58614	-1.85982	-3.22266	-1.96131	-4.52121	-3.13148	4.37042	-3.47544	0.486927	0.302428	1.19322	-2.10658	0.321852	0.479718	-1.38443	0.110693	3.75059	-7.6193	-2.02703	-1.71041	-3.96555	0.681096
MET-012B2	MET-012	2	2	1	1	72	log2((2^(-CT))/NF)	-6.77846	-3.56642	-4.09832	-0.191798	-4.09871	-2.90622	0.55398	-6.04556	-3.18415	-2.41863	-3.34989	0.549685	0.383795	-0.761588	-2.83676	-2.59578	0.197255	2.65178	-4.35707	-3.04697	-4.56961	-1.73771	-3.30541	-1.69435	-4.50068	-3.08048	4.34255	-3.44756	0.445701	0.458806	1.10412	-2.29303	0.68056	0.415302	-1.49479	-0.008265	3.77716	-7.83523	-2.24531	-1.98366	-4.24905	0.795777
MET-0013A	MET-013	1	2	2	1	0	log2((2^(-CT))/NF)	-2.34706	-2.82583	-2.48147	-1.05887	-2.1677	0.593606	0.113883	-3.60479	-3.00477	-1.22742	-0.899977	0.686536	-1.53279	-2.29912	-1.78263	-3.94534	0.367313	3.02277	-0.242937	-4.4829	-4.89743	-0.583059	-1.96709	-2.99515	-1.92421	0.798208	2.43587	-4.10952	1.05067	0.21786	0.209235	-0.255415	-0.132968	0.356233	-1.32994	-1.27244	1.76906	-7.23376	0.538785	-2.25605	-5.35052	1.08675
MET-013B2	MET-013	2	2	2	1	0	log2((2^(-CT))/NF)	-2.28637	-2.95873	-2.52055	-1.11883	-2.15868	0.527288	-0.0868543	-3.76565	-2.94197	-1.24762	-0.965534	0.34435	-1.68663	-2.24027	-1.58975	-4.01196	0.265957	2.80917	-0.242094	-4.45263	-5.03221	-0.700309	-1.9924	-3.14001	-1.93145	0.798243	2.45253	-4.04838	1.09457	0.218581	0.0976517	-0.532014	-0.0357413	0.532134	-1.44189	-1.36167	1.81642	-7.77634	0.487077	-2.40567	-5.64034	1.23921
MET-014A2	MET-014	1	2	2	1	0	log2((2^(-CT))/NF)	-2.1471	-3.12287	-3.78834	-1.08401	-2.56051	-0.634544	-0.100566	-4.14908	-3.16585	-1.84426	-2.41628	0.367758	-1.51681	-2.37245	-2.19645	-3.96924	0.237106	2.91612	-1.03206	-3.39178	-5.07928	-1.25506	-2.79434	-3.13644	-2.6521	0.0255433	2.37946	-3.96758	0.939089	-0.196953	-0.0243287	0.412002	-0.266824	0.487549	-1.08083	-1.33711	1.37794	-7.43699	0.139967	-2.11887	-5.85932	1.05146
MET-014B2	MET-014	2	2	2	1	0	log2((2^(-CT))/NF)	-2.33914	-3.43483	-3.80152	-1.33861	-2.53864	-0.399368	-0.0545447	-4.39061	-3.17841	-1.88392	-2.48602	0.295562	-1.42969	-2.08345	-2.04168	-3.84886	0.281549	2.90538	-1.17806	-3.65872	-5.19733	-1.18569	-2.49104	-3.18884	-2.77933	-0.170447	2.19124	-3.9679	0.855612	0.00920833	-0.0744507	0.433929	-0.262446	0.690354	-1.10767	-1.57028	1.33423	-7.14997	0.285733	-2.13374	-6.07819	1.06251
MET-015A1	MET-015	1	2	2	1	0	log2((2^(-CT))/NF)	-3.08519	-3.46725	-3.55106	-1.36562	-2.60454	-0.987199	-0.469963	-5.54591	-3.48854	-2.37218	-2.4081	0.36747	-1.60021	-2.76274	-2.49703	-4.13788	-0.24935	2.85986	-2.38434	-3.50823	-5.30487	-1.65983	-3.81153	-2.2587	-3.04237	-0.345019	2.11939	-4.04005	0.620322	-0.116721	-0.177189	0.303471	-0.087885	0.60424	-1.22244	-1.66616	1.40439	-7.82303	-0.0584	-2.59413	-5.84402	1.18019
MET-015B1	MET-015	2	2	2	1	0	log2((2^(-CT))/NF)	-3.48218	-3.72289	-3.59922	-1.41592	-2.72707	-1.17451	-0.563421	-5.42173	-3.47361	-2.42187	-2.30845	0.134916	-1.71819	-2.84559	-2.49775	-4.19797	-0.264711	2.69732	-2.52096	-3.6617	-5.25179	-1.81293	-3.85827	-2.46467	-3.24668	-0.328632	2.21103	-3.96625	0.492998	-0.156242	-0.159932	0.097504	-0.313821	0.382979	-1.38168	-1.65455	1.39677	-7.60493	0.081921	-2.70655	-6.39447	1.26892
MET-016A2	MET-016	1	2	2	1	24	log2((2^(-CT))/NF)	-7.98836	-5.94272	-6.91514	-1.27237	-4.46271	-3.7102	-0.451507	-6.68096	-4.91265	-3.83651	-5.53231	-1.06821	-1.82767	-2.57786	-3.67227	-4.04056	-1.15502	2.74543	-6.35716	-4.7332	-5.41077	-1.90358	-5.14277	-3.47001	-5.36144	-3.33024	2.38989	-3.71013	-0.0240017	-1.25089	-1.09229	-1.3333	-0.221197	1.54192	-1.78915	-2.30325	2.32902	-8.12488	-3.89134	-2.84275	-5.40045	0.964697
MET-016B2	MET-016	2	2	2	1	24	log2((2^(-CT))/NF)	-7.46097	-6.13372	-7.17473	-1.44817	-4.84344	-4.21312	-0.75055	-6.75212	-5.22909	-4.13982	-5.75021	-1.38881	-2.11075	-2.48905	-3.99506	-4.15506	-1.48791	2.91683	-6.69523	-5.06661	-5.88261	-2.00792	-5.29299	-4.24658	-5.88616	-3.93011	2.28594	-3.80447	-0.295417	-1.2182	-1.29829	-1.33067	-0.353218	1.14421	-1.80687	-2.71553	2.10938	-8.29622	-4.11758	-3.23866	-5.87643	0.887645
MET-017A2	MET-017	1	2	2	1	24	log2((2^(-CT))/NF)	-6.40297	-5.23117	-5.94886	-1.37488	-4.15026	-3.08456	-0.2814	-6.15269	-4.28793	-3.45787	-4.82179	-0.492674	-1.51108	-2.69029	-3.10079	-3.82072	-0.411103	2.87324	-4.73221	-4.14458	-5.21048	-2.02599	-4.36959	-3.61636	-4.62578	-3.16012	2.62407	-3.81909	0.226136	-0.748868	-0.426101	-1.42605	-0.0323777	0.961585	-1.7451	-1.85441	2.74346	-7.30131	-2.70865	-2.48845	-5.85464	0.945849
MET-017B2	MET-017	2	2	2	1	24	log2((2^(-CT))/NF)	-6.89347	-5.47822	-5.92178	-1.40678	-4.15111	-3.06616	-0.346395	-6.29415	-4.3848	-3.48981	-4.77382	-0.489906	-1.62864	-2.44579	-3.11271	-3.83326	-0.426455	2.88404	-4.64312	-4.18135	-5.31419	-1.78875	-4.32794	-3.51121	-4.50663	-3.1885	2.52379	-3.7021	0.201149	-0.625796	-0.285688	-1.45158	0.161096	0.997012	-1.74495	-1.8392	2.76313	-7.77343	-2.9926	-2.59269	-5.68945	0.818058
MET-018A2	MET-018	1	2	2	1	24	log2((2^(-CT))/NF)	-6.67353	-4.91733	-6.02118	-0.946501	-4.16728	-3.16811	0.225583	-5.97242	-4.58931	-3.41552	-4.69269	-0.154116	-1.02391	-2.11748	-3.06662	-4.01326	-0.149045	2.87591	-4.93836	-3.82124	-4.81587	-0.835442	-4.45446	-2.86159	-4.64365	-3.27638	3.05502	-3.78537	0.692571	-0.469367	-0.42834	-0.00157833	0.0769867	1.23702	-1.3566	-1.3973	3.16545	-7.80676	-2.35907	-2.11849	-5.32503	0.909464
MET-018B2	MET-018	2	2	2	1	24	log2((2^(-CT))/NF)	-6.71228	-5.38594	-6.10673	-1.19907	-4.12914	-3.14543	0.0819897	-5.66215	-4.65738	-3.46889	-4.92197	-0.293443	-1.1888	-2.10908	-2.83376	-4.349	-0.206945	2.84401	-5.04674	-4.03678	-4.9543	-1.0077	-4.52143	-2.85481	-4.78208	-3.27788	3.01978	-3.76675	0.62004	-0.462159	-0.526154	-0.177001	0.0798177	1.26909	-1.43337	-1.54687	3.22358	-7.67491	-2.30883	-2.29552	-5.35072	0.92274
MET-019A2	MET-019	1	2	2	1	48	log2((2^(-CT))/NF)	-6.5579	-4.29342	-5.48443	-0.506149	-3.49135	-2.10483	0.958234	-5.21444	-4.07793	-2.75785	-4.25101	0.467668	-0.382103	-1.25959	-2.62248	-3.25792	0.148976	3.18928	-4.87754	-3.594	-4.35114	-0.331379	-4.05614	-2.09403	-4.16482	-2.14209	3.61453	-3.82086	1.78393	-0.168658	0.225036	-0.980664	0.00360167	1.03488	-1.39126	-0.732085	3.13451	-7.76722	-1.93029	-1.40806	-4.92878	0.631584
MET-019B2	MET-019	2	2	2	1	48	log2((2^(-CT))/NF)	-6.51115	-4.59756	-5.66789	-0.572694	-3.41508	-1.99808	0.932433	-5.22167	-4.1316	-2.69102	-4.38299	0.445683	-0.533865	-1.03425	-2.73025	-3.01599	0.330593	3.0341	-4.87482	-3.74962	-4.46894	-0.394624	-3.80197	-2.24636	-4.26063	-2.11641	3.52356	-3.90268	1.78275	0.0513397	0.247514	-0.8533	0.398949	1.12167	-1.34363	-0.889856	3.39518	-8.01914	-1.78527	-1.39809	-5.11931	0.868582
MET-020A2	MET-020	1	2	2	1	48	log2((2^(-CT))/NF)	-9.24819	-4.56188	-5.40454	-0.774516	-4.53415	-3.03013	0.484151	-5.70043	-4.14576	-2.98026	-4.53667	-0.515025	-0.269601	-1.88464	-3.24312	-3.58556	-0.444542	3.08734	-5.5318	-4.49538	-5.26134	-0.526527	-4.47217	-2.76052	-4.88355	-3.72827	3.60938	-3.83141	0.521979	-0.416313	-0.0935433	-1.61269	1.05049	1.07197	-1.34852	-1.39999	3.15151	-7.32312	-3.30837	-2.55611	-5.24673	0.744069
MET-020B2	MET-020	2	2	2	1	48	log2((2^(-CT))/NF)	-8.74467	-4.77594	-5.74528	-1.21525	-4.77313	-3.44197	0.369597	-6.141	-4.22691	-3.16516	-4.64868	-0.805978	-0.582333	-1.80452	-3.72539	-3.78092	-0.708988	2.86282	-5.73698	-4.61497	-5.18077	-0.729529	-4.57756	-2.75507	-5.14722	-3.71822	3.32179	-3.75538	0.478886	-0.385669	-0.316345	-1.85701	0.949989	0.97777	-1.6577	-1.60371	3.03174	-7.76489	-3.52786	-2.90175	-5.62131	0.892561
MET-021A2	MET-021	1	2	2	1	48	log2((2^(-CT))/NF)	-6.27016	-5.60787	-4.80701	-1.06486	-5.04444	-3.44118	-0.27448	-5.77444	-2.97375	-3.36646	-4.10281	-1.06386	-0.0355697	-2.46093	-3.37934	-3.44821	-0.777645	3.02943	-5.5671	-5.16644	-4.56279	-0.39103	-4.1251	-1.62357	-4.16665	-4.25104	3.18536	-3.6719	0.0729503	-0.320434	0.115817	-2.62499	0.212147	0.820661	-1.50214	-1.02569	3.91394	-7.76293	-3.42005	-2.75751	-2.50198	0.642473
MET-021B2	MET-021	2	2	2	1	48	log2((2^(-CT))/NF)	-6.06985	-5.64971	-5.02446	-1.15322	-5.23038	-3.72758	-0.472543	-6.02547	-2.98075	-3.52551	-4.22687	-1.3483	-0.0681763	-2.429	-3.61646	-3.56342	-0.762109	2.84297	-5.68275	-5.16421	-4.57934	-0.391831	-4.27602	-1.65628	-4.2697	-4.16542	3.17905	-3.54667	0.0422927	-0.379854	-0.0131403	-2.80794	0.0871647	0.855274	-1.61071	-1.09756	3.67178	-7.62442	-3.52269	-2.86308	-2.72962	0.703701
MET-022A2	MET-022	1	2	2	1	72	log2((2^(-CT))/NF)	-6.40403	-3.90227	-5.39741	-0.612957	-3.66914	-2.19384	0.754774	-5.07454	-4.30054	-3.32163	-4.21414	0.066038	-0.318866	-1.43074	-2.43279	-3.19521	0.154833	3.3529	-4.9765	-3.40966	-3.9448	-0.911496	-4.10811	-2.2552	-4.00861	-2.20999	3.90327	-3.96986	1.70133	-0.257909	0.295053	-0.952147	0.189599	1.01436	-1.43038	-0.372817	3.76005	-7.76602	-2.02487	-1.37562	-3.84861	0.616961
MET-022B2	MET-022	2	2	2	1	72	log2((2^(-CT))/NF)	-6.85128	-4.30784	-5.65803	-0.708723	-3.92643	-2.54735	0.553601	-5.00884	-4.40033	-3.24055	-4.46897	-0.0938237	-0.471454	-1.39946	-2.9336	-3.44917	-0.127562	3.16415	-5.03113	-3.66343	-3.99175	-0.971597	-4.28446	-2.34392	-4.19267	-2.46036	3.82835	-3.93636	1.55083	-0.275117	0.000308333	-1.38028	0.103896	0.789197	-1.62286	-0.534739	3.65989	-7.94776	-2.49812	-1.725	-4.40589	0.772217
MET-023A2	MET-023	1	2	2	1	72	log2((2^(-CT))/NF)	-5.19363	-3.48706	-4.06487	-2.81102	-5.35479	-2.34	-0.450351	-4.61102	-1.43147	-3.95981	-3.74564	-0.421999	0.489834	-3.01559	-2.63587	-2.4238	-0.00065	3.38959	-3.7059	-5.06762	-2.87925	0.458588	-2.6462	-1.17104	-3.71953	-3.32227	1.56421	-4.03875	0.446316	-0.400533	0.748682	-2.04392	-0.232593	0.584557	-1.38262	0.260004	4.39746	-7.38638	-3.35541	-2.52518	-1.68934	0.649155
MET-023B2	MET-023	2	2	2	1	72	log2((2^(-CT))/NF)	-5.26385	-3.77322	-3.99174	-3.2491	-5.54625	-2.50049	-0.679969	-4.8368	-1.31859	-4.14731	-3.75174	-0.493129	0.131553	-2.91238	-2.78854	-2.54764	0.005826	3.27096	-3.88616	-5.19967	-3.00814	0.57098	-2.58471	-1.19586	-3.91255	-3.72535	1.53746	-3.9757	0.382674	-0.333306	0.658377	-1.92019	-0.068433	0.57894	-1.53089	0.062753	4.29287	-7.08672	-3.76946	-2.73446	-1.99849	0.704733
MET-024A2	MET-024	1	2	2	1	72	log2((2^(-CT))/NF)	-6.66249	-3.56792	-4.89652	-3.13165	-5.47753	-2.68616	-1.10746	-4.8999	-1.84532	-4.11378	-4.08389	-0.317212	-0.311134	-3.4453	-2.83536	-2.62168	-0.271879	3.2727	-4.43181	-4.32087	-2.97214	-0.0938453	-4.07679	-1.71	-3.67424	-3.72116	0.756458	-3.8353	0.636639	0.0588547	0.635227	-1.95066	0.0595987	1.21411	-1.66888	-0.666089	4.46041	-6.43256	-2.78565	-3.85464	-1.36283	0.5626
MET-024B2	MET-024	2	2	2	1	72	log2((2^(-CT))/NF)	-6.67069	-3.83817	-5.08958	-3.12637	-5.59493	-2.99758	-1.33874	-5.27885	-1.88421	-4.23937	-4.20388	-0.452984	-0.488713	-3.42533	-3.34953	-2.76144	-0.30509	3.17943	-4.4686	-4.68083	-3.18529	-0.222918	-4.13929	-1.81156	-3.80397	-3.88996	0.80847	-3.84765	0.484721	-0.164022	0.612033	-2.06081	0.112494	1.17892	-1.72542	-0.691827	4.42554	-6.83764	-3.17225	-4.00889	-1.51765	0.668217
MET-001A3	MET-001	1	1	1	2	0	log2((2^(-CT))/NF)	-1.05268	-2.21645	-2.45399	-0.559395	-1.32336	1.02484	0.918997	-3.36526	-2.55673	-0.629475	-0.418585	1.21029	-1.51308	-1.75866	-0.974675	-3.24959	0.897735	2.9185	0.166705	-3.57741	-4.69365	-0.212306	-1.83696	-2.4787	-2.09556	1.4258	3.09871	-3.93343	1.24442	0.654031	0.594088	0.015848	0.169151	0.317277	-1.3111	-0.748732	0.814628	-7.20887	1.013	-1.90552	-6.34957	1.01493
MET-001B3	MET-001	2	1	1	2	0	log2((2^(-CT))/NF)	-1.09924	-2.51212	-2.33306	-0.388209	-1.42871	0.82458	0.914877	-3.34478	-2.78883	-0.563229	-0.231569	0.994972	-1.58762	-1.75499	-1.5094	-3.59994	1.04845	2.7614	0.091051	-3.76941	-4.82717	-0.170985	-1.89525	-2.40021	-2.28759	1.39165	3.34844	-3.93865	1.16028	0.750513	0.551757	0.45053	0.264532	0.222464	-1.22034	-0.827374	0.949821	-7.14875	1.14053	-2.02782	-6.02015	1.17725
MET-002A3	MET-002	1	1	1	2	0	log2((2^(-CT))/NF)	-1.44394	-2.08486	-2.58079	-0.681242	-1.62351	1.04113	0.671824	-3.66019	-2.92798	-0.566042	-0.384842	1.23	-1.37975	-1.86562	-1.62922	-3.16148	0.741182	2.88156	0.357238	-2.36743	-3.6482	-0.533772	-1.81557	-2.34181	-2.154	0.840442	3.05841	-4.11857	1.6614	0.38173	0.795445	0.486226	-0.00559167	-0.124145	-0.849222	-0.44244	2.37311	-7.26878	1.33354	-1.85611	-5.35809	1.23701
MET-002B3	MET-002	2	1	1	2	0	log2((2^(-CT))/NF)	-1.47867	-2.38269	-2.90214	-0.704342	-1.59891	0.898914	0.372028	-3.64009	-2.88887	-0.677622	-0.482392	1.40547	-1.44811	-1.82266	-1.7071	-3.4248	0.994966	2.63559	0.155548	-2.44975	-3.9122	-0.52463	-1.89247	-2.52304	-2.28837	0.562641	3.088	-3.89697	1.77804	0.452633	0.655714	0.138392	-0.053873	0.075409	-1.13559	-0.565846	2.50989	-6.93154	1.54984	-2.08773	-5.3069	1.26138
MET-003A3	MET-003	1	1	1	2	0	log2((2^(-CT))/NF)	-1.21762	-2.05885	-2.56742	-0.436691	-1.9706	0.198648	0.598377	-4.65643	-2.61757	-1.02622	-1.19449	1.18165	-0.744505	-1.72674	-1.40965	-3.62688	0.888644	2.85008	-0.166821	-3.38088	-4.52469	0.58955	-2.47548	-2.28792	-2.1907	0.448704	3.27524	-4.00668	1.29312	0.443268	0.875482	-0.324871	0.250339	-0.00910667	-1.16624	-0.455481	2.88516	-7.93197	1.04624	-1.24248	-5.88332	1.1566
MET-003B3	MET-003	2	1	1	2	0	log2((2^(-CT))/NF)	-1.26431	-2.44116	-2.6121	-0.393757	-2.03525	0.0445593	0.47531	-4.6867	-2.6233	-1.03582	-1.21529	1.10837	-0.815624	-1.47243	-1.48905	-3.83084	0.719846	2.70976	-0.345477	-3.42827	-4.63014	0.657364	-2.39756	-2.57739	-2.31648	0.433166	3.33437	-3.98566	1.3228	0.650126	0.851594	-0.42407	0.272693	-0.0396177	-1.24558	-0.586306	2.97997	-7.80116	1.10503	-1.37496	-6.15057	1.2759
MET-004A3	MET-004	1	1	1	2	24	log2((2^(-CT))/NF)	-7.15164	-4.85761	-5.61601	-0.712407	-4.38117	-3.12244	0.594654	-5.35807	-4.41634	-3.18828	-4.76291	-0.18197	-1.08433	-1.69994	-3.28255	-3.82377	-0.046095	2.74749	-5.24069	-4.78722	-5.0184	-0.772948	-4.52999	-2.99	-4.58185	-2.96416	3.33819	-3.65853	0.766069	-0.759631	-0.182018	-1.12165	-0.308054	0.877641	-1.82318	-1.42966	3.24277	-7.57648	-2.71406	-2.65271	-5.0543	0.911042
MET-004B3	MET-004	2	1	1	2	24	log2((2^(-CT))/NF)	-8.02162	-5.0424	-5.81149	-0.70863	-4.37389	-3.33547	0.412364	-5.57989	-4.60893	-3.09447	-4.9463	-0.446068	-1.22701	-1.80532	-3.12452	-3.47792	-0.373534	2.66126	-5.32818	-4.92536	-5.14669	-0.508513	-4.56426	-3.12521	-4.81066	-3.04793	3.34901	-3.7499	0.597242	-0.700082	-0.331483	-1.44256	-0.444032	0.803122	-1.92005	-1.61548	2.9637	-8.29723	-2.8082	-2.89865	-5.48359	1.08864
MET-005A3	MET-005	1	1	1	2	24	log2((2^(-CT))/NF)	-6.41633	-3.73192	-3.33851	0.0311667	-3.91773	-2.26239	1.45399	-5.21165	-2.98435	-1.99954	-3.55405	0.137183	0.866099	-1.02251	-2.22031	-2.70234	0.0875937	2.93705	-3.94953	-3.38763	-4.34709	-0.272179	-3.26359	-1.40924	-4.62291	-2.5575	4.56753	-3.48857	0.892932	0.144876	0.748801	-1.30858	0.322756	0.748776	-1.17829	0.0425857	3.77481	-6.54151	-2.02045	-1.54556	-4.57804	0.551522
MET-005B3	MET-005	2	1	1	2	24	log2((2^(-CT))/NF)	-6.58971	-4.14147	-3.55011	-0.0199353	-3.8918	-2.78806	1.38235	-5.37699	-3.08956	-2.05658	-3.79346	-0.136407	0.78624	-1.0202	-2.69069	-3.05464	-0.23637	2.81254	-4.19809	-3.29018	-4.50582	-0.281946	-3.32017	-1.64071	-4.7296	-2.84276	4.43717	-3.33868	0.843541	0.174775	0.538912	-1.60481	0.325115	0.555145	-1.39212	-0.157196	3.72987	-6.71343	-2.2075	-1.86406	-4.75974	0.526131
MET-006A3	MET-006	1	1	1	2	24	log2((2^(-CT))/NF)	-6.71962	-4.78803	-4.55424	-0.280772	-3.84623	-2.55066	0.334147	-5.1255	-3.32198	-2.47962	-4.71347	-0.346546	-0.251627	-1.54182	-3.12757	-3.47281	-0.347444	2.9196	-5.06123	-4.07565	-4.98802	-0.463819	-4.13436	-2.75289	-4.60672	-2.85895	3.53738	-3.59457	1.99805	-0.226141	0.234105	-1.64166	0.111317	1.09498	-1.41534	-0.9858	3.67112	-7.47339	-2.99983	-2.00987	-5.13177	0.674976
MET-006B3	MET-006	2	1	1	2	24	log2((2^(-CT))/NF)	-6.64852	-5.02179	-4.76527	-0.220902	-4.05019	-2.4791	0.271826	-5.31936	-3.19083	-2.56498	-4.65292	-0.429435	-0.212235	-1.58109	-3.18093	-3.52009	-0.310058	2.85556	-5.20523	-3.83664	-5.29403	-0.34963	-4.10821	-2.9307	-4.56392	-2.79746	3.55852	-3.56806	1.96375	-0.108522	0.178503	-1.58285	0.130501	1.15942	-1.46137	-1.01885	3.58203	-7.23297	-3.02041	-2.13293	-5.54492	0.712502
MET-007A3	MET-007	1	1	1	2	48	log2((2^(-CT))/NF)	-5.70843	-3.76239	-2.8316	0.107216	-4.47105	-2.78997	1.20426	-5.724	-2.75038	-2.39428	-3.77478	-0.124138	0.889658	-0.993724	-2.30946	-2.34749	0.150488	3.03742	-3.75579	-3.57333	-3.93767	-1.09081	-3.29558	-1.18952	-4.96091	-3.12248	4.7441	-3.56459	0.988597	0.318136	1.1994	-1.43556	0.577105	0.699755	-1.37285	0.363948	2.94109	-7.68549	-1.94429	-1.59779	-4.68399	0.527176
MET-007B3	MET-007	2	1	1	2	48	log2((2^(-CT))/NF)	-5.66212	-3.69359	-3.10131	0.0771293	-4.40177	-3.09266	0.981189	-5.51094	-2.66178	-2.38253	-3.76649	-0.175238	0.792657	-0.889841	-2.63576	-2.80704	0.1876	2.81192	-3.7453	-3.71352	-3.98705	-1.16031	-3.2199	-1.19481	-5.04668	-3.25786	4.66419	-3.4412	0.833066	0.508733	1.06947	-1.59117	1.1598	0.354386	-1.36557	0.126645	2.88534	-7.64584	-2.04272	-1.71242	-4.85718	0.62928
MET-008A3	MET-008	1	1	1	2	48	log2((2^(-CT))/NF)	-6.25127	-3.73291	-3.54127	0.141829	-4.39662	-2.55303	1.10398	-5.61202	-3.05588	-2.35363	-3.71762	0.064485	0.70999	-0.987351	-2.60042	-2.41774	-0.030631	3.05555	-4.10912	-4.07376	-4.50226	0.135776	-3.19687	-1.2398	-4.48825	-3.41865	4.80062	-3.66734	0.753554	0.656082	1.12217	-2.19019	0.669402	0.558002	-1.31008	0.262501	3.86525	-7.80049	-2.06523	-2.27536	-3.77861	0.611794
MET-008B3	MET-008	2	1	1	2	48	log2((2^(-CT))/NF)	-5.99003	-3.94963	-3.58134	-0.0672833	-4.43168	-2.66077	1.03028	-5.7273	-2.96182	-2.50066	-3.80761	-0.166648	0.596097	-0.987803	-2.61238	-2.51226	-0.139469	2.95654	-4.21426	-4.70806	-4.81355	0.0246127	-3.32262	-1.30271	-4.49796	-3.43867	4.48098	-3.67868	0.520924	0.464511	1.01698	-2.32607	0.683854	0.522113	-1.46676	0.134382	3.78239	-8.68757	-2.20661	-2.4163	-3.92835	0.722145
MET-009A3	MET-009	1	1	1	2	48	log2((2^(-CT))/NF)	-6.36499	-2.80743	-3.53216	-0.00817633	-4.0191	-2.02147	1.41912	-5.5039	-2.79236	-2.37149	-3.89823	0.64498	0.458854	-0.505016	-2.12071	-2.3873	0.561006	2.84239	-3.4983	-3.55089	-3.6301	-1.14884	-3.32382	-1.74486	-4.14212	-3.01319	4.8818	-3.529	0.813468	-0.00717133	1.15697	-1.74634	0.637599	0.570468	-1.14389	0.0165007	4.2211	-7.04837	-1.6812	-2.13864	-3.0053	0.686607
MET-009B3	MET-009	2	1	1	2	48	log2((2^(-CT))/NF)	-6.53887	-3.00761	-3.67303	0.200064	-4.09181	-2.41923	1.76869	-5.54579	-2.78021	-2.19622	-3.80724	0.482412	0.493298	-0.395516	-2.37505	-2.59537	0.322587	2.77383	-3.34038	-3.36223	-3.98112	-1.0202	-3.3432	-1.61838	-4.23025	-3.02993	4.83203	-3.54335	0.745706	0.226094	1.26838	-1.47618	0.431692	0.450009	-0.975916	0.0662687	4.13358	-7.50848	-1.92735	-2.14915	-3.13012	0.76952
MET-010A3	MET-010	1	1	1	2	72	log2((2^(-CT))/NF)	-3.80733	-3.86674	-3.06193	-0.977406	-4.60917	-2.51382	0.0715093	-5.36431	-1.73823	-2.76299	-3.43881	0.314054	0.930239	-2.0654	-2.72563	-2.02206	1.20917	3.03272	-3.47046	-3.90752	-2.87523	-0.303671	-2.41975	-1.0799	-3.46822	-3.16361	3.43216	-3.76379	0.50082	0.415048	1.43832	-1.16398	0.513697	0.826489	-0.952556	0.456144	4.70465	-7.54047	-3.03706	-1.75196	-2.68763	0.731065
MET-010B3	MET-010	2	1	1	2	72	log2((2^(-CT))/NF)	-4.08819	-3.92773	-3.10659	-1.33161	-4.55159	-2.72844	-0.136834	-5.47454	-1.8974	-2.91478	-3.53209	0.187741	0.879738	-1.92161	-2.86706	-2.35937	0.839561	2.88656	-3.65437	-3.90472	-2.85725	-0.339526	-2.4024	-1.24896	-3.69236	-3.56347	3.30683	-3.71579	0.522495	0.484306	1.35783	-1.13811	0.775389	0.650304	-1.12612	0.32888	4.84698	-7.47185	-2.87523	-1.8987	-2.88878	0.82923
MET-011A3	MET-011	1	1	1	2	72	log2((2^(-CT))/NF)	-4.74368	-3.20407	-4.0413	-3.1871	-5.92987	-2.85829	-0.951761	-4.45664	-1.55688	-3.53949	-4.09821	0.916639	0.374918	-3.5291	-2.34157	-1.78797	-0.244427	3.19668	-3.41817	-4.20666	-2.27181	0.595839	-2.45275	-1.09812	-3.45373	-3.2641	1.49965	-3.68914	0.728578	0.130676	1.55866	-1.13828	0.393333	0.150369	-1.502	-0.000612333	5.42882	-7.8648	-3.23859	-2.33872	-2.29787	0.492466
MET-011B3	MET-011	2	1	1	2	72	log2((2^(-CT))/NF)	-4.83644	-3.47175	-4.21041	-3.0184	-6.12547	-3.1579	-1.25622	-4.64452	-1.51781	-3.52063	-4.3781	0.475953	0.144342	-3.78577	-2.79821	-2.01867	-0.620834	3.08317	-3.43512	-4.37014	-2.48078	0.453127	-2.56777	-1.5589	-3.57242	-3.38297	1.24395	-3.6837	0.380202	-0.171004	1.2196	-1.5933	0.464303	-0.0674507	-1.40583	-0.193776	5.14671	-7.9025	-3.26542	-2.68808	-2.73653	0.60053
MET-012A3	MET-012	1	1	1	2	72	log2((2^(-CT))/NF)	-6.55525	-3.24482	-4.05003	-0.101558	-4.00442	-2.77586	0.573332	-6.1825	-3.36227	-2.64604	-3.5163	0.48707	0.285354	-1.14203	-2.69633	-2.82262	0.147869	2.84227	-4.22401	-2.97332	-4.38953	-1.80125	-3.25344	-2.11281	-4.4827	-3.1089	4.21536	-3.49725	0.451719	0.23401	1.16796	-2.293	0.543889	0.434224	-1.45525	0.0705263	3.68181	-7.99518	-2.17047	-1.90238	-4.11963	0.654977
MET-012B3	MET-012	2	1	1	2	72	log2((2^(-CT))/NF)	-6.0481	-3.42479	-4.08128	-0.238393	-3.99785	-2.67232	0.488958	-6.25216	-3.48044	-2.59994	-3.50593	0.588297	0.279485	-0.959563	-2.50652	-2.70899	0.18883	2.55062	-4.41078	-3.08341	-4.47579	-1.85637	-3.24694	-1.97246	-4.48723	-3.2828	4.18219	-3.40473	0.417068	0.474141	1.12345	-2.2581	0.700996	0.252864	-1.4425	-0.064816	3.78852	-7.7321	-2.19336	-2.02498	-4.19814	0.854114
MET-013A3	MET-013	1	1	2	2	0	log2((2^(-CT))/NF)	-2.3186	-2.73887	-2.62776	-1.01448	-2.14211	0.428769	-0.0608577	-3.74613	-3.4256	-1.19496	-1.14941	0.957685	-1.40186	-2.10619	-1.71132	-3.90842	0.674421	2.81204	-0.0764377	-4.21861	-4.7681	-0.479856	-2.0576	-3.14544	-2.14658	0.644916	2.59905	-4.04218	1.28186	0.266099	0.293118	-0.211452	0.0596323	0.660521	-1.24237	-1.40268	1.93224	-7.61232	0.524672	-2.39804	-5.24364	1.23014
MET-013B3	MET-013	2	1	2	2	0	log2((2^(-CT))/NF)	-2.13443	-2.77302	-2.65461	-1.00038	-2.30051	0.287503	0.364186	-3.78318	-3.09929	-1.24767	-1.08529	0.779395	-1.50677	-2.10423	-1.98509	-3.82649	1.13226	2.71726	-0.0110157	-4.50286	-4.81653	-0.643649	-2.12784	-2.76135	-2.17857	0.629788	2.58119	-4.062	1.08978	0.474031	0.175039	0.388207	0.360279	0.677081	-0.804136	-1.50374	1.87211	-7.82181	0.428012	-2.48536	-5.18067	1.34474
MET-014A3	MET-014	1	1	2	2	0	log2((2^(-CT))/NF)	-2.05637	-3.16481	-3.70679	-1.26727	-2.67422	-0.58372	0.062593	-4.40994	-3.07983	-2.0293	-2.30988	0.193019	-1.82068	-2.61171	-2.43148	-4.15948	0.197859	2.83697	-1.07726	-3.78608	-5.30784	-1.45153	-2.99226	-3.37743	-2.6237	-0.019612	2.18173	-3.99623	0.85947	-0.451326	-0.443148	0.173249	-0.721375	0.453218	-0.935299	-1.71317	1.05352	-7.1586	0.031034	-2.08038	-6.33356	1.15926
MET-014B3	MET-014	2	1	2	2	0	log2((2^(-CT))/NF)	-2.07149	-3.64711	-3.75728	-1.25215	-2.83258	-0.920454	-0.113322	-4.65678	-3.10468	-1.98898	-2.40446	0.114648	-1.9047	-2.37884	-2.31704	-4.4044	-0.259248	2.7151	-1.10601	-4.03172	-5.44453	-1.38261	-2.88447	-3.54883	-2.8523	-0.189416	2.00959	-3.90306	0.695172	-0.280029	-0.66523	0.761879	-0.559627	0.373941	-0.540437	-1.88455	1.09751	-7.39692	-0.359479	-2.2771	-6.79993	1.18796
MET-016A3	MET-016	1	1	2	2	24	log2((2^(-CT))/NF)	-7.0746	-6.3241	-7.32688	-1.51583	-4.50726	-4.03996	-0.753447	-6.92144	-5.08861	-3.83188	-5.81889	-0.887867	-2.12873	-2.64403	-3.6614	-4.67101	-1.34057	2.74353	-6.08146	-4.70363	-5.73698	-1.94598	-5.21684	-4.13525	-5.44309	-3.41034	2.33962	-3.67215	-0.161671	-0.985861	-1.10435	-1.74773	0.0714257	1.3826	-1.90618	-2.37392	2.1557	-8.27763	-3.54488	-3.22251	-5.55422	0.928624
MET-016B3	MET-016	2	1	2	2	24	log2((2^(-CT))/NF)	-7.25106	-6.35	-7.21034	-1.51983	-4.37851	-4.05552	-0.798572	-6.64197	-4.93888	-3.8612	-5.62619	-1.04165	-2.09189	-2.49816	-3.66788	-4.60032	-1.38556	2.6269	-6.47478	-4.78651	-5.76864	-1.87828	-5.31942	-3.64226	-5.38075	-3.50534	2.38315	-3.61828	0.0570337	-0.944749	-0.996901	-1.6903	0.296327	1.32966	-2.16846	-2.1459	2.231	-8.35461	-3.57437	-3.1922	-5.9739	0.991384
MET-017A3	MET-017	1	1	2	2	24	log2((2^(-CT))/NF)	-6.61626	-5.55309	-6.04482	-1.60529	-4.3344	-3.51245	-0.526988	-6.54322	-4.53264	-3.67208	-4.89591	-0.454318	-1.60094	-2.77878	-3.28526	-4.09921	-0.734811	2.82933	-5.08966	-4.11233	-5.59101	-2.24375	-4.54393	-3.70452	-4.55051	-3.51124	2.48521	-3.92555	0.0128297	-1.00603	-0.588201	-1.64703	-0.183107	0.708371	-2.13769	-2.00351	2.51977	-7.82782	-3.13969	-2.54413	-6.06579	1.09622
MET-017B3	MET-017	2	1	2	2	24	log2((2^(-CT))/NF)	-6.63716	-5.45879	-5.86879	-1.40094	-4.61819	-3.62478	-0.686503	-6.60584	-4.4191	-3.62859	-4.93966	-0.584503	-1.48974	-2.62853	-3.40033	-3.97699	-0.390741	2.97706	-5.12602	-4.44936	-5.57614	-2.2199	-4.57363	-3.66074	-4.50467	-3.47453	2.56861	-3.81508	-0.0128127	-0.913862	-0.696228	-1.68458	0.260069	0.94862	-2.08006	-1.9197	2.63142	-7.87043	-3.15373	-2.71718	-6.05786	0.83802
MET-018A3	MET-018	1	1	2	2	24	log2((2^(-CT))/NF)	-5.9832	-5.11997	-5.94857	-1.11025	-4.37177	-3.05892	0.0220377	-6.05794	-4.48168	-3.52006	-4.77612	-0.425888	-1.07779	-2.3761	-3.01579	-4.02495	-0.395507	2.87416	-5.01141	-4.13377	-4.99933	-1.22428	-4.50912	-3.49836	-4.89848	-3.43904	3.11389	-3.78162	0.560216	-0.658027	-0.603366	-0.624757	0.298118	1.01426	-1.70811	-1.60562	3.19441	-7.60108	-2.45079	-2.41392	-5.79685	0.90746
MET-018B3	MET-018	2	1	2	2	24	log2((2^(-CT))/NF)	-6.50611	-5.17205	-6.30505	-1.65826	-4.57144	-3.35096	-0.0911013	-5.99565	-4.86432	-3.58705	-4.9141	-0.593968	-1.27783	-2.50789	-3.57238	-4.46433	-0.650675	2.75231	-5.17148	-4.48331	-5.10604	-1.38054	-4.7886	-3.42543	-5.1323	-3.34567	2.81205	-3.70069	0.303305	-0.828289	-0.756839	-0.904587	-0.0679473	0.879942	-2.0317	-1.82309	2.91641	-8.02687	-2.66578	-2.48378	-5.91495	0.948378
MET-019A3	MET-019	1	1	2	2	48	log2((2^(-CT))/NF)	-6.39501	-4.33178	-5.38429	-0.343956	-3.30405	-1.75202	0.842942	-4.93267	-4.14534	-2.75021	-4.34415	0.357457	-0.365626	-1.19301	-2.09106	-2.99977	0.513646	3.21975	-4.76552	-3.46881	-4.19612	-0.321376	-4.00126	-2.06824	-4.1155	-2.18611	3.86447	-3.9325	1.65854	0.0595997	0.453032	-0.494737	0.512627	1.09695	-1.19285	-0.452585	3.15355	-7.33683	-1.99328	-1.42775	-4.43535	0.71275
MET-019B3	MET-019	2	1	2	2	48	log2((2^(-CT))/NF)	-6.40852	-4.57519	-5.66361	-0.50942	-3.56484	-2.08809	0.769049	-5.08983	-4.19174	-2.95023	-4.34607	0.15854	-0.609678	-1.32861	-2.62459	-3.20604	0.271461	3.05994	-5.1097	-3.77203	-4.35855	-0.437688	-4.09079	-2.41109	-4.19988	-2.39825	3.77922	-3.94947	1.5722	0.0472043	0.23219	-0.776312	0.511018	0.89027	-1.44943	-0.699799	3.0921	-7.67224	-2.08451	-1.73708	-4.7115	0.88953
MET-020A3	MET-020	1	1	2	2	48	log2((2^(-CT))/NF)	-8.1324	-4.9071	-5.57143	-0.601542	-4.64477	-3.21716	0.57046	-5.94946	-4.07033	-3.01028	-4.59023	-0.439263	-0.545506	-1.79188	-3.64364	-3.43635	-0.395925	2.87418	-5.72155	-4.67878	-4.96551	-0.646851	-4.50098	-2.82968	-5.05742	-3.7167	3.31875	-3.57248	0.271758	-0.485186	-0.172263	-1.61151	0.809006	1.10337	-1.54728	-1.62775	3.11773	-8.00885	-3.34641	-2.4778	-5.9542	0.698299
MET-020B3	MET-020	2	1	2	2	48	log2((2^(-CT))/NF)	-7.73977	-5.00949	-5.51817	-0.484463	-4.62643	-3.45133	0.66383	-5.85242	-4.00121	-2.93021	-4.56863	-0.356189	-0.396346	-1.61487	-3.81707	-3.14164	-0.249771	2.94703	-5.29078	-4.6975	-5.065	-0.567649	-4.3888	-2.5529	-5.0901	-3.62103	3.5993	-3.42765	0.369034	-0.348076	-0.236909	-1.81256	0.517859	1.22266	-1.13062	-1.71602	3.09813	-7.81746	-3.33412	-2.52769	-5.58094	0.480625
MET-021A3	MET-021	1	1	2	2	48	log2((2^(-CT))/NF)	-6.54099	-5.35796	-4.88758	-1.32225	-5.24634	-3.75407	-0.241798	-6.14999	-2.97313	-3.38422	-3.97542	-1.51191	-0.131349	-2.58379	-3.86758	-3.36504	-1.08187	2.90358	-5.3824	-5.18812	-4.63019	-1.27207	-4.1829	-1.82052	-4.14095	-4.17871	3.33626	-3.56296	-0.0509307	-0.272365	0.0828893	-2.19369	0.284812	0.935131	-0.904713	-1.04456	3.53193	-7.48531	-3.62909	-2.89135	-2.64095	0.659384
MET-021B3	MET-021	2	1	2	2	48	log2((2^(-CT))/NF)	-6.19254	-5.52751	-4.99811	-1.4056	-5.36567	-3.57965	-0.31857	-5.99366	-2.7391	-3.52546	-4.07015	-1.59842	-0.141041	-2.54211	-4.03548	-3.46154	-0.647886	2.89658	-5.48162	-5.41627	-4.76983	-0.473011	-4.2201	-1.80217	-4.29827	-4.18503	3.25437	-3.57846	-0.000223	-0.555976	-0.025171	-3.16851	0.241881	0.90291	-1.70728	-1.20492	3.57557	-7.44163	-3.61314	-2.99484	-2.76759	0.681887
MET-022A3	MET-022	1	1	2	2	72	log2((2^(-CT))/NF)	-6.75094	-3.85991	-5.46894	-0.529858	-3.62339	-2.16445	0.715779	-5.04121	-4.23584	-2.9865	-4.67676	0.439359	-0.434559	-1.29933	-2.74125	-3.22727	-0.069552	3.21596	-4.66071	-3.52055	-3.96812	-1.13726	-3.85018	-2.59003	-3.72041	-2.12758	3.70818	-3.90386	1.5075	-0.237418	0.272887	-1.35394	0.035975	1.19255	-1.50713	-0.64831	3.87864	-7.1939	-2.36564	-1.32897	-4.17206	0.687899
MET-022B3	MET-022	2	1	2	2	72	log2((2^(-CT))/NF)	-6.80946	-3.94695	-5.57747	-0.649014	-3.70312	-2.45825	0.678449	-5.09985	-4.04928	-2.96597	-4.52971	0.232167	-0.452967	-1.00902	-2.87716	-3.42436	0.0237747	3.18985	-4.81732	-3.54971	-4.25327	-1.01064	-3.95476	-2.41076	-4.01194	-2.40759	3.67229	-3.91331	1.59957	0.0761277	0.172816	-1.70359	0.25366	0.986848	-1.7177	-0.76269	3.73593	-7.99156	-2.43687	-1.43379	-4.37572	0.723464
MET-023A3	MET-023	1	1	2	2	72	log2((2^(-CT))/NF)	-4.83445	-3.93929	-4.27108	-2.95478	-5.09889	-2.44104	-0.773478	-5.01161	-1.32978	-3.7519	-3.65005	-0.448182	0.15181	-3.21124	-2.91009	-2.17382	-0.0328243	3.08755	-3.93019	-4.40091	-3.07439	0.543274	-2.66211	-1.16971	-3.49901	-3.39349	1.26123	-3.68018	0.582115	-0.146613	0.6245	-2.0222	-0.19387	0.752593	-1.67087	0.0954587	4.03393	-7.30334	-3.43748	-2.77961	-2.05009	0.592633
MET-023B3	MET-023	2	1	2	2	72	log2((2^(-CT))/NF)	-4.87073	-4.07374	-4.16346	-2.79167	-5.13696	-2.45089	-0.82291	-4.99282	-1.32841	-3.71416	-3.4458	-0.566173	0.262851	-2.96665	-2.95099	-2.16648	-0.0358237	2.92298	-3.99847	-4.33539	-3.12342	0.610349	-2.62015	-1.09176	-3.63336	-3.46072	1.25055	-3.62542	0.588974	-0.0302837	0.741107	-2.06463	-0.0722877	0.835409	-1.49575	0.0280883	4.21711	-7.217	-3.31803	-2.86241	-2.07537	0.702443
MET-024A3	MET-024	1	1	2	2	72	log2((2^(-CT))/NF)	-6.73918	-3.63459	-4.76148	-3.07023	-5.5282	-2.80232	-1.05017	-5.43213	-1.98333	-4.05516	-4.11576	-0.277961	-0.350742	-3.69499	-3.25181	-2.66601	-0.418169	3.30387	-4.15786	-4.22325	-3.05329	-0.143525	-3.93261	-1.93356	-3.67892	-3.60522	0.604848	-3.76132	0.634928	-0.383662	0.705658	-2.02658	-0.0645157	1.10386	-1.97408	-0.773587	4.25663	-6.90323	-2.87995	-3.72579	-1.46351	0.45745
MET-024B3	MET-024	2	1	2	2	72	log2((2^(-CT))/NF)	-6.70434	-4.06859	-4.82887	-3.00476	-5.56121	-2.67158	-1.23069	-5.29521	-1.87588	-4.05162	-4.11972	-0.339048	-0.434511	-3.32783	-3.12524	-2.60011	-0.548065	3.14389	-4.23551	-4.4241	-2.8706	-0.0260457	-3.84482	-1.99634	-3.76196	-3.71796	0.623499	-3.73612	0.610867	-0.0158687	0.67273	-2.11542	-0.118997	1.40612	-1.98484	-0.831053	4.51165	-7	-2.82799	-3.92001	-1.47885	0.592223
MET-001A4	MET-001	1	2	1	2	0	log2((2^(-CT))/NF)	-1.02473	-2.32738	-2.50831	-0.352	-1.24368	0.740316	0.793667	-3.28082	-2.37588	-0.54005	-0.0482797	1.22061	-1.72181	-1.98073	-1.42692	-3.41477	0.620208	2.73982	0.0706503	-3.32304	-4.75	-0.124637	-1.78106	-2.73841	-2.18457	1.4158	3.00722	-3.81495	1.52641	0.668836	0.461025	0.0561163	0.0670023	0.0299173	-1.48247	-0.767617	0.766042	-7.8149	1.07502	-2.07333	-6.52014	1.07513
MET-001B4	MET-001	2	2	1	2	0	log2((2^(-CT))/NF)	-1.10176	-2.74976	-2.81121	-0.640164	-1.45952	0.682216	0.627979	-3.44604	-2.65299	-0.629394	-0.193764	1.1594	-1.92365	-1.87001	-1.60225	-3.47917	0.55855	2.74514	0.0850957	-3.63271	-4.76281	-0.171059	-1.88675	-3.17706	-2.24344	1.17944	2.84543	-3.76157	1.35729	0.671421	0.222681	-0.0533133	0.162661	-0.00326733	-1.71117	-0.999511	0.629255	-7.66937	0.916133	-2.2777	-6.58868	1.01644
MET-002A4	MET-002	1	2	1	2	0	log2((2^(-CT))/NF)	-1.3759	-2.28877	-2.89485	-0.669923	-1.80083	1.14374	0.547156	-3.59247	-2.89849	-0.432743	-0.523043	1.20865	-1.44175	-1.89097	-1.19077	-3.57993	0.852122	2.82039	0.411577	-2.57464	-3.92792	-0.632628	-1.90848	-2.64754	-2.22003	0.850878	3.08027	-4.16904	1.65628	0.417972	0.50466	0.11313	-0.154039	0.142685	-1.24985	-0.70868	2.34031	-7.11775	1.40308	-1.95489	-5.38076	1.34865
MET-002B4	MET-002	2	2	1	2	0	log2((2^(-CT))/NF)	-1.33028	-2.40634	-2.76524	-0.642588	-1.88592	0.936418	0.408608	-3.66862	-2.82465	-0.567098	-0.318968	1.1102	-1.51638	-1.79689	-1.52174	-3.45011	0.542693	2.80259	0.349322	-2.35389	-4.02503	-0.629	-1.90574	-2.78442	-2.1685	0.816359	2.95349	-4.05992	1.54501	0.424114	0.450899	-0.328945	0.360632	0.0758133	-1.34896	-0.777222	2.38891	-7.08087	1.40968	-2.16589	-5.46752	1.25733
MET-003A4	MET-003	1	2	1	2	0	log2((2^(-CT))/NF)	-1.21771	-2.29071	-2.7912	-0.347794	-1.7952	0.358652	0.739255	-4.63156	-2.61473	-0.795144	-1.15295	1.28389	-0.892377	-1.8603	-1.47066	-3.34156	0.823876	2.84522	-0.281824	-3.12541	-4.68677	0.834742	-2.47443	-2.37242	-1.99636	0.705273	3.14263	-3.84937	1.38134	0.660126	0.700159	0.212989	0.0707513	0.195054	-1.0816	-0.48644	2.69716	-7.87319	1.31063	-1.26849	-6.27795	1.00415
MET-003B4	MET-003	2	2	1	2	0	log2((2^(-CT))/NF)	-1.23614	-2.71006	-2.87303	-0.44694	-2.04759	0.068151	0.426502	-4.69476	-2.63306	-1.02337	-0.8347	0.961179	-1.15501	-1.85009	-1.5752	-3.42243	0.515884	2.5832	-0.60991	-3.19535	-5.015	0.662021	-2.68769	-2.51712	-2.31704	0.360464	3.15737	-3.74341	1.22139	0.631948	0.447521	-0.586403	0.133021	-0.002672	-1.34211	-0.609919	2.75588	-8.06386	0.915025	-1.52758	-6.59148	1.16021
MET-004A4	MET-004	1	2	1	2	24	log2((2^(-CT))/NF)	-7.52362	-5.04851	-5.83854	-0.895889	-4.50197	-3.33923	0.389617	-5.70745	-4.56383	-3.32031	-5.06794	-0.475737	-1.28345	-2.19513	-3.1239	-3.8525	-0.759884	2.87274	-5.62421	-4.75956	-5.41919	-0.71922	-4.61588	-3.21313	-4.82021	-3.05605	3.29873	-3.69517	0.500907	-0.728325	-0.389942	-1.18424	-0.257076	0.714828	-1.83687	-1.24494	3.20634	-8.19166	-2.58443	-2.78351	-5.2891	0.822427
MET-004B4	MET-004	2	2	1	2	24	log2((2^(-CT))/NF)	-7.77951	-5.24375	-5.68339	-1.11726	-4.87522	-3.56336	0.244988	-5.76673	-4.44326	-3.60331	-5.1308	-0.752463	-1.2441	-2.36165	-3.22953	-4.51175	-0.956828	2.68713	-6.01936	-4.77346	-5.55479	-0.854862	-5.11708	-3.39824	-5.16582	-3.21007	2.93076	-3.3743	0.35312	-0.841917	-0.632502	-1.72502	-0.23453	0.572779	-2.4677	-1.45175	2.98639	-8.74651	-2.75198	-3.13241	-5.52528	0.687177
MET-005A4	MET-005	1	2	1	2	24	log2((2^(-CT))/NF)	-6.82621	-3.55593	-3.23821	0.131346	-3.93415	-2.44988	1.58633	-5.60459	-2.95525	-2.00989	-3.78242	-0.132689	1.03713	-0.947454	-2.19433	-2.95884	-0.104361	2.91678	-3.84671	-3.53056	-4.19899	-0.357991	-3.10617	-1.66542	-4.68049	-2.71907	4.75162	-3.53098	0.881631	0.067849	0.909341	-1.28381	0.309181	0.575157	-1.23307	0.04738	3.82953	-6.28838	-2.09962	-1.53099	-4.31507	0.614199
MET-005B4	MET-005	2	2	1	2	24	log2((2^(-CT))/NF)	-6.31407	-3.9591	-3.43083	-0.107627	-4.08031	-2.74013	1.38225	-5.63173	-2.93379	-2.15889	-3.78191	-0.0496353	0.798748	-0.878207	-2.5101	-2.98443	0.0861597	2.86687	-4.12047	-3.84079	-4.51002	-0.39454	-3.30489	-1.56119	-4.76202	-2.76703	4.55636	-3.54431	0.851893	0.232898	0.783233	-1.63124	1.09978	0.52762	-1.43514	-0.187004	3.94851	-6.52186	-2.2484	-1.80334	-4.77047	0.677436
MET-006A4	MET-006	1	2	1	2	24	log2((2^(-CT))/NF)	-7.46164	-5.48416	-5.0918	-0.431273	-3.85944	-2.83084	0.0902823	-5.59252	-3.44531	-2.76948	-5.03667	-0.458902	-0.543044	-1.7687	-3.2093	-3.67474	-0.571656	2.7741	-5.35158	-4.24773	-5.13051	-0.56355	-4.28568	-2.74972	-4.75614	-2.78703	3.46071	-3.55803	2.08012	-0.266664	0.206793	-1.41356	0.380717	1.10095	-1.45968	-0.973183	3.44071	-7.00628	-2.95492	-2.25999	-5.50974	0.783928
MET-006B4	MET-006	2	2	1	2	24	log2((2^(-CT))/NF)	-7.41095	-5.17562	-5.16904	-0.423871	-3.99379	-2.74885	0.145719	-5.34024	-3.5508	-2.74393	-4.92825	-0.331163	-0.444221	-1.43035	-3.33896	-3.66883	-0.53169	2.83348	-5.21718	-4.15075	-5.01425	-0.48363	-4.36213	-2.75203	-4.67022	-2.67391	3.6771	-3.72925	2.16686	-0.274025	0.233525	-1.73255	0.0850327	1.21059	-1.54809	-0.740368	3.43722	-6.93219	-2.99009	-2.20064	-5.43454	0.895767
MET-007A4	MET-007	1	2	1	2	48	log2((2^(-CT))/NF)	-5.9778	-3.91187	-2.82613	0.106428	-4.3476	-2.93007	1.1659	-6.27489	-2.85931	-2.31964	-3.78233	-0.169224	0.858764	-0.893102	-2.34009	-2.68213	0.128555	3.21829	-3.67718	-3.62851	-3.97839	-1.12643	-3.31218	-1.2871	-5.28094	-3.23156	4.76786	-3.74628	0.836331	0.442856	1.28417	-1.63799	0.948094	0.5413	-1.34509	0.370463	2.97979	-7.45705	-2.16066	-1.6972	-4.89766	0.527992
MET-007B4	MET-007	2	2	1	2	48	log2((2^(-CT))/NF)	-6.12979	-4.15307	-3.00755	-0.206698	-4.63032	-3.13304	0.81223	-6.26796	-2.85904	-2.75233	-4.04256	-0.431915	0.708976	-1.08584	-2.42821	-3.04423	0.0252813	2.81686	-3.82121	-3.89555	-4.17649	-1.42711	-3.46637	-1.58867	-5.49321	-3.50391	4.64936	-3.90095	0.578049	0.316861	0.982186	-1.91085	0.721741	0.373269	-1.53411	0.194146	2.75157	-7.52964	-2.49265	-2.0119	-5.0749	1.08409
MET-008A4	MET-008	1	2	1	2	48	log2((2^(-CT))/NF)	-6.87255	-3.733	-3.51081	0.0430507	-4.30695	-2.59413	1.09881	-5.48791	-2.92199	-2.27923	-3.68566	0.343084	0.617008	-1.12045	-2.57049	-2.48022	-0.472952	3.03495	-4.01829	-4.62933	-4.76988	-0.0596823	-3.17763	-1.7545	-4.41597	-3.29581	4.5743	-3.7357	0.674374	0.426691	1.12089	-2.52574	0.432183	0.477139	-1.27775	0.0574567	3.74377	-8.01122	-2.17459	-2.14524	-3.80934	0.700753
MET-008B4	MET-008	2	2	1	2	48	log2((2^(-CT))/NF)	-6.59573	-3.87937	-3.60042	0.113111	-4.42055	-2.59381	1.14227	-5.76536	-2.98541	-2.33856	-3.72003	-0.028709	0.696818	-1.0071	-2.75349	-2.55391	0.472523	2.93637	-4.24641	-4.79461	-4.59108	0.111896	-3.17904	-1.24887	-4.44582	-3.55003	4.59309	-3.62677	0.823514	0.468761	1.19755	-2.14195	0.659372	0.408761	-1.39292	0.079905	4.02814	-7.61833	-2.08174	-2.24643	-3.83382	0.690403
MET-009A4	MET-009	1	2	1	2	48	log2((2^(-CT))/NF)	-6.53789	-2.86461	-3.81145	-0.122527	-4.14159	-2.44342	1.6769	-5.73153	-3.01322	-2.31515	-3.78186	0.349225	0.420128	-0.993077	-2.6204	-2.78954	0.425049	2.9167	-3.26163	-3.56688	-4.19967	-1.16435	-3.31411	-1.55538	-4.33741	-2.91233	4.84118	-3.64183	0.72818	0.206911	1.17963	-1.39692	0.558412	0.297761	-0.740537	0.206171	3.93098	-7.34674	-1.95454	-2.16147	-3.01495	0.725128
MET-009B4	MET-009	2	2	1	2	48	log2((2^(-CT))/NF)	-6.64283	-3.10288	-3.67446	-0.185019	-4.2466	-2.22653	1.11188	-5.76239	-2.93401	-2.39335	-3.87332	0.205988	0.226515	-0.996989	-2.09823	-2.67164	1.02706	2.91275	-3.62887	-3.51566	-4.28384	-1.17285	-3.36865	-1.70022	-4.52523	-3.20112	4.69081	-3.64549	0.701071	0.854288	1.22871	-1.79166	0.778255	0.207684	-1.33493	0.046524	3.97814	-7.38997	-1.99489	-2.39193	-3.36281	0.732741
MET-010A4	MET-010	1	2	1	2	72	log2((2^(-CT))/NF)	-3.96819	-4.2298	-2.929	-1.32307	-4.7731	-2.77462	0.035611	-5.15113	-1.99667	-3.07738	-3.58757	0.101924	0.819856	-2.24606	-2.74417	-2.36482	0.414297	3.17668	-3.8755	-4.31152	-3.18307	-0.487883	-2.51544	-1.52253	-3.83051	-3.34386	3.19986	-3.85738	0.432768	0.421111	1.21046	-1.29299	0.229301	0.60927	-1.22505	0.307887	4.60322	-7.63721	-3.03957	-1.92617	-3.10974	0.680697
MET-010B4	MET-010	2	2	1	2	72	log2((2^(-CT))/NF)	-3.83182	-4.09341	-2.90564	-1.08707	-4.7995	-2.69829	0.00130767	-5.31442	-1.84583	-3.02137	-3.50787	-0.0774383	0.87786	-1.97709	-2.39677	-2.16903	0.425332	2.95736	-3.73111	-4.32616	-3.12535	-0.366838	-2.42502	-1.43993	-3.74408	-3.50814	3.35829	-3.63144	0.491927	0.50933	1.17725	-1.45922	0.611889	0.566396	-1.12329	0.342703	4.69351	-7.66155	-2.7267	-1.87247	-3.11415	0.674084
MET-011A4	MET-011	1	2	1	2	72	log2((2^(-CT))/NF)	-5.11575	-3.46971	-4.52279	-3.24242	-5.35456	-2.91757	-1.15976	-4.73697	-1.35595	-3.44495	-4.35561	0.941921	0.031159	-3.59182	-2.76989	-1.80289	-0.504965	2.86415	-3.6733	-3.90532	-2.4841	0.470026	-2.61257	-1.08969	-3.53799	-3.58796	0.838894	-3.35607	0.677043	-0.03878	1.14684	-1.20004	0.380981	0.127759	-1.5778	-0.21133	5.25522	-7.93282	-3.08755	-2.59303	-2.52133	0.49192
MET-011B4	MET-011	2	2	1	2	72	log2((2^(-CT))/NF)	-4.67651	-3.95052	-4.8144	-3.32501	-5.61219	-3.04726	-1.40445	-4.86917	-1.5854	-3.75184	-4.48141	0.649058	-0.245442	-3.73665	-2.62958	-2.08933	-0.811124	2.73941	-3.58707	-4.36403	-2.67102	0.372109	-2.73216	-1.55172	-3.62343	-3.61722	0.802495	-3.44129	0.471612	-0.096127	1.02399	-1.57888	0.138943	0.118758	-1.83007	-0.533168	4.9355	-7.52141	-3.15236	-2.96214	-2.87862	0.701881
MET-012A4	MET-012	1	2	1	2	72	log2((2^(-CT))/NF)	-6.69419	-3.13046	-3.99547	-0.0289343	-4.02269	-2.62731	0.739156	-6.06995	-3.14491	-2.40291	-3.55639	0.752292	0.553402	-1.0381	-2.52717	-2.56777	0.204442	2.7873	-4.21732	-2.89156	-4.57176	-1.84902	-3.22667	-1.88723	-4.57722	-3.24845	4.27801	-3.51578	0.545631	0.229002	1.29409	-2.30912	0.426533	0.495337	-1.36164	0.0856517	3.81196	-7.67752	-2.00219	-1.6815	-4.00911	0.728486
MET-012B4	MET-012	2	2	1	2	72	log2((2^(-CT))/NF)	-6.59441	-3.60321	-4.25963	-0.205032	-4.08108	-2.99968	0.337844	-5.87024	-3.24889	-2.57712	-3.6805	0.513755	0.308547	-1.05531	-2.89477	-2.65442	-0.190851	2.65047	-4.39698	-3.00779	-4.66429	-1.89844	-3.42315	-2.33867	-4.60261	-3.41091	4.21856	-3.43321	0.315796	0.292761	1.04402	-2.62894	0.631163	0.210166	-1.65403	-0.0988413	3.652	-7.77918	-2.11823	-2.02818	-4.47488	0.782744
MET-00134	MET-013	1	2	2	2	0	log2((2^(-CT))/NF)	-2.1901	-2.79356	-2.51403	-1.02032	-2.09292	0.582572	0.085831	-3.66982	-2.97487	-1.26745	-0.987835	0.684828	-1.52553	-2.31161	-1.76711	-3.70393	0.550873	2.95751	-0.239785	-4.26332	-4.92783	-0.580313	-1.9245	-2.9789	-1.87478	0.801984	2.51558	-4.1017	1.09969	0.296201	0.305221	-0.308797	-0.034511	0.398701	-1.33621	-1.20956	1.83553	-7.58718	0.62555	-2.10329	-5.58943	1.14418
MET-013B4	MET-013	2	2	2	2	0	log2((2^(-CT))/NF)	-2.02074	-2.84735	-2.59947	-1.1323	-2.15022	0.445052	-0.130067	-3.62757	-2.89306	-1.13781	-0.913181	0.513198	-1.62493	-2.22954	-1.75794	-3.99066	0.424418	2.93607	-0.228331	-4.35286	-4.76473	-0.702192	-1.95	-3.26629	-1.90938	0.888213	2.35544	-4.0226	1.01394	0.216091	0.016087	-0.331148	0.068972	0.399765	-1.49183	-1.35915	1.88234	-7.45633	0.270303	-2.42467	-5.55285	1.08653
MET-014A4	MET-014	1	2	2	2	0	log2((2^(-CT))/NF)	-2.17141	-3.11872	-3.66394	-1.17576	-2.62419	-0.573067	-0.103283	-4.48489	-3.15529	-1.8475	-2.28307	0.284466	-1.54606	-2.4011	-2.2914	-3.94765	0.165896	2.84476	-0.947747	-3.41139	-5.11487	-1.36989	-2.82472	-3.14414	-2.65151	-0.0209573	2.43732	-3.942	0.891899	-0.276577	-0.0993353	0.380957	-0.141049	0.531742	-1.22613	-1.45343	1.33956	-7.20519	0.00279267	-2.05372	-6.13544	1.09724
MET-014B4	MET-014	2	2	2	2	0	log2((2^(-CT))/NF)	-2.18742	-3.31019	-3.94855	-1.33291	-2.30059	-0.541646	-0.147823	-4.40129	-3.18043	-1.89193	-2.41337	0.327827	-1.62188	-2.13179	-2.21689	-4.20569	-0.006055	2.73056	-1.2012	-3.65823	-5.24476	-1.25081	-2.57489	-3.28105	-2.84126	-0.177497	2.23262	-3.8905	0.903032	0.000167	0.063141	-0.050948	-0.220124	0.415921	-1.17422	-1.59972	1.31041	-7.35028	0.224135	-2.12306	-6.21368	1.15994
MET-015A4	MET-015	1	2	2	2	0	log2((2^(-CT))/NF)	-3.22872	-3.62189	-3.54892	-1.18544	-2.68778	-1.09893	-0.523048	-5.60998	-3.42031	-2.30803	-2.42602	0.393188	-1.59034	-2.85339	-2.24581	-4.20253	-0.372112	2.79043	-2.44181	-3.54628	-5.34747	-1.69972	-3.87871	-2.45844	-3.22555	-0.26331	2.04033	-3.91559	0.565591	-0.190883	-0.167063	0.155167	-0.156475	0.426587	-1.35632	-1.59313	1.40117	-8.20601	-0.117774	-2.49068	-6.64094	1.12516
MET-015B4	MET-015	2	2	2	2	0	log2((2^(-CT))/NF)	-3.34661	-3.80949	-3.53215	-1.46108	-2.8449	-0.999263	-0.655585	-5.63099	-3.41041	-2.41529	-2.44018	0.16603	-1.76988	-2.76054	-2.33108	-4.34134	-0.372525	2.65966	-2.53416	-3.65712	-5.5628	-1.81314	-3.94029	-2.5069	-3.30201	-0.344878	2.09216	-3.98974	0.398207	-0.222938	-0.313625	0.25645	-0.315551	0.483955	-1.2251	-1.68752	1.26318	-7.40279	-0.177742	-2.76393	-6.63898	1.33008
MET-016A4	MET-016	1	2	2	2	24	log2((2^(-CT))/NF)	-7.46208	-5.35541	-6.9633	-1.29524	-4.42846	-3.75671	-0.489686	-6.59662	-4.96569	-3.74662	-5.52736	-1.03715	-1.87675	-2.58358	-3.97673	-4.42769	-1.02436	2.77798	-6.29487	-4.73238	-5.62072	-1.99662	-5.28741	-4.07403	-5.34648	-3.51856	2.47661	-3.65736	-0.038621	-1.28721	-1.12153	-1.36608	-0.27272	1.22826	-1.85012	-2.3245	2.34554	-7.68624	-3.68206	-2.82362	-5.31155	0.87938
MET-016B4	MET-016	2	2	2	2	24	log2((2^(-CT))/NF)	-7.39659	-6.40866	-7.37313	-1.56381	-4.86856	-4.16427	-0.830212	-7.00902	-5.07693	-4.08736	-5.75192	-1.40691	-2.32583	-2.602	-3.72561	-3.87363	-1.85332	2.35703	-6.53113	-5.31118	-5.84972	-2.05054	-5.44335	-4.24756	-5.75809	-3.82064	2.12291	-3.86558	-0.445397	-1.27427	-1.48327	-1.43056	-0.521341	0.876904	-1.87952	-2.65155	2.05069	-8.45989	-4.18432	-3.09054	-6.26702	1.50855
MET-017A4	MET-017	1	2	2	2	24	log2((2^(-CT))/NF)	-6.58639	-5.22711	-5.89292	-1.42577	-4.04216	-3.08238	-0.464366	-6.26835	-4.47397	-3.5142	-4.88567	-0.529572	-1.43822	-2.59681	-3.07745	-3.94633	-0.486586	2.9483	-4.67766	-4.15176	-5.14249	-1.95472	-4.53251	-3.55596	-4.39788	-3.07676	2.6439	-3.78598	0.215943	-0.796304	-0.41151	-1.41301	0.001708	0.97754	-1.83587	-1.85294	2.80001	-7.84359	-3.07532	-2.53553	-5.53821	0.837675
MET-017B4	MET-017	2	2	2	2	24	log2((2^(-CT))/NF)	-6.56417	-5.4666	-6.00246	-1.45456	-4.19206	-3.29362	-0.354394	-6.23433	-4.25727	-3.52387	-4.83708	-0.509614	-1.45833	-2.47206	-3.21577	-3.87717	-0.555175	2.8804	-4.73436	-4.15201	-5.40554	-2.03215	-4.29089	-3.75404	-4.58736	-3.31568	2.4654	-3.74683	0.239754	-0.5354	-0.366288	-1.54562	0.2093	0.927504	-1.86324	-1.86569	2.74409	-7.67891	-2.91483	-2.56044	-5.94211	0.866426
MET-018A4	MET-018	1	2	2	2	24	log2((2^(-CT))/NF)	-6.65673	-5.03367	-6.16705	-1.05349	-4.13936	-3.08492	0.112652	-5.97393	-4.68578	-3.21523	-4.72526	-0.173123	-1.0794	-2.17715	-3.05723	-3.95849	-0.194389	2.85545	-4.76556	-3.85334	-4.87002	-0.940151	-4.4501	-2.99009	-4.72857	-3.2714	3.05279	-3.72392	0.654286	-0.502472	-0.40972	-0.159734	0.193219	1.27433	-1.52121	-1.53054	3.21898	-7.48174	-2.15556	-2.16884	-5.27614	0.868469
MET-018B4	MET-018	2	2	2	2	24	log2((2^(-CT))/NF)	-6.77556	-5.29682	-6.17253	-1.29275	-4.20483	-3.18586	0.109212	-6.06179	-4.54	-3.42831	-4.86396	-0.179775	-1.14154	-2.18994	-2.75035	-3.96647	-0.308319	2.7389	-5.11407	-3.93101	-4.94466	-1.10498	-4.68355	-3.1927	-4.84286	-3.44583	3.05977	-3.79325	0.562867	-0.614239	-0.496418	-0.274414	0.275973	1.2877	-1.56863	-1.65623	3.24329	-7.93571	-2.32124	-2.25028	-5.43466	1.05436
MET-019A4	MET-019	1	2	2	2	48	log2((2^(-CT))/NF)	-6.17477	-4.33221	-5.6674	-0.369391	-3.40363	-2.01652	0.786195	-5.45426	-4.1949	-2.74603	-4.44137	0.391466	-0.540722	-1.42588	-2.52636	-3.30638	0.128012	3.13135	-4.96898	-3.67666	-4.36049	-0.419164	-4.05324	-2.29009	-4.22909	-2.37391	3.5847	-3.79571	1.65765	-0.27932	0.091004	-1.13047	0.038738	1.0027	-1.38229	-0.752202	3.00415	-7.78373	-1.86204	-1.44451	-4.90492	0.664365
MET-019B4	MET-019	2	2	2	2	48	log2((2^(-CT))/NF)	-6.71968	-4.71185	-5.77496	-0.652593	-3.43124	-2.22207	0.674109	-5.43404	-4.31007	-2.76854	-4.38677	0.345737	-0.514074	-1.13738	-2.41784	-3.31736	-0.117841	3.00447	-5.13583	-3.92628	-4.60534	-0.332141	-4.12785	-2.2766	-4.36512	-2.40934	3.44334	-3.8319	1.64697	0.428513	0.164291	-1.38843	-0.131121	0.939755	-1.63978	-1.00443	3.02377	-7.77489	-2.0093	-1.55859	-5.02798	0.827428
MET-020A4	MET-020	1	2	2	2	48	log2((2^(-CT))/NF)	-7.74653	-4.5975	-5.78841	-0.807028	-4.40068	-3.16113	0.510394	-5.84703	-3.9264	-2.991	-4.4831	-0.500938	-0.374111	-1.94078	-3.26193	-3.60271	-0.353065	3.05393	-5.4767	-4.36523	-5.23608	-0.606621	-4.57904	-2.68901	-4.87575	-3.6504	3.51043	-3.78133	0.432772	-0.359722	0.025549	-1.5864	0.844717	1.00825	-1.44385	-1.36058	3.01549	-7.1252	-3.0932	-2.51192	-5.58482	0.7274
MET-020B4	MET-020	2	2	2	2	48	log2((2^(-CT))/NF)	-7.92657	-4.63732	-5.33994	-0.638041	-4.59868	-3.43203	0.626998	-5.74657	-3.86869	-2.95909	-4.31478	-0.586397	-0.551648	-1.63115	-3.53069	-3.33433	-0.675824	3.05208	-5.78719	-4.58179	-5.28356	-0.446473	-4.46066	-2.88517	-5.15519	-3.74289	3.44433	-3.66101	0.547509	-0.358512	-0.0220073	-1.81089	0.910587	1.44241	-1.46487	-1.39881	3.1462	-7.44755	-3.23049	-2.69016	-5.51624	0.608934
MET-021A4	MET-021	1	2	2	2	48	log2((2^(-CT))/NF)	-6.08195	-5.49369	-5.09463	-1.15568	-5.18639	-3.60706	-0.287042	-6.1285	-2.9686	-3.33707	-4.23798	-0.981965	-0.0360297	-2.46662	-3.77017	-3.45706	-0.76038	2.96156	-5.51133	-5.09218	-4.50298	-0.358316	-4.07731	-1.54405	-4.21346	-4.15432	3.21187	-3.56765	0.0406103	-0.350611	0.0407473	-2.59862	0.0752683	0.910658	-1.54156	-1.0688	3.65796	-7.51642	-3.67652	-2.64124	-2.53982	0.606095
MET-021B4	MET-021	2	2	2	2	48	log2((2^(-CT))/NF)	-6.0021	-5.74903	-4.90765	-1.30738	-5.1915	-3.63909	-0.444818	-6.18735	-2.97357	-3.51374	-4.10877	-1.15901	0.0241687	-2.46379	-3.58351	-3.49555	-0.702468	2.83068	-5.48657	-5.05977	-4.54286	-0.422375	-4.19301	-1.43307	-4.25785	-4.27909	3.30982	-3.58041	-0.105413	-0.470076	-0.167699	-2.76126	0.208172	0.75829	-1.53905	-1.10153	3.56206	-7.97364	-3.59956	-2.89192	-2.78397	0.749726
MET-022A4	MET-022	1	2	2	2	72	log2((2^(-CT))/NF)	-6.62337	-4.06873	-5.413	-0.63886	-3.61389	-2.18529	0.702307	-5.16099	-4.29856	-3.29269	-4.26519	0.154219	-0.283096	-1.48164	-2.77304	-3.28345	-0.059971	3.34387	-4.94168	-3.28101	-3.88522	-0.807929	-4.12356	-2.51301	-4.03549	-2.08594	3.93714	-3.93942	1.70209	-0.259221	0.292046	-1.01351	0.137817	1.01393	-1.60913	-0.365241	3.72747	-7.61405	-2.21054	-1.41779	-4.12953	0.595555
MET-022B4	MET-022	2	2	2	2	72	log2((2^(-CT))/NF)	-6.79109	-4.28699	-5.578	-0.688164	-3.86383	-2.4822	0.544249	-5.27179	-4.3198	-3.26596	-4.42	-0.269243	-0.563127	-1.52865	-2.90623	-3.46162	-0.307514	3.20067	-5.26783	-3.50722	-4.21926	-1.12418	-4.30857	-2.57515	-4.12502	-2.38218	3.69438	-3.90915	1.50236	-0.339358	-0.0464297	-1.48722	0.394427	0.853035	-1.68248	-0.535515	3.5244	-8.25066	-2.47197	-1.73494	-4.56953	0.708482
MET-023A4	MET-023	1	2	2	2	72	log2((2^(-CT))/NF)	-4.9932	-3.45307	-3.82594	-2.77048	-5.26944	-2.22974	-0.412384	-4.74466	-1.36826	-3.90742	-3.61314	-0.393359	0.53553	-3.02378	-2.4917	-2.30615	0.062668	3.36022	-3.55752	-4.91726	-2.74716	0.452998	-2.62378	-1.10638	-3.66419	-3.38391	1.70718	-4.01168	0.55384	-0.364287	0.769506	-1.90344	0.015116	0.588934	-1.42273	0.288584	4.43773	-7.16632	-3.325	-2.49745	-1.65948	0.65146
MET-023B4	MET-023	2	2	2	2	72	log2((2^(-CT))/NF)	-4.91754	-3.60728	-4.05753	-3.08194	-5.50517	-2.438	-0.719134	-4.77604	-1.29547	-4.10474	-3.78887	-0.0531207	0.33149	-2.7763	-2.93591	-2.67554	-0.00700667	3.05102	-3.91826	-5.13695	-2.93927	0.650013	-2.68424	-0.403892	-3.96295	-3.6547	1.49377	-3.90857	0.288493	-0.204304	0.549416	-1.94271	0.131231	0.859036	-1.57273	0.203735	4.36691	-7.12387	-3.72468	-2.76142	-1.98102	0.857552
MET-024A4	MET-024	1	2	2	2	72	log2((2^(-CT))/NF)	-6.74922	-3.51094	-4.68342	-2.95919	-5.42891	-2.56828	-0.982625	-5.08105	-1.84024	-4.03637	-4.05715	-0.052885	-0.268591	-3.35376	-3.01464	-2.31786	-0.323329	3.29237	-4.21211	-4.31494	-2.84014	0.033892	-4.02368	-1.78458	-3.59093	-3.80423	0.854651	-3.77085	0.657694	-0.060731	0.743476	-1.81397	0.098225	1.32659	-1.74516	-0.619183	4.5592	-6.7404	-2.83385	-3.77994	-1.42282	0.478475
MET-024B4	MET-024	2	2	2	2	72	log2((2^(-CT))/NF)	-6.58105	-3.93587	-4.74086	-2.9045	-5.4356	-2.73455	-0.771685	-5.01304	-1.67863	-4.1542	-4.0388	-0.392924	-0.217634	-3.40697	-2.46612	-2.39068	-0.263683	3.19581	-4.44475	-4.42235	-2.83515	-0.0122433	-3.90173	-1.79418	-3.78133	-3.91213	0.907922	-3.68254	0.628265	-0.108402	0.557267	-1.76307	0.356887	1.14905	-1.8691	-0.696615	4.50635	-6.63426	-3.00521	-3.89173	-1.61082	0.486732
[truncated: 4 more columns]

## Sheet: LEMData
ID	Sample	cDNA	Replicate	Ansatz	Primer	Time	Unit	Factor	ExprMean	ResidSysErr	PredSysErr	PredTreatEff	ResidTreatEff	PredSE	ResidSE	Corr	Aacs	Acaca	Acacb	Acat1	Acat2	Acly	Acsl1	Acsl3	Acsl4	Acsl5	Acss2	Actb	Cpt1a	Cpt2	Cs	Dgat1	Dgat2	Eef1a1	Fasn	Foxa2	Foxo1	G6pc	Gpam	Gys2	Hmgcr	Hmgcs1	Hmgcs2	Hprt	Itih4	Mdh1	Mdh2	Mlxipl	Mpc1
MET-001A1	MET-001	1	1	1	1	0	CT	h0	-0.732214	-1.33829	0.606076	-0.470926	-0.867364	-0.875818	0.00845383	-0.269742	13.6095	14.7603	14.9692	13.0061	13.8773	11.501	11.5229	15.7686	15.1212	13.0745	12.8176	11.4322	14.037	14.3188	13.5783	15.9564	11.5992	9.63142	12.4138	16.1097	17.1554	12.7735	14.3671	14.9819	14.6944	11.1468	9.43586	16.4749	11.3011	11.8989	11.8262	12.5151	12.2792
MET-001B1	MET-001	2	1	1	1	0	CT	h0	-2.22908	-1.623	-0.606076	-0.470926	-1.15207	-1.17345	0.0213748	-1.77952	13.4833	15.0186	14.7982	12.8553	13.82	11.6654	11.6204	15.819	15.0407	13.1181	12.8524	11.3345	14.1256	14.1838	13.9106	15.9526	11.7376	9.74293	12.5161	16.38	17.2333	12.6843	14.3849	15.1405	14.767	11.1268	9.38873	16.4171	11.284	11.6397	11.9103	12.5573	12.2418
MET-002A1	MET-002	1	1	1	1	0	CT	h0	1.03216	0.426087	0.606076	-0.470926	0.897013	0.903874	-0.00686098	1.50995	14.126	14.6789	15.2025	13.2603	14.1812	11.6866	12.0744	16.259	15.4586	13.2721	12.9552	11.3553	13.9727	14.4482	14.2176	15.5406	11.9113	9.69498	12.2121	15.0085	16.3388	13.1473	14.4143	14.8724	14.6969	11.8622	9.49992	16.6495	10.9681	12.2329	11.7604	11.7501	12.7174
MET-002B1	MET-002	2	1	1	1	0	CT	h0	-0.609959	-0.00388324	-0.606076	-0.470926	0.467043	0.478742	-0.0116992	-0.127334	13.927	14.9271	15.3465	13.1484	14.286	11.4548	12.0079	16.3863	15.2409	13.2352	13.0617	11.4216	14.0741	14.429	13.9758	15.8663	11.6338	9.74647	12.3907	15.113	16.4632	13.119	14.3076	14.9114	14.6519	11.834	9.48639	16.593	10.7055	12.2134	11.8971	12.5056	12.5955
MET-003A1	MET-003	1	1	1	1	0	CT	h0	-0.022913	-0.628989	0.606076	-0.470926	-0.158063	-0.155187	-0.00287539	0.450888	13.6344	14.5884	15.1072	13.0607	14.4422	12.2488	11.7948	16.9143	15.0665	13.482	13.7739	11.4002	13.2823	14.1222	13.9672	16.0627	11.5531	9.60031	12.7424	15.7854	17.0513	11.8919	15.0495	14.9067	14.7367	11.9481	9.18756	16.4495	11.1687	12.0373	11.5789	12.8354	12.3615
MET-003B1	MET-003	2	1	1	1	0	CT	h0	-1.66645	-1.06037	-0.606076	-0.470926	-0.589444	-0.584216	-0.00522757	-1.19029	13.9053	14.7686	14.989	12.7699	14.4951	12.2937	11.8113	17.1836	14.9652	13.4548	13.6968	11.3845	13.2954	14.0047	13.9662	16.082	11.5233	9.62485	12.8524	15.93	17.1602	11.6358	14.9663	14.9327	14.717	12.0667	9.16892	16.4267	11.107	11.8086	11.5555	12.9377	12.1657
MET-004A1	MET-004	1	1	1	1	24	CT	h24	0.536039	-0.0700363	0.606076	0.350938	-0.420974	-0.434718	0.0137434	0.171358	19.695	16.778	17.5828	12.6967	16.282	15.2839	11.4048	17.118	16.468	15.1229	16.8082	12.2242	12.9823	13.6264	15.3147	15.7663	12.2872	9.18034	17.1139	16.5908	17.174	12.7072	16.5251	15.301	16.5897	15.0726	8.68825	15.5249	11.2813	12.754	12.2445	13.35	12.3494
MET-004B1	MET-004	2	1	1	1	24	CT	h24	-0.167975	0.4381	-0.606076	0.350938	0.0871623	0.0927391	-0.00557685	-0.513337	19.419	16.9088	17.3723	12.6672	16.3605	15.1439	11.3992	17.2219	16.4051	15.2697	16.761	11.8061	13.0865	13.4733	15.0825	15.7336	12.2931	9.38414	17.3007	16.6941	17.0455	12.6902	16.3302	15.2506	16.8644	15.0845	8.675	15.4887	11.2068	12.8796	12.2311	13.3493	11.7923
MET-005A1	MET-005	1	1	1	1	24	CT	h24	1.29325	0.687171	0.606076	0.350938	0.336233	0.339273	-0.00303989	0.945349	19.2965	16.3366	16.0682	12.5695	16.4938	15.0682	11.1992	17.8618	15.7115	14.7162	16.3452	12.6644	11.9076	13.7779	14.9008	15.3816	12.7022	9.83313	16.6273	16.0517	17.0521	13.037	15.9152	14.1178	17.4211	15.3258	8.05897	16.1258	11.7381	12.5421	11.9025	13.9654	12.4327
MET-005B1	MET-005	2	1	1	1	24	CT	h24	-0.590823	0.0152527	-0.606076	0.350938	-0.335685	-0.322978	-0.0127068	-0.929054	19.201	16.6788	16.0161	12.4873	16.5541	15.137	11.1957	18.0768	15.437	14.6281	16.4086	12.8909	11.8702	13.4776	14.9013	15.6167	12.6621	9.86598	16.5679	16.1583	17.2749	12.9111	15.7671	13.944	17.3967	15.2574	8.12876	15.983	11.6115	12.4073	11.9267	14.1524	12.2117
MET-006A1	MET-006	1	1	1	1	24	CT	h24	1.33839	0.732318	0.606076	0.350938	0.38138	0.394899	-0.0135181	1.00097	18.8875	16.8156	17.0679	12.6346	16.1204	14.6488	11.8812	17.5081	15.538	14.8103	16.9789	12.5539	12.5076	13.6121	14.9684	15.7053	12.4774	9.23801	17.6098	16.3198	17.2263	12.7165	16.355	15.03	16.5894	14.9907	8.68532	15.745	10.3774	12.4688	12	13.8153	12.1997
MET-006B1	MET-006	2	1	1	1	24	CT	h24	-0.210809	0.395267	-0.606076	0.350938	0.0443289	0.0418983	0.0024306	-0.564177	18.6318	17.3449	17.1261	12.494	16.3338	14.8291	11.8368	17.5316	15.5794	14.7751	17.0225	12.6392	12.5288	13.678	15.3773	15.6402	12.5303	9.31145	17.6753	16.3222	17.2966	12.6109	16.4642	15.0108	16.6043	15.1279	8.65767	15.7086	10.259	12.2682	12.0989	13.7121	11.9941
MET-007A1	MET-007	1	1	1	1	48	CT	h48	0.456478	-0.149597	0.606076	0.0869467	-0.236544	-0.231384	-0.00516016	0.374692	18.2213	16.1317	15.3733	12.0839	16.7103	15.3269	11.2144	17.9396	15.1502	14.7517	16.1252	12.433	11.4545	13.3823	14.6301	14.8071	12.2623	9.38348	16.1061	16.0897	16.3463	13.4743	15.6143	13.6554	17.1636	15.369	7.53125	16.0248	11.3327	12.0959	11.235	13.799	11.6494
MET-007B1	MET-007	2	1	1	1	48	CT	h48	-1.02475	-0.418678	-0.606076	0.0869467	-0.505625	-0.510836	0.00521091	-1.11691	18.1069	16.2504	15.1905	12.2682	16.9438	15.2918	10.8958	18.1756	14.9331	14.6994	16.0272	12.5003	11.5478	13.2534	14.8294	15.0544	12.1119	9.48257	16.1076	16.0704	16.2858	13.4975	15.5609	13.651	17.3278	15.5721	7.74069	15.912	11.4113	11.8912	11.3349	13.9199	11.3265
MET-008A1	MET-008	1	1	1	1	48	CT	h48	0.343813	-0.262263	0.606076	0.0869467	-0.34921	-0.358802	0.00959248	0.247274	18.7726	16.256	15.7523	12.0777	16.7539	14.8699	11.241	17.6692	15.2213	14.688	16.1481	12.2722	11.6529	13.3229	14.6443	14.7882	12.4215	9.27196	16.3147	16.8027	16.9475	12.2347	15.5355	13.5513	16.7811	15.6981	7.51464	15.9031	11.5731	11.7387	11.2081	14.6481	11.6679
MET-008B1	MET-008	2	1	1	1	48	CT	h48	-0.451367	0.154709	-0.606076	0.0869467	0.0677622	0.0572335	0.0105288	-0.548842	18.6081	16.1557	15.8205	12.1745	16.6854	14.8977	11.3103	17.7865	14.9469	14.6809	15.9862	12.492	11.6218	13.3744	14.9391	14.7796	12.3662	9.34033	16.4554	16.7751	16.9832	12.2199	15.5607	13.6361	16.9221	15.699	7.56882	15.9494	11.7231	11.7435	11.2707	14.5955	11.4986
MET-009A1	MET-009	1	1	1	1	48	CT	h48	0.141408	-0.464667	0.606076	0.0869467	-0.551614	-0.579513	0.0278993	0.0265625	18.8508	15.2915	16.0463	12.4357	16.538	14.8213	11.1595	17.9408	15.5569	14.7508	16.3428	11.7301	11.9946	13.0215	14.9294	15.0531	12.2032	9.66909	15.9221	15.9371	16.4434	13.607	15.8124	14.3356	16.686	15.6024	7.51651	16.2332	11.7117	12.4533	11.3081	14.3044	11.8474
MET-009B1	MET-009	2	1	1	1	48	CT	h48	-0.593948	0.0121275	-0.606076	0.0869467	-0.0748192	-0.065053	-0.00976621	-0.671129	18.6859	15.3897	16.2216	12.4079	16.5363	14.8059	11.1456	17.7942	15.3332	14.6487	16.421	11.945	11.9625	12.7241	14.9237	14.9592	12.1011	9.71327	15.8933	16.0893	16.4261	13.3959	15.8735	14.1567	16.8169	15.501	7.75758	16.0386	11.7469	12.2738	11.36	14.3739	11.808
MET-010A1	MET-010	1	1	1	1	72	CT	h72	0.551125	-0.0549504	0.606076	-0.00620254	-0.0487479	-0.0522159	0.00346799	0.55386	16.2701	16.2527	15.4058	13.6205	17.0916	15.2869	12.38	17.6618	14.0027	15.2958	15.951	12.1127	11.4275	14.5727	15.1812	14.7059	11.5279	9.29428	16.0554	16.3351	15.2925	12.7771	14.8863	13.6783	15.8692	15.8235	9.12943	16.1582	11.9603	12.0133	10.9523	13.5823	11.6235
MET-010B1	MET-010	2	1	1	1	72	CT	h72	-0.970263	-0.364187	-0.606076	-0.00620254	-0.357984	-0.352066	-0.00591803	-0.958142	16.3688	16.4262	15.4887	13.6759	17.1911	15.1819	12.4663	17.389	14.1842	15.1491	15.8752	12.1838	11.5217	14.3411	14.9329	14.6109	11.7009	9.44114	15.7286	16.4184	15.3547	12.7517	14.7727	13.6331	15.9986	15.6011	9.11085	16.1089	11.7948	11.9154	11.0642	13.7957	11.7782
MET-011A1	MET-011	1	1	1	1	72	CT	h72	0.45783	-0.148245	0.606076	-0.00620254	-0.142043	-0.132274	-0.00976853	0.473802	17.107	15.5397	16.3425	15.2043	17.9598	15.0572	13.0947	16.4171	13.598	15.9793	16.4042	11.234	11.8452	15.7558	14.565	14.0255	12.4223	8.93858	15.7773	16.2936	14.4641	11.5667	14.5431	13.3143	15.7085	15.5273	10.9931	15.7218	11.4925	12.1084	10.7912	13.2768	12.108
MET-011B1	MET-011	2	1	1	1	72	CT	h72	-0.578164	0.0279121	-0.606076	-0.00620254	0.0341146	0.0207068	0.0134078	-0.585369	17.0894	15.6147	15.9987	15.2584	18.0828	15.2223	13.2897	16.8677	13.6637	15.6716	16.2659	11.4338	11.822	15.683	14.7697	14.1802	12.4487	8.99924	15.5303	16.333	14.4003	11.6501	14.5756	13.3509	15.63	15.3081	10.7417	15.6978	11.5758	12.0841	10.9348	13.3816	11.9797
MET-012A1	MET-012	1	1	1	1	72	CT	h72	1.08513	0.479057	0.606076	-0.00620254	0.48526	0.494765	-0.00950525	1.10084	18.8696	15.2833	16.0581	12.1223	16.2938	14.945	11.5434	18.1255	15.7175	14.7135	15.7063	11.6211	11.7264	13.1902	14.7699	14.8241	12.1202	9.39699	16.1604	14.9673	16.6526	13.9086	15.5044	14.2191	16.5903	15.1951	7.86713	15.5077	11.563	11.8772	10.9442	14.5602	11.4111
MET-012B1	MET-012	2	1	1	1	72	CT	h72	-0.681726	-0.0756501	-0.606076	-0.00620254	-0.0694476	-0.0570884	-0.0123592	-0.663164	18.7614	15.5359	16.3357	12.3535	16.1957	14.6427	11.5334	18.2615	15.5723	14.7055	15.6948	11.6101	11.8412	13.17	14.431	14.952	11.9266	9.47512	16.2943	15.1768	16.6959	14.0263	15.355	13.9795	16.679	15.4814	7.45528	15.5012	11.7013	11.5696	10.878	13.8803	11.4347
MET-013A1	MET-013	1	1	2	1	0	CT	h0	-0.3016	-0.907676	0.606076	-0.470926	-0.43675	-0.421934	-0.014816	0.184142	14.6464	15.0404	14.9317	13.0824	14.4071	11.6446	12.1801	15.8023	15.5729	13.4786	13.3669	11.3936	13.6424	14.4401	13.7999	15.6701	11.5735	9.39114	12.4114	16.4474	17.0268	12.8228	14.2443	15.1808	14.3105	11.5178	9.62033	16.369	10.9791	11.8124	11.8058	12.3516	11.973
MET-013B1	MET-013	2	1	2	1	0	CT	h0	-1.07973	-0.473655	-0.606076	-0.470926	-0.0027291	-0.0203978	0.0176687	-0.626474	14.4011	15.2173	15.0132	13.1371	14.4985	11.8106	12.2132	15.943	15.3733	13.5163	13.393	11.4995	13.7786	14.3859	13.9355	16.2643	11.4513	9.39653	12.4389	16.594	17.1	12.7468	14.3076	15.2544	14.253	11.6418	9.68441	16.3846	11.0837	11.7944	11.9423	12.166	11.3262
MET-014A1	MET-014	1	1	2	1	0	CT	h0	-0.545226	-1.1513	0.606076	-0.470926	-0.680376	-0.663317	-0.0170586	-0.0572417	13.5924	15.1335	15.4912	13.116	14.6003	12.3615	11.7439	15.9578	14.8025	13.865	14.1467	11.6466	13.6179	14.4695	14.1958	15.8919	11.6179	8.86122	12.9308	15.6354	17.1802	13.3216	14.7579	15.3703	14.3295	11.7999	9.62051	15.7936	10.9618	12.1399	12.0872	11.625	12.1295
MET-014B1	MET-014	2	1	2	1	0	CT	h0	-2.11423	-1.50816	-0.606076	-0.470926	-1.03723	-1.03365	-0.00358034	-1.63973	13.8802	15.316	15.4048	13.1323	14.4861	12.5807	11.8105	16.0703	14.8634	13.8329	14.0701	11.8647	13.6736	14.0878	14.4725	15.9156	11.9334	9.02401	12.9	15.8143	17.1402	13.1795	14.7391	15.1829	14.5622	11.9864	9.68634	15.7204	11.0089	11.8955	12.436	11.1302	12.1538
MET-016A1	MET-016	1	1	2	1	24	CT	h24	1.33186	0.725781	0.606076	0.350938	0.374844	0.367825	0.0070185	0.973901	18.945	17.2328	18.4032	13.1003	15.7892	15.4776	12.1477	18.2894	16.564	15.1733	16.8975	12.2774	13.5138	13.8507	14.9394	15.9139	12.6176	8.65953	17.6411	15.9173	16.9935	13.2387	16.584	15.1516	16.7574	14.7743	8.99009	14.9738	11.6406	12.2272	12.395	12.8699	11.2356
MET-016B1	MET-016	2	1	2	1	24	CT	h24	1.18267	1.78874	-0.606076	0.350938	1.43781	1.44317	-0.00536295	0.837093	18.7356	17.5853	18.3039	12.7521	15.6817	15.6105	12.0714	18.2865	16.5347	15.2765	16.699	12.2356	13.4146	13.8277	14.9297	15.893	12.552	8.64767	17.6762	15.8595	17.1975	13.2706	16.5451	15.0757	16.7722	14.9074	8.84935	14.9649	11.3629	12.1996	12.3865	12.9479	11.1923
MET-017A1	MET-017	1	1	2	1	24	CT	h24	1.20421	0.598136	0.606076	0.350938	0.247198	0.238609	0.00858917	0.844685	18.5285	16.953	17.7724	13.1679	16.0621	15.1384	12.1912	17.9112	16.1013	15.2047	16.5505	12.0849	13.194	14.4181	14.975	15.7168	12.3786	8.7593	16.6285	15.8591	17.0134	13.8923	16.2547	15.5388	16.1845	15.0462	9.15144	15.6198	11.6058	12.6159	12.2376	13.2232	11.6635
MET-017B1	MET-017	2	1	2	1	24	CT	h24	-0.947906	-0.34183	-0.606076	0.350938	-0.692768	-0.679772	-0.0129959	-1.28585	18.5329	17.363	17.5944	12.9213	16.1473	15.2278	12.0815	18.1996	16.2334	15.2711	16.329	12.1147	13.1977	14.1851	15.1878	15.5556	12.3991	8.91377	16.5254	15.8671	17.0727	13.9574	16.2331	15.2798	16.2055	15.085	8.97714	15.4747	11.5831	12.5798	12.2523	13.1755	11.3062
MET-018A1	MET-018	1	1	2	1	24	CT	h24	-0.751398	-1.35747	0.606076	0.350938	-1.70841	-1.71591	0.00750203	-1.10984	18.1198	16.9678	17.9598	13.2032	16.2121	15.0798	11.8323	18.1768	16.5413	15.4368	16.6815	12.3391	13.1245	14.127	15.0796	15.8598	12.2419	9.09611	16.9617	16.2375	16.8125	13.0551	16.428	15.1327	16.8662	15.0787	8.91091	15.7833	11.3966	12.5513	12.5176	12.364	11.6629
MET-018B1	MET-018	2	1	2	1	24	CT	h24	-0.681999	-0.0759231	-0.606076	0.350938	-0.426861	-0.418157	-0.00870411	-1.02423	18.0427	16.8903	17.9996	13.2889	16.3685	15.0179	11.6635	18.4143	16.7411	15.1281	16.5215	12.2578	12.9716	14.1169	15.1363	16.0039	12.1463	9.05535	16.8159	16.0893	16.8331	13.1388	16.4292	15.2674	16.9213	14.986	9.04708	15.6037	11.2581	12.4563	12.5688	12.4055	11.8568
MET-019A1	MET-019	1	1	2	1	48	CT	h48	1.02527	0.419196	0.606076	0.0869467	0.33225	0.333375	-0.00112538	0.939451	18.9287	16.6205	17.7442	12.629	15.6386	14.1703	11.301	17.2086	16.3677	15.1475	16.3402	11.9834	12.695	13.6338	14.4419	15.0593	11.8691	9.10758	17.1534	15.7696	16.5706	12.6642	16.2149	14.5194	16.3953	14.4675	8.37202	16.1749	10.5625	12.2764	11.7362	13.1522	11.7823
MET-019B1	MET-019	2	1	2	1	48	CT	h48	-0.575348	0.0307275	-0.606076	0.0869467	-0.0562192	-0.0491898	-0.00702939	-0.655265	18.5573	16.8747	17.8224	12.7413	15.1964	14.2682	11.5347	17.2263	16.0517	15.0548	16.5816	11.9083	12.7677	13.4526	14.4698	15.4547	11.9323	9.17743	16.9032	15.9908	16.5159	12.6048	16.3279	14.452	16.3885	14.3295	8.33939	16.0805	10.5292	12.0356	12.0047	13.5063	11.2608
MET-020A1	MET-020	1	1	2	1	48	CT	h48	0.649593	0.0435177	0.606076	0.0869467	-0.043429	-0.0394541	-0.00397482	0.566622	19.3705	16.745	17.1067	11.923	16.3888	14.9589	11.1754	17.363	15.5166	14.5969	16.3608	12.1799	11.953	13.2979	15.0923	14.9016	12.2523	8.76946	17.1067	16.5491	16.8154	12.2841	16.0651	14.429	16.7723	15.1673	8.30362	15.2548	11.2479	12.1842	12.0626	13.5301	11.1623
MET-020B1	MET-020	2	1	2	1	48	CT	h48	0.526426	1.1325	-0.606076	0.0869467	1.04555	1.03082	0.014739	0.42474	19.3866	16.8044	17.1001	12.2862	16.4417	15.0226	11.212	17.4771	15.5655	14.6112	16.3303	12.0272	12.1203	13.2246	15.1918	15.217	11.9889	8.84223	17.2809	16.3334	16.5756	12.1903	16.0748	14.3531	16.7977	15.305	8.35083	15.1574	11.3166	12.1378	12.0274	13.4717	10.9763
MET-021A1	MET-021	1	1	2	1	48	CT	h48	-0.454325	-1.0604	0.606076	0.0869467	-1.14735	-1.13427	-0.013078	-0.528194	17.9019	17.0113	16.8122	13.0768	16.8924	15.3557	12.1141	17.6509	14.5456	14.9877	15.7483	13.2198	11.8026	14.2505	15.7113	15.1183	12.3164	8.67934	17.2709	16.7985	16.2123	12.0503	15.8662	13.55	15.9974	15.8019	8.27936	15.2705	11.7143	12.006	11.6108	14.1879	11.262
MET-021B1	MET-021	2	1	2	1	48	CT	h48	-0.495868	0.110208	-0.606076	0.0869467	0.0232613	0.0321376	-0.00887631	-0.573938	18.0617	16.9746	16.4202	13.0919	16.7347	15.3878	11.9666	17.7892	14.3825	15.1248	15.6183	13.0103	11.8059	14.2696	15.8491	15.075	12.4002	8.5831	17.2565	16.913	16.3851	12.1449	15.8897	13.4956	15.8053	16.079	8.2128	15.2972	11.733	12.0258	11.522	14.6902	11.3696
MET-022A1	MET-022	1	1	2	1	72	CT	h72	0.895697	0.289621	0.606076	-0.00620254	0.295823	0.297606	-0.0017823	0.903681	18.6276	15.9096	17.6044	12.7672	15.8432	14.4276	11.2351	17.1448	16.3057	15.0446	16.7461	11.6134	12.5129	13.4786	14.9614	15.218	11.8956	8.8321	16.6901	15.6008	16.092	13.253	16.0471	14.4923	15.869	14.2628	8.34712	16.0329	10.5439	12.3947	11.7441	13.1082	12.1127
MET-022B1	MET-022	2	1	2	1	72	CT	h72	-0.779682	-0.173606	-0.606076	-0.00620254	-0.167404	-0.175798	0.00839386	-0.781873	18.9089	16.2998	17.4392	12.5453	15.7333	14.6459	11.2449	17.4925	16.298	15.15	16.4322	11.655	12.3758	13.2617	15.0473	15.5918	11.8837	8.86242	17.1325	15.5715	16.1298	13.1632	15.8664	14.5584	15.8916	14.3223	8.57038	15.8834	10.4167	12.1195	11.8548	13.395	11.8672
MET-023A1	MET-023	1	1	2	1	72	CT	h72	0.738885	0.132809	0.606076	-0.00620254	0.139011	0.137936	0.00107589	0.744011	17.1545	15.9586	16.3357	15.0057	17.1813	14.3858	12.7775	16.7475	13.377	15.703	15.5541	12.5579	11.8739	15.3266	15.1593	14.3406	12.0909	8.94122	15.9819	16.5268	15.1129	11.6087	14.6872	13.1594	15.7009	15.5161	10.7937	15.8883	11.5761	12.2664	11.3934	14.0373	12.3014
MET-023B1	MET-023	2	1	2	1	72	CT	h72	-0.397085	0.208991	-0.606076	-0.00620254	0.215194	0.20156	0.013634	-0.404516	17.2777	16.0108	16.4151	15.016	17.2864	14.5876	12.9116	16.8571	13.2922	15.7736	15.6599	12.5415	11.9488	15.1793	15.2591	14.3788	12.1319	9.22706	16.0093	16.5881	15.0931	11.5278	14.7691	13.2791	15.6832	15.4318	10.5704	15.743	11.6516	12.0669	11.4986	13.8959	11.9934
MET-024A1	MET-024	1	1	2	1	72	CT	h72	0.961608	0.355532	0.606076	-0.00620254	0.361734	0.362193	-0.000458724	0.968269	18.339	15.5796	16.5352	14.9729	17.3797	14.4229	12.8264	16.8131	13.636	15.8081	15.9693	12.0167	12.1528	15.3936	14.8251	14.168	12.2658	8.50481	16.1709	16.0635	14.8218	11.958	15.8825	13.8383	15.4346	15.568	11.2557	15.6599	11.2322	12.0987	11.2105	13.9822	12.1218
MET-024B1	MET-024	2	1	2	1	72	CT	h72	-0.779542	-0.173467	-0.606076	-0.00620254	-0.167264	-0.180456	0.0131922	-0.786532	18.7268	15.8184	16.6162	14.9459	17.2581	14.562	12.7708	17.1471	13.6285	15.8138	15.8846	12.1803	12.2221	15.218	15.2707	14.2783	12.2878	8.73691	16.0353	16.317	14.7942	11.9027	15.6076	13.6543	15.5234	15.7277	11.13	15.5714	11.0803	11.7677	11.1332	13.9244	11.7807
MET-001A2	MET-001	1	2	1	1	0	CT	h0	-0.552924	-1.159	0.606076	-0.470926	-0.688074	-0.673564	-0.01451	-0.0674884	13.6431	14.8355	14.755	12.9771	13.6401	11.636	11.6309	15.7625	14.8961	12.9685	12.7165	11.1525	14.0789	14.4148	13.9159	15.8976	11.8273	9.67851	12.2898	15.806	17.0884	12.5005	14.2695	15.2326	14.5817	11.0658	9.5082	16.0428	10.9468	11.8397	12.0072	12.3722	12.3268
MET-001B2	MET-001	2	2	1	1	0	CT	h0	-2.12763	-1.52156	-0.606076	-0.470926	-1.05063	-1.05983	0.00919799	-1.66591	13.607	15.0601	15.093	12.9135	13.7004	11.6389	11.6142	15.9822	14.9392	13.0017	12.4825	11.3651	14.2195	14.3727	14.0201	15.8552	11.7714	9.71791	12.3791	16.1083	17.2236	12.6099	14.2601	15.2253	14.6053	11.1828	9.51127	16.0148	10.9907	11.7843	11.9996	12.2653	12.3087
MET-002A2	MET-002	1	2	1	1	0	CT	h0	0.306304	-0.299772	0.606076	-0.470926	0.171154	0.181571	-0.0104167	0.787647	13.934	14.7915	15.106	13.4258	14.2239	11.5611	11.9487	15.9978	15.6091	13.2263	13.0563	11.3838	14.0543	14.4209	13.8085	16.0497	11.6066	9.61848	12.1094	15.0111	16.5355	13.1331	14.4937	15.0003	14.7525	11.694	9.55872	16.7157	10.9401	11.7742	11.9622	12.4605	12.4003
MET-002B2	MET-002	2	2	1	1	0	CT	h0	-0.770536	-0.16446	-0.606076	-0.470926	0.306466	0.319493	-0.0130267	-0.286583	14.0123	14.8047	15.0565	13.1227	14.1824	11.6098	12.0566	16.2372	15.2553	13.0591	12.8908	11.4869	13.762	14.3954	13.8469	16.0955	11.8091	9.62408	12.2044	15.0321	16.4943	13.2151	14.428	15.1943	14.6964	11.6112	9.55361	16.4646	10.9342	11.998	12.0031	12.5257	12.2382
MET-003A2	MET-003	1	2	1	1	0	CT	h0	0.814699	0.208623	0.606076	-0.470926	0.679549	0.685634	-0.00608535	1.29171	13.7297	14.8214	15.1118	12.9642	14.309	12.1498	11.3799	16.9901	15.1865	13.2303	13.6228	11.1657	13.3034	14.2925	14.0202	16.016	11.5819	9.66763	12.7187	15.5588	17.3097	11.7958	14.9847	14.6179	14.5082	11.8195	9.37606	16.4095	11.1574	11.3305	11.6366	12.4582	12.5025
MET-003B2	MET-003	2	2	1	1	0	CT	h0	-1.01606	-0.409984	-0.606076	-0.470926	0.0609422	0.0504072	0.010535	-0.555668	13.6504	14.9849	15.1111	12.9643	14.3798	12.2377	11.8621	17.2315	15.1494	13.3636	13.7153	11.2237	13.2887	14.0528	13.8548	15.9525	11.578	9.7883	12.9218	15.6593	17.058	11.5508	15.0493	14.8839	14.6369	11.9873	9.31003	16.309	11.1094	11.7544	11.8899	12.5274	12.264
MET-004A2	MET-004	1	2	1	1	24	CT	h24	0.575201	-0.0308748	0.606076	0.350938	-0.381813	-0.363794	-0.0180191	0.242282	19.28	16.6736	17.1647	12.6515	16.3854	15.1187	11.5127	17.4256	16.2804	15.2281	16.7079	12.2386	13.0576	13.9616	14.8374	15.969	12.4213	9.03361	17.2066	16.5694	17.0711	12.6641	16.5066	14.8691	16.611	14.8726	8.4727	15.5932	11.2108	12.5658	12.2361	12.9415	12.3971
MET-004B2	MET-004	2	2	1	1	24	CT	h24	-0.0152694	0.590806	-0.606076	0.350938	0.239868	0.262151	-0.0222824	-0.343925	19.1053	16.9283	17.4126	12.7149	16.2604	15.0827	11.5625	17.3832	16.3108	15.1692	16.6142	12.1624	12.973	13.7548	14.9113	15.9443	12.4721	8.99048	17.4315	16.5554	17.0097	12.4552	16.6115	15.1712	16.7649	14.9703	8.48605	15.31	11.2492	12.4519	12.2609	12.9414	12.0414
MET-005A2	MET-005	1	2	1	1	24	CT	h24	0.333487	-0.272588	0.606076	0.350938	-0.623526	-0.623225	-0.00030155	-0.0171492	19.069	16.2462	16.0119	12.597	16.6407	15.1682	11.0992	18.0534	15.6444	14.7268	16.4208	12.7719	11.7302	13.6544	15.1051	15.6441	12.7003	9.76004	16.487	16.2194	16.8553	13.0099	15.8901	14.4521	17.3447	15.4654	8.0038	16.2531	11.6592	12.5876	11.7016	14.1708	12.4614
MET-005B2	MET-005	2	2	1	1	24	CT	h24	-1.8577	-1.25162	-0.606076	0.350938	-1.60256	-1.6029	0.000337048	-2.20897	19.2124	16.4156	16.1354	12.7789	16.6849	15.2277	11.1469	18.0475	15.4374	14.7287	16.3331	12.8148	11.8763	13.4412	14.8338	15.7741	12.5691	9.80301	16.7552	16.4102	17.0501	12.9941	15.8475	14.0277	17.4515	15.5389	8.05673	16.144	11.6836	12.4294	11.8479	14.0739	12.0334
MET-006A2	MET-006	1	2	1	1	24	CT	h24	1.07885	0.472779	0.606076	0.350938	0.121841	0.115034	0.00680683	0.72111	19.4135	17.5509	17.2668	12.6985	16.1169	14.9893	12.1165	17.6441	15.895	14.9051	17.1703	12.4193	12.6691	13.6723	15.4007	15.4869	12.5363	9.30161	17.1763	16.1535	17.0085	12.6241	16.4723	14.7531	16.7188	15.1007	8.71126	15.8472	10.0502	12.3728	11.9381	13.4395	12.0204
MET-006B2	MET-006	2	2	1	1	24	CT	h24	1.06304	1.66912	-0.606076	0.350938	1.31818	1.32142	-0.00323859	0.715341	19.1043	17.2424	17.4461	12.7587	16.0643	14.9859	12.0944	17.8151	15.7595	14.8973	16.9278	12.4156	12.6254	13.681	15.5833	15.8489	12.5909	9.35837	17.3086	16.2478	17.0483	12.6052	16.3878	14.867	16.9838	14.9119	8.86124	15.8277	9.97737	12.3904	11.9976	13.6288	12.0987
MET-007A2	MET-007	1	2	1	1	48	CT	h48	-0.660118	-1.26619	0.606076	0.0869467	-1.35314	-1.34509	-0.00805191	-0.739013	18.4939	16.1296	15.1324	12.336	16.7331	15.2403	11.2594	18.3535	14.9744	14.9115	16.0842	12.5243	11.5623	13.1926	14.7498	15.0197	12.1297	9.40303	16.039	15.9852	16.2201	13.5715	15.6319	13.5979	17.6388	15.5362	7.50621	16.1302	11.4349	11.8943	11.1296	13.7233	11.3072
MET-007B2	MET-007	2	2	1	1	48	CT	h48	-1.18975	-0.583671	-0.606076	0.0869467	-0.670618	-0.672129	0.00151047	-1.2782	18.3137	15.8551	15.1485	12.3029	16.6148	15.3685	11.194	18.3006	15.1244	14.8905	15.9855	12.76	11.3949	13.214	14.6736	15.0879	12.0919	9.40714	16.136	15.9161	16.3197	13.5545	15.6206	13.6449	17.5578	15.7219	7.4096	16.06	11.4393	11.9141	11.0154	14.0756	11.5662
MET-008A2	MET-008	1	2	1	1	48	CT	h48	0.661829	0.0557534	0.606076	0.0869467	-0.0311933	-0.0250303	-0.00616294	0.581045	18.5403	15.9847	15.7982	12.284	16.6654	14.9964	11.2082	17.6652	15.2129	14.4918	15.9319	12.121	11.5948	13.3443	15.3068	14.7542	12.572	9.20586	16.2681	16.9231	16.9579	12.2826	15.53	13.6705	16.6549	15.493	7.65381	16.0994	11.6682	11.7548	11.1958	14.3185	11.7852
MET-008B2	MET-008	2	2	1	1	48	CT	h48	-0.293371	0.312705	-0.606076	0.0869467	0.225758	0.224982	0.00077532	-0.381093	18.6974	16.1512	15.9341	12.0917	16.7503	14.9663	11.114	17.8776	15.1928	14.5346	16.0614	12.2843	11.5816	13.002	15.1107	14.8421	12.2888	9.2313	16.3031	16.9666	16.9424	12.1417	15.5148	13.684	16.8089	15.701	7.86136	15.8404	11.3509	11.6695	11.116	14.7135	11.6508
MET-009A2	MET-009	1	2	1	1	48	CT	h48	0.420431	-0.185644	0.606076	0.0869467	-0.272591	-0.26855	-0.00404095	0.337526	18.8363	15.3039	16.0451	12.5075	16.5824	14.7108	11.3037	17.9706	15.1398	14.6342	16.2477	12.1586	12.001	13.3046	14.8191	15.3261	12.0517	9.50547	15.6732	15.9185	16.5917	13.4856	15.7205	13.9327	16.5385	15.405	7.84677	15.9781	11.6956	12.3115	11.1525	14.1552	11.7055
MET-009B2	MET-009	2	2	1	1	48	CT	h48	-1.02989	-0.423814	-0.606076	0.0869467	-0.510761	-0.530351	0.0195895	-1.13643	18.6963	15.1201	16.1145	12.3809	16.656	14.9103	11.3416	18.0428	15.1558	14.6465	16.3058	11.9967	11.9928	13.1683	15.0816	15.2764	12.2867	9.68511	15.5836	16.0195	16.5159	13.5167	15.7742	14.1926	16.7789	15.4605	7.75592	15.9605	11.6305	12.2309	11.2856	14.3437	11.2821
MET-010A2	MET-010	1	2	1	1	72	CT	h72	-0.723355	-1.32943	0.606076	-0.00620254	-1.32323	-1.30509	-0.0181385	-0.699014	16.3343	16.4333	15.0567	13.8593	16.9507	14.9634	12.146	17.5862	14.248	15.3619	15.6409	12.1006	11.5319	14.5485	14.8505	14.559	11.7177	9.42068	16.0942	16.514	15.3367	12.7255	14.8106	13.5805	16.0055	15.6243	9.08981	16.0214	11.8724	11.9293	11.0882	13.7014	11.9369
MET-010B2	MET-010	2	2	1	1	72	CT	h72	-1.5418	-0.93572	-0.606076	-0.00620254	-0.929518	-0.922574	-0.00694363	-1.52865	16.3143	16.3408	15.1798	13.754	17.1867	15.0548	12.3072	17.8598	14.3203	15.3144	15.8984	12.1475	11.4767	14.4063	14.4555	14.5472	11.5491	9.26875	16.1428	16.7218	15.4948	12.6421	14.8198	13.5599	16.0526	15.684	9.05586	16.1273	11.9263	11.9267	11.0425	13.7204	11.8512
MET-011A2	MET-011	1	2	1	1	72	CT	h72	1.36534	0.75926	0.606076	-0.00620254	0.765463	0.752115	0.0133476	1.35819	17.0741	15.712	16.7496	15.1695	17.691	14.9999	13.2241	16.9453	13.5051	15.6796	16.4803	11.2836	12.179	15.7538	14.7511	13.9559	12.5345	9.17763	15.7961	16.2748	14.6156	11.6034	14.7601	13.1939	15.7376	15.5152	11.1062	15.5198	11.4834	12.093	10.9223	13.29	11.9253
MET-011B2	MET-011	2	2	1	1	72	CT	h72	-0.187923	0.418152	-0.606076	-0.00620254	0.424355	0.428974	-0.00461885	-0.177102	16.9944	15.8344	16.583	15.2881	17.6642	15.1271	13.1665	16.9181	13.5332	15.5846	16.3127	11.3419	12.1557	15.7655	14.7905	13.6887	12.6253	9.1433	15.4066	16.0486	14.6161	11.6175	14.6912	13.109	15.584	15.6259	11.0928	15.5983	11.5126	12.0503	10.8503	13.184	11.7931
MET-012A2	MET-012	1	2	1	1	72	CT	h72	1.45977	0.853695	0.606076	-0.00620254	0.859897	0.840432	0.0194656	1.44651	19.7992	15.3305	16.32	12.1196	16.2203	14.9768	11.4211	18.0329	15.4222	14.5963	15.659	11.5384	11.6649	13.1517	14.9806	14.6682	12.0214	9.373	16.4108	15.0151	16.7591	14.0264	15.3912	14.1531	16.6917	15.3053	7.7887	15.6204	11.6902	11.8658	10.9755	14.2908	11.8397
MET-012B2	MET-012	2	2	1	1	72	CT	h72	-0.673346	-0.0672704	-0.606076	-0.00620254	-0.0610679	-0.055505	-0.00556292	-0.661581	18.8331	15.6908	16.2349	12.2945	16.2092	15.0126	11.5735	18.207	15.2987	14.5266	15.4716	11.5606	11.7337	12.8948	14.9487	14.7132	11.9333	9.46858	16.4765	15.1494	16.6956	13.8573	15.4269	13.8391	16.6242	15.2073	7.76959	15.5455	11.6845	11.6624	11.0177	14.4303	11.434
MET-013A2	MET-013	1	2	2	1	0	CT	h0	-0.173302	-0.779378	0.606076	-0.470926	-0.308452	-0.308344	-0.00010755	0.297732	14.4656	15.0141	14.6819	13.2254	14.342	11.5766	12.0774	15.83	15.1832	13.3993	13.0856	11.4876	13.7142	14.4962	13.9584	16.1266	11.8271	9.16144	12.4262	16.6492	17.0872	12.7665	14.1525	15.2038	14.1116	11.3925	9.74012	16.2713	11.1434	11.9672	11.9764	12.4565	12.3114
MET-013B2	MET-013	2	2	2	1	0	CT	h0	-0.969311	-0.363235	-0.606076	-0.470926	0.107691	0.103828	0.00386342	-0.502248	14.3493	15.0914	14.6653	13.2298	14.2774	11.5873	12.2226	15.9353	15.0648	13.3639	13.0955	11.7742	13.8124	14.3817	13.7099	16.1377	11.8729	9.31943	12.3698	16.5633	17.1664	12.8282	14.1222	15.2931	14.0632	11.3368	9.66785	16.1546	11.0439	11.9109	12.0324	12.6775	12.1586
MET-014A2	MET-014	1	2	2	1	0	CT	h0	1.25747	0.651391	0.606076	-0.470926	1.12232	1.13006	-0.0077429	1.73614	14.0262	15.0717	15.7493	13.0112	14.4955	12.5654	12.0525	16.1349	15.1049	13.7767	14.3625	11.567	13.4588	14.3301	14.1328	15.9111	11.7179	9.02871	12.976	15.3187	17.0297	13.1992	14.7403	15.1057	14.6001	11.9258	9.55714	15.89	11.0156	12.1427	11.9706	11.5497	12.2059
MET-014B2	MET-014	2	2	2	1	0	CT	h0	0.0718403	0.677916	-0.606076	-0.470926	1.14884	1.16788	-0.0190395	0.561806	14.1846	15.35	15.7288	13.2321	14.4399	12.2965	11.9728	16.3428	15.0837	13.7827	14.3985	11.6055	13.338	14.0074	13.9443	15.7571	11.6398	9.00573	13.0883	15.5519	17.114	13.0961	14.4033	15.1244	14.6936	12.088	9.71165	15.8566	11.0653	11.9028	11.987	11.4941	12.1678
MET-015A1	MET-015	1	2	2	1	0	CT	h0	1.08521	0.479134	0.606076	-0.470926	0.95006	0.968119	-0.018059	1.57419	14.6944	15.1462	15.2421	13.0228	14.2696	12.6481	12.1519	17.2618	15.1576	14.0347	14.0844	11.2974	13.2723	14.4505	14.1635	15.8098	11.9344	8.81502	14.0583	15.1652	16.9853	13.334	15.4876	13.958	14.7204	12.0264	9.54727	15.6925	11.0644	11.7925	11.8535	11.3883	11.757
MET-015B1	MET-015	2	2	2	1	0	CT	h0	-0.09316	0.512916	-0.606076	-0.470926	0.983842	0.9801	0.00374202	0.374024	15.0311	15.3415	15.23	13.0129	14.3318	12.7751	12.1851	17.0774	15.0824	14.0241	13.9245	11.4697	13.33	14.473	14.1039	15.8097	11.8895	8.91729	14.1347	15.2584	16.872	13.4268	15.4741	14.1037	14.8644	11.9497	9.39537	15.5584	11.1314	11.7717	11.776	11.534	11.9227
MET-016A2	MET-016	1	2	2	1	24	CT	h24	1.35222	0.746141	0.606076	0.350938	0.395203	0.390773	0.00443003	0.996849	19.3505	17.3746	18.3591	12.6825	15.8807	15.124	11.8864	18.1498	16.3347	15.252	16.9615	12.486	13.2526	14.0185	15.0916	15.4655	12.5931	8.68238	17.7841	16.1431	16.8442	13.3307	16.5718	14.9223	16.7924	14.7645	9.0297	15.1155	11.4616	12.6796	12.5215	12.778	11.6432
MET-016B2	MET-016	2	2	2	1	24	CT	h24	-0.31875	0.287326	-0.606076	0.350938	-0.0636124	-0.0752015	0.0115891	-0.681277	18.6022	17.3447	18.3979	12.6375	16.0405	15.4061	11.9646	18.0001	16.4303	15.3344	16.9586	12.5857	13.3149	13.7088	15.1936	15.3591	12.7051	8.29012	17.9013	16.2557	17.0952	13.2141	16.5011	15.478	17.0963	15.1435	8.91279	14.989	11.5122	12.426	12.5067	12.5545	11.5544
MET-017A2	MET-017	1	2	2	1	24	CT	h24	1.35701	0.750936	0.606076	0.350938	0.399998	0.409414	-0.00941593	1.01549	18.1387	17.0366	17.7664	13.1586	15.9418	14.872	12.0899	17.9951	16.0836	15.2469	16.6246	12.284	13.3096	14.5045	14.8937	15.6192	12.2227	8.92816	16.5327	15.9281	17.0175	13.8267	16.1722	15.4422	16.4303	14.968	9.16911	15.5981	11.5851	12.5511	12.2289	13.2444	11.828
MET-017B2	MET-017	2	2	2	1	24	CT	h24	0.17885	0.784926	-0.606076	0.350938	0.433988	0.435311	-0.00132323	-0.170765	18.6267	17.2811	17.7368	13.188	15.9401	14.851	12.1524	18.1341	16.1779	15.2764	16.5741	12.2788	13.4247	14.2575	14.9031	15.6292	12.2356	8.91485	16.4411	15.9623	17.1187	13.5869	16.128	15.3345	16.3086	14.9939	9.26688	15.4786	11.6076	12.4256	12.086	13.2674	11.632
MET-018A2	MET-018	1	2	2	1	24	CT	h24	0.973276	0.3672	0.606076	0.350938	0.0162621	-0.0047446	0.0210067	0.601331	18.6772	16.9907	18.1067	12.9982	16.2267	15.2234	11.8508	18.0828	16.6528	15.4725	16.7634	12.2134	13.0904	14.1996	15.1275	16.0797	12.2286	9.19341	17.0068	15.8727	16.8908	12.904	16.525	14.9553	16.7161	15.3522	9.00608	15.8323	11.3866	12.5396	12.4991	12.0878	11.9865
MET-018B2	MET-018	2	2	2	1	24	CT	h24	0.143828	0.749904	-0.606076	0.350938	0.398966	0.388893	0.0100736	-0.217183	18.6335	17.3769	18.1098	13.1683	16.1062	15.1183	11.912	17.6901	16.6385	15.4435	16.9103	12.2703	13.1729	14.1088	14.8122	16.333	12.2041	9.1429	17.0328	16.0058	16.9468	12.9939	16.5095	14.8662	16.7721	15.2713	8.95891	15.7313	11.3767	12.45	12.5145	12.1808	11.9013
MET-019A2	MET-019	1	2	2	1	48	CT	h48	1.38162	0.775543	0.606076	0.0869467	0.688596	0.673097	0.0154996	1.27917	18.6897	16.4949	17.698	12.6859	15.6789	14.2883	11.2463	17.4529	16.2696	14.9429	16.4498	11.7197	12.5767	13.4699	14.8115	15.4524	12.0587	9.00816	17.0741	15.7735	16.5542	12.5281	16.2548	14.3159	16.3654	14.346	8.57469	15.9959	10.4233	12.367	11.9738	13.195	12.1881
MET-019B2	MET-019	2	2	2	1	48	CT	h48	0.277038	0.883114	-0.606076	0.0869467	0.796167	0.781984	0.014183	0.175908	18.6398	16.7959	17.8784	12.7493	15.5995	14.1783	11.2689	17.457	16.3201	14.873	16.5787	11.7386	12.7253	13.2414	14.9161	15.2074	11.8739	9.16018	17.0682	15.926	16.6688	12.5882	15.9974	14.4651	16.4581	14.3172	8.66251	16.0746	10.4214	12.1438	11.9482	13.0645	11.7896
MET-020A2	MET-020	1	2	2	1	48	CT	h48	1.9443	1.33823	0.606076	0.0869467	1.25128	1.24046	0.0108202	1.84654	20.9084	16.2918	17.1466	12.4827	16.2502	14.742	11.2488	17.4673	15.8658	14.6938	16.2639	12.2309	11.9926	13.6233	14.9605	15.3085	12.1806	8.63854	17.2568	16.2033	16.9928	12.2517	16.1992	14.5108	16.6126	15.4606	8.10827	15.5349	11.2137	12.1431	11.8208	13.3555	10.6696
MET-020B2	MET-020	2	2	2	1	48	CT	h48	0.761412	1.36749	-0.606076	0.0869467	1.28054	1.2715	0.0090459	0.665419	20.2301	16.3311	17.3126	12.7487	16.3144	14.9791	11.1886	17.7331	15.7722	14.7039	16.2012	12.347	12.1306	13.3685	15.268	15.3291	12.2703	8.68828	17.2872	16.1482	16.7375	12.2799	16.1298	14.3306	16.7015	15.2758	8.22109	15.2841	11.082	11.9376	11.8689	13.425	10.5953
MET-021A2	MET-021	1	2	2	1	48	CT	h48	0.688561	0.0824855	0.606076	0.0869467	-0.00446125	0.00778062	-0.0122419	0.613856	17.9282	17.3356	16.5469	12.7709	16.7583	15.1509	12.0053	17.5392	14.6917	15.0778	15.8279	12.7775	11.7565	14.1975	15.0946	15.169	12.5116	8.6943	17.2899	16.8723	16.2921	12.114	15.85	13.3717	15.8935	15.9812	8.53015	15.3732	11.6606	12.045	11.6093	14.3656	11.5058
MET-021B2	MET-021	2	2	2	1	48	CT	h48	-0.3539	0.252176	-0.606076	0.0869467	0.165229	0.156289	0.00894053	-0.449787	17.66	17.3096	16.6965	12.7914	16.8764	15.3694	12.1355	17.7224	14.6308	15.169	15.8841	12.9941	11.7212	14.0977	15.2639	15.2164	12.4282	8.81289	17.3377	16.8022	16.2408	12.047	15.9331	13.3366	15.9287	15.8278	8.46858	15.1801	11.6234	12.0366	11.6704	14.4807	11.5629
MET-022A2	MET-022	1	2	2	1	72	CT	h72	1.23701	0.630931	0.606076	-0.00620254	0.637134	0.651449	-0.0143155	1.25752	18.4322	16.0002	17.5074	12.6892	15.7531	14.2737	11.3462	17.2094	16.3886	15.4032	16.3094	12.0178	12.4099	13.5374	14.5182	15.2862	11.9493	8.74097	17.0695	15.4856	16.0443	13.0046	16.2032	14.3735	16.1056	14.3103	8.18238	16.0413	10.4024	12.3527	11.8002	13.0629	11.8985
MET-022B2	MET-022	2	2	2	1	72	CT	h72	-0.428295	0.17778	-0.606076	-0.00620254	0.183983	0.192024	-0.00804159	-0.414051	18.7031	16.2294	17.5917	12.6086	15.8341	14.4508	11.371	16.9674	16.312	15.1457	16.3879	12.0013	12.3861	13.3298	14.8426	15.3638	12.0553	8.75335	16.9477	15.563	15.9148	12.8884	16.2031	14.2859	16.1133	14.3843	8.08092	15.8314	10.3765	12.1935	11.9186	13.3147	11.8078
MET-023A2	MET-023	1	2	2	1	72	CT	h72	0.0770125	-0.529063	0.606076	-0.00620254	-0.522861	-0.529101	0.0062404	0.0769746	17.2276	15.5907	16.1807	14.893	17.4445	14.4256	12.5571	16.7517	13.5253	16.0471	15.8466	12.5116	11.6069	15.128	14.727	14.5205	12.1105	8.71002	15.8046	17.1493	14.9845	11.6403	14.747	13.2951	15.8223	15.4284	10.5272	16.1159	11.6631	12.501	11.3523	14.1605	12.3264
MET-023B2	MET-023	2	2	2	1	72	CT	h72	-2.02721	-1.42113	-0.606076	-0.00620254	-1.41493	-1.42515	0.0102196	-2.03122	17.1986	15.7777	16.0084	15.2319	17.5369	14.487	12.6875	16.8783	13.3133	16.1354	15.7536	12.4836	11.8661	14.9257	14.7806	14.5452	12.0049	8.72951	15.8857	17.1822	15.0142	11.4288	14.5864	13.2208	15.9162	15.7323	10.4548	15.9538	11.6276	12.3347	11.3435	13.9376	12.0631
MET-024A2	MET-024	1	2	2	1	72	CT	h72	0.931261	0.325185	0.606076	-0.00620254	0.331388	0.325041	0.00634705	0.931116	18.4594	15.4345	16.7752	14.9765	17.3302	14.5347	12.9771	16.8035	13.7021	15.964	15.9478	12.1697	12.1709	15.3207	14.6895	14.4813	12.1447	8.58985	16.2935	16.1655	14.8403	11.9557	15.9405	13.597	15.5399	15.5902	11.0979	15.6754	11.2357	11.8046	11.2287	13.8301	11.7972
MET-024B2	MET-024	2	2	2	1	72	CT	h72	-0.11074	0.495336	-0.606076	-0.00620254	0.501539	0.482516	0.0190226	-0.12356	18.3456	15.5828	16.8463	14.8493	17.3257	14.7241	13.0864	17.0605	13.619	15.9676	15.9459	12.1835	12.2265	15.1787	15.0817	14.4991	12.0559	8.56114	16.2083	16.4035	14.9315	11.9628	15.881	13.5766	15.5477	15.637	10.9239	15.5658	11.2657	11.9055	11.13	13.8183	11.6223
MET-001A3	MET-001	1	1	1	2	0	CT	h0	-0.749122	-1.3552	0.606076	-0.470926	-0.884272	-0.875818	-0.00845383	-0.269742	13.6271	14.7211	14.9465	13.0858	13.8419	11.4979	11.5826	15.8329	15.0712	13.1505	12.9259	11.3085	14.0246	14.2545	13.4918	15.7612	11.6008	9.59021	12.3429	16.104	17.1968	12.7217	14.3445	14.963	14.6011	11.0764	9.41822	16.4646	11.2545	11.8538	11.9132	12.4759	12.3453
MET-001B3	MET-001	2	1	1	2	0	CT	h0	-2.27182	-1.66575	-0.606076	-0.470926	-1.19482	-1.17345	-0.0213748	-1.77952	13.6408	14.984	14.7927	12.8817	13.9144	11.6653	11.5539	15.7796	15.2705	13.0514	12.706	11.4909	14.0663	14.218	13.9937	16.0787	11.4172	9.71447	12.3857	16.2632	17.2974	12.6476	14.3699	14.8516	14.7603	11.0777	9.13565	16.4369	11.3058	11.7245	11.9227	12.0084	12.2171
MET-002A3	MET-002	1	1	1	2	0	CT	h0	1.04588	0.439809	0.606076	-0.470926	0.910735	0.903874	0.00686098	1.50995	14.1099	14.6811	15.1648	13.2991	14.2336	11.5731	11.9213	16.2194	15.534	13.1786	12.9837	11.3803	13.9828	14.453	14.2379	15.7646	11.8488	9.71867	12.2439	14.9856	16.2428	13.1347	14.4146	14.9176	14.7511	11.7533	9.55004	16.7412	10.929	12.2176	11.8034	12.0971	12.6116
MET-002B3	MET-002	2	1	1	2	0	CT	h0	-0.58656	0.0195152	-0.606076	-0.470926	0.490441	0.478742	0.0116992	-0.127334	14.0909	14.9252	15.4325	13.2686	14.1553	11.6617	12.1674	16.1456	15.4412	13.2365	13.0276	11.1511	13.9975	14.3564	14.2621	15.9743	11.5414	9.91099	12.3919	15.0142	16.4532	13.0719	14.4379	15.0452	14.8318	11.9775	9.4668	16.466	10.7587	12.0931	11.8894	12.3913	12.6062
MET-003A3	MET-003	1	1	1	2	0	CT	h0	-0.0171622	-0.623238	0.606076	-0.470926	-0.152312	-0.155187	0.00287539	0.450888	13.7606	14.5321	15.0286	12.9317	14.4578	12.2927	11.8718	17.0927	15.1007	13.5159	13.6704	11.3057	13.2247	14.1912	13.8954	16.1071	11.5785	9.62724	12.645	15.8761	16.9964	11.8885	14.9516	14.7408	14.6649	12.0221	9.21031	16.5064	11.1744	12.0332	11.6004	12.7853	12.2328
MET-003B3	MET-003	2	1	1	2	0	CT	h0	-1.65599	-1.04991	-0.606076	-0.470926	-0.578989	-0.584216	0.00522757	-1.19029	13.7621	14.8692	15.028	12.8435	14.4772	12.4016	11.9497	17.0778	15.0612	13.4803	13.646	11.3338	13.2506	13.8917	13.9296	16.2658	11.702	9.72234	12.7785	15.8783	17.0566	11.7755	14.8285	14.985	14.7454	11.9925	9.10595	16.4402	11.0995	11.7811	11.5791	12.8392	12.1652
MET-004A3	MET-004	1	1	1	2	24	CT	h24	0.508553	-0.0975232	0.606076	0.350938	-0.448461	-0.434718	-0.0137434	0.171358	19.206	16.8423	17.5885	12.7188	16.3797	15.1252	11.387	17.3057	16.4108	15.1893	16.7502	12.1807	13.0759	13.6758	15.2797	15.8154	12.0246	9.24123	17.2303	16.7938	17.0015	12.7624	16.5175	14.9543	16.5674	14.9464	8.65874	15.6697	11.2128	12.7475	12.1693	13.0934	12.3026
MET-004B3	MET-004	2	1	1	2	24	CT	h24	-0.156822	0.449254	-0.606076	0.350938	0.098316	0.0927391	0.00557685	-0.513337	19.9567	16.9078	17.6647	12.5957	16.2532	15.2189	11.4499	17.4083	16.4841	14.9762	16.8143	12.3255	13.0993	13.6619	15.0024	15.3502	12.2327	9.20815	17.1985	16.8127	17.0105	12.3787	16.4325	14.9702	16.6769	14.9109	8.52862	15.6417	11.2623	12.5686	12.1995	13.295	12.3192
MET-005A3	MET-005	1	1	1	2	24	CT	h24	1.29933	0.693251	0.606076	0.350938	0.342313	0.339273	0.00303989	0.945349	19.1933	16.4392	16.0336	12.6978	16.6389	14.9877	11.2502	17.8819	15.7014	14.7232	16.264	12.5842	11.848	13.721	14.9401	15.4166	12.6135	9.77425	16.6617	16.1168	17.0528	12.9842	15.9737	14.0961	17.3311	15.2623	8.15199	16.2223	11.8085	12.5655	11.9611	14.003	12.3943
MET-005B3	MET-005	2	1	1	2	24	CT	h24	-0.565409	0.0406663	-0.606076	0.350938	-0.310272	-0.322978	0.0127068	-0.929054	19.217	16.699	16.0955	12.5992	16.4632	15.3637	11.1721	17.8975	15.6569	14.6305	16.3537	12.708	11.7782	13.569	15.2607	15.6191	12.7877	9.74905	16.7606	15.8697	17.0618	12.8443	15.8806	14.1779	17.2881	15.3979	8.13265	15.9227	11.7082	12.3859	12.0213	14.1495	12.2423
MET-006A3	MET-006	1	1	1	2	24	CT	h24	1.36543	0.759355	0.606076	0.350938	0.408417	0.394899	0.0135181	1.00097	19.0534	17.0521	16.8062	12.5665	16.1242	14.8328	11.9269	17.3526	15.5959	14.7601	16.9802	12.6247	12.5226	13.7971	15.4041	15.7438	12.6053	9.34852	17.3303	16.3617	17.2505	12.7327	16.4013	14.9966	16.8717	15.1206	8.73896	15.8851	10.2602	12.4934	12.0326	13.8929	12.1626
MET-006B3	MET-006	2	1	1	2	24	CT	h24	-0.21567	0.390406	-0.606076	0.350938	0.0394677	0.0418983	-0.0024306	-0.564177	18.9361	17.2397	16.971	12.4605	16.282	14.715	11.943	17.5003	15.4185	14.7993	16.8735	12.6614	12.437	13.7902	15.4113	15.7449	12.5218	9.36637	17.4281	16.0765	17.5104	12.5723	16.329	15.1282	16.7827	15.0129	8.67163	15.8124	10.2483	12.3296	12.042	13.7878	12.0972
MET-007A3	MET-007	1	1	1	2	48	CT	h48	0.466799	-0.139277	0.606076	0.0869467	-0.226224	-0.231384	0.00516016	0.374692	18.1462	16.1305	15.1875	12.2826	16.853	15.1761	11.1608	18.0551	15.1283	14.7787	16.1455	12.5063	11.4853	13.353	14.69	14.7225	12.2114	9.3347	16.1288	15.9634	16.3042	13.4637	15.6665	13.5372	17.3299	15.4881	7.63624	15.9591	11.3737	12.0531	11.1713	13.7908	11.8008
MET-007B3	MET-007	2	1	1	2	48	CT	h48	-1.03518	-0.4291	-0.606076	0.0869467	-0.516047	-0.510836	-0.00521091	-1.11691	18.0347	15.9964	15.392	12.2474	16.7185	15.4135	11.3186	17.7768	14.9744	14.7017	16.072	12.4921	11.5171	13.1839	14.9511	15.1168	12.1091	9.49495	16.0531	16.0383	16.2883	13.4679	15.5256	13.4772	17.3504	15.5583	7.65091	15.7705	11.464	11.7973	11.236	13.8811	11.1529
MET-008A3	MET-008	1	1	1	2	48	CT	h48	0.324628	-0.281448	0.606076	0.0869467	-0.368395	-0.358802	-0.00959248	0.247274	18.6427	16.0546	15.8508	12.2016	16.7322	14.8928	11.2147	17.8967	15.3874	14.6917	16.042	12.2713	11.6186	13.3003	14.9346	14.7464	12.3461	9.27019	16.4358	16.4174	16.8224	12.1907	15.5214	13.5411	16.8109	15.7379	7.53334	16.0155	11.5624	11.6688	11.2022	14.499	11.6621
MET-008B3	MET-008	2	1	1	2	48	CT	h48	-0.472424	0.133651	-0.606076	0.0869467	0.0467047	0.0572335	-0.0105288	-0.548842	18.2557	16.1456	15.7652	12.285	16.6416	14.8748	11.1626	17.8863	15.1676	14.713	16.0062	12.3767	11.6067	13.175	14.8208	14.7152	12.3293	9.24347	16.4152	16.926	17.008	12.1761	15.5215	13.4783	16.6948	15.6322	7.72726	15.9011	11.6693	11.7346	11.1816	14.5092	11.5219
MET-009A3	MET-009	1	1	1	2	48	CT	h48	0.0856099	-0.520466	0.606076	0.0869467	-0.607413	-0.579513	-0.0278993	0.0265625	18.9154	15.2882	16.0007	12.5106	16.5137	14.5202	11.0585	17.9476	15.2829	14.8686	16.3816	11.8498	12.0287	12.9769	14.6139	14.875	11.9135	9.64237	15.984	16.0536	16.1093	13.6343	15.8074	14.2052	16.6237	15.4915	7.61118	16.0362	11.6615	12.4911	11.3264	14.2142	11.8529
MET-009B3	MET-009	2	1	1	2	48	CT	h48	-0.574416	0.0316599	-0.606076	0.0869467	-0.0552868	-0.065053	0.00976621	-0.671129	19.1015	15.5005	16.1538	12.3145	16.5986	14.9302	10.7211	18.0017	15.2829	14.7055	16.3028	12.0246	12.0065	12.8796	14.8804	15.0952	12.1641	9.7231	15.8382	15.8771	16.4724	13.5179	15.8389	14.0909	16.724	15.5204	7.67312	16.0627	11.7414	12.27	11.2271	13.9562	12.071
MET-010A3	MET-010	1	1	1	2	72	CT	h72	0.544189	-0.0618864	0.606076	-0.00620254	-0.0556839	-0.0522159	-0.00346799	0.55386	16.3358	16.3255	15.5085	13.4578	17.0818	14.9906	12.3842	17.786	14.2068	15.2381	15.9002	12.1587	11.5354	14.5153	15.1968	14.4877	11.2434	9.43004	15.9341	16.3882	15.3324	12.7672	14.8813	13.5182	15.9278	15.6199	9.03882	16.249	11.9521	12.0468	11.023	13.6098	11.9548
MET-010B3	MET-010	2	1	1	2	72	CT	h72	-0.958426	-0.352351	-0.606076	-0.00620254	-0.346148	-0.352066	0.00591803	-0.958142	16.5374	16.3072	15.4739	13.7328	16.9449	15.1259	12.5132	17.817	14.2867	15.3106	15.9142	12.2058	11.5066	14.2923	15.259	14.7458	11.5337	9.49694	16.0388	16.3061	15.2351	12.7238	14.7847	13.608	16.0727	15.9405	9.08489	16.1217	11.8512	11.8983	11.0243	13.5047	11.6139
MET-011A3	MET-011	1	1	1	2	72	CT	h72	0.477368	-0.128708	0.606076	-0.00620254	-0.122506	-0.132274	0.00976853	0.473802	17.0335	15.4242	16.2493	15.4289	18.1639	15.0964	13.1688	16.6397	13.7868	15.776	16.3209	11.3175	11.852	15.7404	14.5742	14.015	12.4583	9.02745	15.6432	16.4487	14.4903	11.629	14.6757	13.2978	15.6747	15.4818	10.7327	15.9357	11.4857	12.0926	10.6641	13.3455	11.8366
MET-011B3	MET-011	2	1	1	2	72	CT	h72	-0.604979	0.00109642	-0.606076	-0.00620254	0.00729896	0.0207068	-0.0134078	-0.585369	16.9124	15.478	16.2045	15.0463	18.1456	15.1822	13.2594	16.6137	13.5338	15.5432	16.387	11.5443	11.8687	15.7832	14.8169	14.0318	12.6209	8.92708	15.4463	16.3983	14.4854	11.5579	14.5768	13.5447	15.5795	15.3867	10.7745	15.7164	11.6202	12.1804	10.7892	13.5866	11.5517
MET-012A3	MET-012	1	1	1	2	72	CT	h72	1.10414	0.498068	0.606076	-0.00620254	0.50427	0.494765	0.00950525	1.10084	18.7402	15.36	16.1531	12.2385	16.1335	14.9091	11.5388	18.2607	15.4873	14.7776	15.6341	11.6422	11.8367	13.2484	14.824	14.9448	11.9612	9.27697	16.3442	15.1105	16.5032	13.9212	15.3715	14.2076	16.5988	15.2217	7.91211	15.6389	11.6577	11.8844	10.9499	14.3953	11.5811
MET-012B3	MET-012	2	1	1	2	72	CT	h72	-0.657007	-0.0509317	-0.606076	-0.00620254	-0.0447292	-0.0570884	0.0123592	-0.663164	18.2344	15.5414	16.1857	12.3767	16.1283	14.807	11.6246	18.3318	15.6069	14.7329	15.6252	11.5424	11.844	13.0674	14.6356	14.8325	11.9216	9.57001	16.5323	15.222	16.5908	13.9777	15.3664	14.0687	16.6047	15.397	7.94667	15.5478	11.6937	11.6456	10.9958	14.3618	11.4254
MET-013A3	MET-013	1	1	2	2	0	CT	h0	-0.271968	-0.878044	0.606076	-0.470926	-0.407118	-0.421934	0.014816	0.184142	14.6221	14.9727	14.8494	13.27	14.3898	11.8231	12.2916	15.9429	15.6692	13.4451	13.3859	11.2902	13.6425	14.3312	13.9576	16.1492	11.5532	9.42581	12.3152	16.4744	17.0003	12.7184	14.2943	15.3588	14.3813	11.5864	9.64702	16.3024	10.9462	11.9709	11.9433	12.4324	12.184
MET-013B3	MET-013	2	1	2	2	0	CT	h0	-1.11507	-0.508993	-0.606076	-0.470926	-0.0380665	-0.0203978	-0.0176687	-0.626474	14.4175	14.9864	14.8558	13.2354	14.5277	11.9439	11.8461	15.9595	15.3224	13.4774	13.3013	11.448	13.727	14.3088	14.2109	16.0468	11.0749	9.50012	12.2293	16.7381	17.0283	12.8618	14.344	14.9543	14.3928	11.5811	9.64441	16.3018	11.1178	11.7425	12.0409	11.8122	11.8629
MET-014A3	MET-014	1	1	2	2	0	CT	h0	-0.511109	-1.11718	0.606076	-0.470926	-0.646259	-0.663317	0.0170586	-0.0572417	13.9559	14.9946	15.5245	13.1188	14.518	12.4316	11.7642	16.2028	14.9195	13.8755	14.1424	11.6509	13.6574	14.4328	14.2738	15.9963	11.6258	8.99691	12.912	15.6379	17.1361	13.2861	14.825	15.1869	14.4544	11.847	9.66037	15.8525	10.9646	12.2843	12.2756	11.6437	12.561
MET-014B3	MET-014	2	1	2	2	0	CT	h0	-2.10707	-1.501	-0.606076	-0.470926	-1.03007	-1.03365	0.00358034	-1.63973	13.8868	15.3927	15.4907	13.0194	14.5921	12.6841	11.8559	16.3654	14.8601	13.751	14.1527	11.645	13.6572	14.1156	14.0751	16.1569	11.9987	9.03454	12.8565	15.7993	17.1886	13.133	14.6329	15.274	14.5988	11.9326	9.74826	15.6751	11.0446	12.0288	12.4135	10.9708	12.315
MET-016A3	MET-016	1	1	2	2	24	CT	h24	1.31782	0.711744	0.606076	0.350938	0.360807	0.367825	-0.0070185	0.973901	18.4511	17.6309	18.6215	12.8443	15.8279	15.3648	12.0572	18.1912	16.4052	15.1551	17.1283	12.2087	13.4424	13.942	14.9807	15.9848	12.6412	8.5673	17.3932	16.0324	17.0422	13.2575	16.5265	15.4216	16.7508	14.7147	8.97943	15.0054	11.4627	12.2958	12.4138	13.0416	11.2452
MET-016B3	MET-016	2	1	2	2	24	CT	h24	1.19339	1.79947	-0.606076	0.350938	1.44853	1.44317	0.00536295	0.837093	18.6599	17.6891	18.5373	12.8806	15.7315	15.4126	12.1346	17.944	16.2878	15.2167	16.9679	12.3948	13.4378	13.8284	15.0194	15.9463	12.7185	8.7162	17.8188	16.1475	17.1062	13.2221	16.6614	14.9609	16.7207	14.842	8.96818	14.9838	11.2762	12.287	12.3386	13.0165	11.0526
MET-017A3	MET-017	1	1	2	2	24	CT	h24	1.18703	0.580958	0.606076	0.350938	0.23002	0.238609	-0.00858917	0.844685	18.2872	17.1543	17.6339	13.2282	15.9495	15.1317	12.1251	18.1074	16.1436	15.2896	16.4997	12.0696	13.209	14.3712	14.8989	15.7074	12.3298	8.77589	16.6958	15.7355	17.1906	13.8497	16.148	15.2853	16.1526	15.11	9.12823	15.5532	11.5826	12.6104	12.192	13.2353	11.7941
MET-017B3	MET-017	2	1	2	2	24	CT	h24	-0.921914	-0.315838	-0.606076	0.350938	-0.666776	-0.679772	0.0129959	-1.28585	18.3522	17.1042	17.502	13.068	16.2774	15.2882	12.3288	18.2142	16.0743	15.2903	16.5877	12.2439	13.142	14.2651	15.0582	15.6293	12.0299	8.67234	16.7763	16.1167	17.2199	13.87	16.2219	15.2857	16.1509	15.1175	9.08902	15.4869	11.6524	12.5624	12.3442	13.3171	11.3951
MET-018A3	MET-018	1	1	2	2	24	CT	h24	-0.766402	-1.37248	0.606076	0.350938	-1.72342	-1.71591	-0.00750203	-1.10984	17.9587	17.0258	17.8422	13.0377	16.2914	14.9828	11.8807	17.9267	16.3973	15.4422	16.6845	12.3458	12.9904	14.2731	14.9341	15.9377	12.2951	9.03567	16.9221	16.0615	16.9036	13.1348	16.4178	15.3837	16.8052	15.3424	8.80415	15.7139	11.3398	12.567	12.5118	12.5177	11.6175
MET-018B3	MET-018	2	1	2	2	24	CT	h24	-0.664591	-0.0585149	-0.606076	0.350938	-0.409453	-0.418157	0.00870411	-1.02423	18.2913	16.8875	18.0084	13.3954	16.3008	15.0845	11.8035	17.6741	16.5896	15.3189	16.6322	12.3235	13.0002	14.2146	15.3003	16.1868	12.36	8.9672	16.8919	16.2207	16.82	13.1008	16.5069	15.1205	16.8487	15.0587	8.91569	15.4426	11.4064	12.5469	12.4749	12.6072	11.7932
MET-019A3	MET-019	1	1	2	2	48	CT	h48	1.02752	0.421447	0.606076	0.0869467	0.3345	0.333375	0.00112538	0.939451	18.7764	16.6434	17.6838	12.6773	15.6296	14.0817	11.4656	17.2073	16.4668	15.0782	16.6584	11.9683	12.6841	13.4958	14.4152	15.3184	11.7918	9.09593	17.0821	15.8024	16.5062	12.6378	16.3158	14.3595	16.428	14.4953	8.45942	16.2706	10.6473	12.2552	11.8612	12.7935	11.8088
MET-019B3	MET-019	2	1	2	2	48	CT	h48	-0.561289	0.0447863	-0.606076	0.0869467	-0.0421604	-0.0491898	0.00702939	-0.655265	18.6176	16.7145	17.7908	12.6704	15.7181	14.2455	11.3672	17.1922	16.3409	15.1059	16.488	11.9949	12.7559	13.4591	14.7764	15.3523	11.8617	9.08342	17.254	15.9333	16.4963	12.5818	16.233	14.53	16.3401	14.5351	8.37236	16.1152	10.5613	12.0953	11.9098	12.9027	11.6381
MET-020A3	MET-020	1	1	2	2	48	CT	h48	0.657543	0.0514674	0.606076	0.0869467	-0.0354793	-0.0394541	0.00397482	0.566622	19.8383	16.5433	17.1955	12.2595	16.2949	14.8714	11.0627	17.5487	15.7164	14.6629	16.2291	12.0896	12.1886	13.4193	15.2924	15.0795	12.026	8.76607	17.3627	16.3369	16.6002	12.2878	16.1401	14.4455	16.6945	15.3505	8.32973	15.2352	11.3587	12.1246	11.8111	13.2348	10.837
MET-020B3	MET-020	2	1	2	2	48	CT	h48	0.496948	1.10302	-0.606076	0.0869467	1.01608	1.03082	-0.014739	0.42474	19.5023	16.7023	17.1988	12.1989	16.3331	15.1621	11.0259	17.5082	15.7038	14.6394	16.264	12.063	12.096	13.2988	15.5223	14.8414	11.9364	8.74977	16.9885	16.4122	16.7562	12.2652	16.0844	14.2253	16.7838	15.3114	8.10572	15.1469	11.3179	12.044	11.9323	13.4924	11.1847
MET-021A3	MET-021	1	1	2	2	48	CT	h48	-0.428169	-1.03425	0.606076	0.0869467	-1.12119	-1.13427	0.013078	-0.528194	18.2906	17.0378	16.5553	13.0238	16.9401	15.452	11.9186	17.7929	14.6628	15.0805	15.6579	13.2059	11.8181	14.2549	15.5599	15.0519	12.7556	8.78033	17.0672	16.8899	16.3085	12.9567	15.8656	13.48	15.8217	15.8561	8.35587	15.2693	11.725	11.9554	11.5996	13.8607	11.4049
MET-021B3	MET-021	2	1	2	2	48	CT	h48	-0.478115	0.127961	-0.606076	0.0869467	0.0410139	0.0321376	0.00887631	-0.573938	17.8784	17.1436	16.6021	13.0434	16.9957	15.2138	11.9316	17.5728	14.365	15.1579	15.6889	13.2286	11.764	14.1494	15.6641	15.0846	12.2578	8.72356	17.1027	17.0543	16.3844	12.0939	15.8391	13.3979	15.9153	15.7987	8.37399	15.221	11.6105	12.1752	11.6439	14.7717	11.384
MET-022A3	MET-022	1	1	2	2	72	CT	h72	0.899261	0.293185	0.606076	-0.00620254	0.299388	0.297606	0.0017823	0.903681	18.9104	15.9497	17.5466	12.6413	15.7271	14.2723	11.3709	17.094	16.3354	15.0927	16.7692	11.6645	12.5312	13.3803	14.8435	15.324	12.1532	8.87786	16.7554	15.6323	16.0563	13.2318	15.9428	14.6594	15.8111	14.2149	8.39387	16.0201	10.5765	12.3304	11.8195	13.4308	12.0636
MET-022B3	MET-022	2	1	2	2	72	CT	h72	-0.79647	-0.190394	-0.606076	-0.00620254	-0.184191	-0.175798	-0.00839386	-0.781873	18.8754	15.9431	17.5615	12.6669	15.7132	14.4725	11.3147	17.059	16.0553	14.9785	16.5285	11.7781	12.456	12.9964	14.8858	15.4275	11.9662	8.81037	16.8185	15.5678	16.2479	13.0116	15.9538	14.3865	16.009	14.4013	8.33615	15.936	10.3908	11.9232	11.826	13.6869	11.7523
MET-023A3	MET-023	1	1	2	2	72	CT	h72	0.736733	0.130657	0.606076	-0.00620254	0.13686	0.137936	-0.00107589	0.744011	16.956	15.9911	16.3108	15.0283	17.1646	14.5109	12.8223	17.0265	13.3914	15.8201	15.7045	12.5141	11.9069	15.2543	14.9744	14.2326	12.0785	8.96833	15.987	16.4747	15.1247	11.5133	14.7168	13.2012	15.5518	15.4429	10.8029	15.7585	11.4639	12.2016	11.43	14.0612	12.2555
MET-023B3	MET-023	2	1	2	2	72	CT	h72	-0.424352	0.181723	-0.606076	-0.00620254	0.187926	0.20156	-0.013634	-0.404516	17.0103	16.1436	16.2212	14.8832	17.2207	14.5388	12.8897	17.0257	13.4081	15.8004	15.5183	12.6501	11.8138	15.0277	15.0333	14.2433	12.0995	9.15088	16.0732	16.4272	15.1917	11.4642	14.6928	13.1412	15.7041	15.5281	10.8315	15.7217	11.4751	12.1033	11.3313	14.1216	12.1519
MET-024A3	MET-024	1	1	2	2	72	CT	h72	0.962525	0.356449	0.606076	-0.00620254	0.362652	0.362193	0.000458724	0.968269	18.6028	15.4285	16.5433	14.8859	17.336	14.6143	12.8411	17.1891	13.7871	15.8655	15.9123	12.086	12.1516	15.4801	15.0582	14.4669	12.2059	8.49412	15.9567	16.0391	14.8457	11.9422	15.7294	13.7071	15.4738	15.3967	11.2014	15.5817	11.1532	12.1808	11.0909	13.8076	11.8683
MET-024B3	MET-024	2	1	2	2	72	CT	h72	-0.805927	-0.199851	-0.606076	-0.00620254	-0.193649	-0.180456	-0.0131922	-0.786532	18.5466	15.8411	16.5892	14.799	17.3476	14.4621	13.0001	17.0307	13.6582	15.8405	15.8949	12.1256	12.2139	15.0915	14.9102	14.3796	12.3144	8.63264	16.013	16.2185	14.6415	11.8033	15.6202	13.7484	15.5354	15.488	11.1613	15.5351	11.1558	11.7915	11.1024	13.875	11.9013
MET-001A4	MET-001	1	2	1	2	0	CT	h0	-0.523904	-1.12998	0.606076	-0.470926	-0.659054	-0.673564	0.01451	-0.0674884	13.5683	14.8012	14.97	12.8476	13.7314	11.7516	11.6771	15.7177	14.8596	13.0303	12.5248	11.2673	14.2025	14.4458	13.9133	15.8956	11.8475	9.73808	12.4081	15.8188	17.2223	12.6033	14.2578	15.1919	14.6593	11.0556	9.47889	16.3153	10.9417	11.8082	12.0155	12.4048	12.4167
MET-001B4	MET-001	2	2	1	2	0	CT	h0	-2.14603	-1.53995	-0.606076	-0.470926	-1.06903	-1.05983	-0.00919799	-1.66591	13.4888	15.0671	15.1164	12.9792	13.7908	11.6532	11.6863	15.7264	14.9802	12.9631	12.5138	11.172	14.2479	14.1786	13.9321	15.8035	11.7526	9.57624	12.2372	15.972	17.0786	12.4932	14.207	15.474	14.5617	11.1355	9.48418	16.1054	10.9543	11.6491	12.0973	12.3578	12.1645
MET-002A4	MET-002	1	2	1	2	0	CT	h0	0.327138	-0.278938	0.606076	-0.470926	0.191988	0.181571	0.0104167	0.787647	13.9769	14.82	15.4139	13.2229	14.346	11.4055	11.981	16.0867	15.4395	12.9804	13.0569	11.3367	13.9799	14.4134	13.7345	16.1181	11.6729	9.71488	12.1246	15.1278	16.4576	13.1686	14.4426	15.1584	14.7522	11.6779	9.46322	16.7267	10.8692	12.1164	12.0292	12.4052	12.6951
MET-002B4	MET-002	2	2	1	2	0	CT	h0	-0.744482	-0.138406	-0.606076	-0.470926	0.33252	0.319493	0.0130267	-0.286583	13.9006	14.907	15.2537	13.1649	14.4004	11.5823	12.089	16.1322	15.3351	13.0841	12.8222	11.4045	14.0239	14.2887	14.0348	15.9577	11.9517	9.70207	12.1562	14.8765	16.5241	13.1344	14.4092	15.2646	14.67	11.6818	9.55939	16.587	10.9498	12.0797	12.0523	12.8167	12.1498
MET-003A4	MET-003	1	2	1	2	0	CT	h0	0.82687	0.220794	0.606076	-0.470926	0.69172	0.685634	0.00608535	1.29171	13.7801	14.7834	15.2717	12.8622	14.3018	12.1521	11.7504	17.0872	15.1172	13.3042	13.6483	11.2229	13.3919	14.3442	13.9758	15.8412	11.6626	9.65149	12.7794	15.64	17.1779	11.6627	14.97	14.8447	14.4899	11.785	9.3623	16.3685	11.1055	11.8357	11.7951	12.2668	12.4317
MET-003B4	MET-003	2	2	1	2	0	CT	h0	-1.03713	-0.431054	-0.606076	-0.470926	0.0398722	0.0504072	-0.010535	-0.555668	13.6098	15.014	15.1648	12.7726	14.3654	12.2538	11.8744	16.9617	14.9468	13.3437	13.1413	11.3568	13.4658	14.1452	13.8916	15.7333	11.7819	9.72476	12.9188	15.5212	17.3174	11.6467	14.9945	14.8006	14.6219	11.941	9.15882	16.0738	11.0767	11.6751	11.859	12.8774	12.1807
MET-004A4	MET-004	1	2	1	2	24	CT	h24	0.611239	0.00516334	0.606076	0.350938	-0.345775	-0.363794	0.0180191	0.242282	19.4431	16.8983	17.6762	12.7674	16.3656	15.207	11.4571	17.5202	16.4234	15.1865	16.9203	12.3396	13.1401	14.0361	14.9862	15.7092	12.6035	8.98106	17.4789	16.6313	17.2674	12.5738	16.4685	15.0425	16.6709	14.9034	8.56329	15.5714	11.3431	12.5813	12.2423	13.0211	12.1167
MET-004B4	MET-004	2	2	1	2	24	CT	h24	0.0292954	0.635371	-0.606076	0.350938	0.284433	0.262151	0.0222824	-0.343925	19.4829	16.8774	17.3049	12.7726	16.5227	15.215	11.3856	17.3634	16.0867	15.2533	16.7671	12.4002	12.8846	13.9865	14.8757	16.1523	12.5843	8.95053	17.6579	16.429	17.1869	12.4933	16.7536	15.0115	16.8004	14.8413	8.71513	15.0344	11.2747	12.4787	12.2688	13.3458	11.878
MET-005A4	MET-005	1	2	1	2	24	CT	h24	0.33409	-0.271985	0.606076	0.350938	-0.622923	-0.623225	0.00030155	-0.0171492	19.5788	16.2388	15.909	12.5732	16.6309	15.1508	11.0935	18.2505	15.648	14.7092	16.468	12.8297	11.6526	13.6215	14.8897	15.6487	12.7811	9.77014	16.5345	16.2354	16.8803	13.0457	15.7919	14.3279	17.3643	15.3995	7.94352	16.2403	11.7955	12.6182	11.7762	13.9538	12.3835
MET-005B4	MET-005	2	2	1	2	24	CT	h24	-1.85837	-1.2523	-0.606076	0.350938	-1.60324	-1.6029	-0.000337048	-2.20897	18.9734	16.5487	16.0083	12.7189	16.6838	15.3478	11.2043	18.1843	15.5332	14.7648	16.3741	12.6533	11.7977	13.459	15.1122	15.581	12.4972	9.72675	16.715	16.4523	17.098	12.9889	15.8973	14.1304	17.3525	15.3542	8.04549	16.1603	11.7319	12.3598	11.809	14.2079	11.4996
MET-006A4	MET-006	1	2	1	2	24	CT	h24	1.06524	0.459165	0.606076	0.350938	0.108227	0.115034	-0.00680683	0.72111	19.6427	17.5955	17.191	12.5644	15.9847	14.9603	12.018	17.6669	15.5665	14.8972	17.1507	12.5844	12.6613	13.8713	15.3332	15.7931	12.6769	9.34132	17.4679	16.3811	17.2403	12.6797	16.3999	14.8407	16.8684	14.896	8.66293	15.6959	10.0255	12.3812	11.9072	13.5121	11.7405
MET-006B4	MET-006	2	2	1	2	24	CT	h24	1.06952	1.67559	-0.606076	0.350938	1.32466	1.32142	0.00323859	0.715341	19.6481	17.3431	17.3243	12.613	16.1751	14.9343	12.0187	17.4707	15.7281	14.9278	17.0983	12.5127	12.6185	13.589	15.5189	15.8432	12.693	9.33799	17.3896	16.3401	17.1801	12.6558	16.5324	14.8991	16.8386	14.8389	8.50261	15.9231	9.9948	12.4446	11.9365	13.8871	12.0922
MET-007A4	MET-007	1	2	1	2	48	CT	h48	-0.644014	-1.25009	0.606076	0.0869467	-1.33704	-1.34509	0.00805191	-0.739013	18.3737	16.2381	15.1402	12.2415	16.6877	15.2743	11.1573	18.5641	15.1953	14.6622	16.1112	12.5095	11.4743	13.2105	14.6788	15.0153	12.1915	9.11196	16.0083	15.9767	16.3031	13.4574	15.6413	13.5929	17.6081	15.5553	7.57061	16.099	11.4841	11.8865	11.0447	13.9513	11.3879
MET-007B4	MET-007	2	2	1	2	48	CT	h48	-1.19277	-0.586692	-0.606076	0.0869467	-0.673639	-0.672129	-0.00151047	-1.2782	18.3217	16.2752	15.1176	12.3505	16.7664	15.2732	11.3069	18.3531	14.991	14.8908	16.1673	12.5681	11.42	13.1992	14.5628	15.1733	12.0907	9.30932	15.9483	16.0396	16.2971	13.554	15.5914	13.6904	17.6163	15.6236	7.48505	16.0495	11.5383	11.8084	11.1426	14.0201	11.4102
MET-008A4	MET-008	1	2	1	2	48	CT	h48	0.674155	0.0680793	0.606076	0.0869467	-0.0188674	-0.0250303	0.00616294	0.581045	19.2017	15.9925	15.7581	12.2381	16.5803	14.8716	11.1576	17.7104	15.1913	14.5551	15.9478	11.9305	11.6493	13.3711	14.8424	14.7466	12.7262	9.22856	16.2827	16.9107	17.0278	12.3239	15.44	13.9936	16.6763	15.5528	7.69743	16.0216	11.5793	11.8359	11.1412	14.7723	11.8371
MET-008B4	MET-008	2	2	1	2	48	CT	h48	-0.294922	0.311154	-0.606076	0.0869467	0.224207	0.224982	-0.00077532	-0.381093	18.9497	16.1636	15.8725	12.1928	16.7187	14.8961	11.1389	18.0126	15.2795	14.6392	16.0069	12.327	11.5943	13.2826	15.0502	14.8451	11.8055	9.35192	16.5356	17.1008	16.8738	12.1771	15.4661	13.5127	16.731	15.8318	7.70342	15.9375	11.4549	11.8186	11.0893	14.4133	11.6347
MET-009A4	MET-009	1	2	1	2	48	CT	h48	0.428513	-0.177562	0.606076	0.0869467	-0.264509	-0.26855	0.00404095	0.337526	19.0241	15.2811	16.2158	12.5607	16.5719	14.8779	10.7365	18.111	15.4395	14.748	16.2009	12.0813	12.0032	13.4007	15.0493	15.2129	11.9852	9.50378	15.683	16.0053	16.6146	13.5856	15.7334	13.9514	16.7548	15.3263	7.58752	16.0847	11.6825	12.2127	11.2394	13.8005	11.8678
MET-009B4	MET-009	2	2	1	2	48	CT	h48	-1.06907	-0.462993	-0.606076	0.0869467	-0.54994	-0.530351	-0.0195895	-1.13643	19.0468	15.4371	15.9966	12.5409	16.5947	14.5788	11.2193	18.0596	15.2781	14.744	16.2102	12.1423	12.1146	13.3224	14.445	15.0128	11.301	9.42552	15.968	15.8718	16.6165	13.5118	15.7057	14.0141	16.8604	15.5329	7.65568	16.0062	11.6274	11.4831	11.1081	14.113	11.5658
MET-010A4	MET-010	1	2	1	2	72	CT	h72	-0.687078	-1.29315	0.606076	-0.00620254	-1.28695	-1.30509	0.0181385	-0.699014	16.3157	16.5076	15.1947	13.6226	17.0648	15.0705	12.2391	17.3919	14.2843	15.3715	15.868	12.1899	11.4648	14.5151	15.0344	14.6496	11.8573	9.10514	16.1582	16.6113	15.4593	12.7704	14.7961	13.7799	16.1092	15.6192	9.09019	16.1616	11.8392	11.8598	11.0699	13.5579	12.0583
MET-010B4	MET-010	2	2	1	2	72	CT	h72	-1.52791	-0.921833	-0.606076	-0.00620254	-0.91563	-0.922574	0.00694363	-1.52865	16.243	16.4349	15.235	13.4503	17.1549	15.0578	12.3371	17.6189	14.1971	15.3792	15.852	12.433	11.4705	14.3098	14.7507	14.5175	11.91	9.38816	16.0775	16.6896	15.4653	12.7131	14.7694	13.761	16.0865	15.8472	8.99545	15.9994	11.8438	11.8353	11.1669	13.7878	11.7394
MET-011A4	MET-011	1	2	1	2	72	CT	h72	1.33864	0.732565	0.606076	-0.00620254	0.738768	0.752115	-0.0133476	1.35819	17.2693	15.5536	16.5945	15.348	17.4523	15.0195	13.2406	16.7838	13.4496	15.5452	16.4421	11.156	12.0596	15.6669	14.8662	13.8937	12.5826	9.22376	15.7621	16.0111	14.5664	11.6186	14.6993	13.1532	15.6228	15.6694	11.2572	15.4664	11.401	12.1258	10.9397	13.271	11.7127
MET-011B4	MET-011	2	2	1	2	72	CT	h72	-0.178686	0.42739	-0.606076	-0.00620254	0.433593	0.428974	0.00461885	-0.177102	16.6789	15.8832	16.7349	15.2794	17.5587	14.998	13.334	16.7648	13.5279	15.7009	16.4167	11.2977	12.185	15.6605	14.5747	14.0289	12.7376	9.19727	15.5247	16.3186	14.6021	11.5653	14.6677	13.464	15.557	15.5474	11.1424	15.4004	11.4552	12.0319	10.9113	13.4986	11.8035
MET-012A4	MET-012	1	2	1	2	72	CT	h72	1.42084	0.814764	0.606076	-0.00620254	0.820966	0.840432	-0.0194656	1.44651	18.9281	15.2947	16.1475	12.2148	16.2008	14.8096	11.422	18.1972	15.3189	14.5835	15.7233	11.426	11.6177	13.1935	14.7039	14.7389	11.9536	9.38095	16.3865	15.0777	16.7344	14.018	15.3937	14.031	16.7423	15.4102	7.89846	15.7065	11.6128	11.9384	10.8727	14.4604	11.7475
MET-012B4	MET-012	2	2	1	2	72	CT	h72	-0.66222	-0.0561446	-0.606076	-0.00620254	-0.0499421	-0.055505	0.00556292	-0.661581	18.6842	15.6233	16.2676	12.2468	16.1151	15.0378	11.6792	17.8533	15.2788	14.6136	15.7032	11.5204	11.7184	13.0666	14.9274	14.6815	12.2048	9.37366	16.422	15.0498	16.6828	13.9233	15.4461	14.3384	16.6236	15.4286	7.8138	15.4798	11.6985	11.7305	10.9787	14.6361	11.3987
MET-013A4	MET-013	1	2	2	2	0	CT	h0	-0.173087	-0.779163	0.606076	-0.470926	-0.308237	-0.308344	0.00010755	0.297732	14.4642	14.9979	14.7062	13.2464	14.3112	11.6398	12.1155	15.8372	15.189	13.4882	13.1948	11.5336	13.7368	14.5072	13.984	15.9152	11.6473	9.25087	12.4491	16.4896	17.1306	12.7894	14.1317	15.1628	14.08	11.3999	9.70103	16.3325	11.0989	11.9113	11.9018	12.5003	12.2487
MET-013B4	MET-013	2	2	2	2	0	CT	h0	-0.977037	-0.370962	-0.606076	-0.470926	0.0999643	0.103828	-0.00386342	-0.502248	14.2367	14.9936	14.7335	13.3002	14.3103	11.7192	12.2732	15.7368	15.0491	13.3004	13.062	11.6471	13.778	14.367	13.9166	16.1438	11.7156	9.21418	12.3795	16.521	16.9094	12.8532	14.0991	15.3921	14.0565	11.2556	9.80303	16.1953	11.1265	11.9333	12.1328	12.4645	12.0871
MET-014A4	MET-014	1	2	2	2	0	CT	h0	1.27295	0.666877	0.606076	-0.470926	1.1378	1.13006	0.0077429	1.73614	14.1722	15.0498	15.5828	13.1285	14.5691	12.5222	12.0313	16.3789	15.0961	13.7949	14.2168	11.6607	13.484	14.3233	14.2349	15.8856	11.759	9.09032	12.8837	15.3644	17.0444	13.3057	14.7586	15.0548	14.5835	11.9496	9.50598	15.8995	11.0334	12.2108	12.033	11.5372	12.0819
MET-014B4	MET-014	2	2	2	2	0	CT	h0	0.109919	0.715995	-0.606076	-0.470926	1.18692	1.16788	0.0190395	0.561806	14.1483	15.2013	15.8275	13.2457	14.2056	12.4508	12.0359	16.2554	15.0814	13.7994	14.3071	11.5774	13.5199	14.0141	14.1205	16.1038	11.891	9.1646	13.0973	15.5713	17.1343	13.1467	14.4689	15.1518	14.7333	12.0662	9.67077	15.8081	10.9823	11.8941	11.8306	11.9292	12.1211
MET-015A4	MET-015	1	2	2	2	0	CT	h0	1.12133	0.515252	0.606076	-0.470926	0.986178	0.968119	0.018059	1.57419	14.9413	15.2648	15.1797	12.85	14.3446	12.7599	12.1629	17.2159	15.073	13.9673	14.0716	11.2638	13.2401	14.4875	13.9012	15.8524	12.0088	8.8565	14.0896	15.2111	16.9888	13.3474	15.5245	14.0809	14.8693	11.9038	9.61482	15.5849	11.0715	11.8369	11.8126	11.4748	11.8092
MET-015B4	MET-015	2	2	2	2	0	CT	h0	-0.100644	0.505432	-0.606076	-0.470926	0.976358	0.9801	-0.00374202	0.374024	14.9939	15.3871	15.0976	13.0604	14.4364	12.5949	12.2301	17.1716	14.9978	14.0093	14.0204	11.4256	13.3543	14.3293	13.9212	15.9259	11.9439	8.92197	14.1167	15.2567	17.1388	13.3955	15.5207	14.0641	14.8805	11.92	9.49769	15.5938	11.1736	11.8037	11.8938	11.3083	11.903
MET-016A4	MET-016	1	2	2	2	24	CT	h24	1.34336	0.737281	0.606076	0.350938	0.386343	0.390773	-0.00443003	0.996849	18.9312	16.7548	18.3505	12.7163	15.8417	15.1741	11.886	17.959	16.3749	15.1624	16.9294	12.4506	13.283	13.9742	15.3886	15.834	12.4175	8.62542	17.6992	16.1537	17.0185	13.4008	16.6896	15.453	16.7467	14.9155	8.93501	15.0832	11.4322	12.6897	12.5235	12.7526	11.6819
MET-016B4	MET-016	2	2	2	2	24	CT	h24	-0.341928	0.264147	-0.606076	0.350938	-0.0867906	-0.0752015	-0.0115891	-0.681277	18.5855	17.5278	18.4801	12.7046	16.0016	15.3015	11.9463	18.0912	16.2059	15.2229	16.8737	12.5401	13.4518	13.7123	14.8572	14.9997	12.9663	8.76615	17.6552	16.4523	16.9673	13.1745	16.5654	15.3463	16.8781	14.9373	9.0085	15.0112	11.5587	12.3966	12.605	12.5368	11.6503
MET-017A4	MET-017	1	2	2	2	24	CT	h24	1.37584	0.769768	0.606076	0.350938	0.41883	0.409414	0.00941593	1.01549	18.4568	17.0278	17.6814	13.2481	15.8567	14.9011	12.262	18.032	16.2844	15.3312	16.689	12.3443	13.2457	14.3887	14.8906	15.7539	12.281	8.85638	16.4832	15.9743	16.9416	13.7601	16.336	15.3362	16.1994	14.875	9.16901	15.6131	11.5789	12.6001	12.2148	13.2008	11.8088
MET-017B4	MET-017	2	2	2	2	24	CT	h24	0.181496	0.787572	-0.606076	0.350938	0.436634	0.435311	0.00132323	-0.170765	18.3992	17.2319	17.7556	13.2415	15.9712	15.077	12.1166	17.9626	16.0324	15.3055	16.605	12.289	13.2305	14.2286	14.9935	15.6494	12.3143	8.88893	16.5046	15.9392	17.1693	13.8022	16.059	15.4989	16.3536	15.0785	9.31215	15.5386	11.5197	12.3039	12.1342	13.298	11.5658
MET-018A4	MET-018	1	2	2	2	24	CT	h24	0.931262	0.325187	0.606076	0.350938	-0.0257513	-0.0047446	-0.0210067	0.601331	18.7444	17.0516	18.1729	13.0931	16.1712	15.1209	11.9022	17.9549	16.7135	15.2496	16.7458	12.2051	13.1042	14.1863	15.0877	15.9834	12.2062	9.16653	16.7884	15.8932	16.8864	12.9629	16.4709	14.9876	16.7474	15.2869	8.97741	15.7683	11.3579	12.5236	12.4303	12.1648	11.8345
MET-018B4	MET-018	2	2	2	2	24	CT	h24	0.123681	0.729757	-0.606076	0.350938	0.378819	0.388893	-0.0100736	-0.217183	18.7785	17.2301	18.0936	13.2477	16.152	15.1372	11.821	17.958	16.4831	15.3779	16.7999	12.1271	13.0817	14.1144	14.6961	15.9067	12.2354	9.19839	17.0523	15.8862	16.8764	13.043	16.6197	15.1056	16.777	15.3766	8.88575	15.753	11.3646	12.5507	12.4323	12.1948	11.6671
MET-019A4	MET-019	1	2	2	2	48	CT	h48	1.35062	0.744544	0.606076	0.0869467	0.657597	0.673097	-0.0154996	1.27917	18.3612	16.4489	17.772	12.5078	15.5342	14.1513	11.3274	17.534	16.3214	14.8791	16.5607	11.7393	12.6643	13.5338	14.6556	15.43	11.9825	8.98939	17.0906	15.8153	16.4756	12.5406	16.1728	14.3864	16.3467	14.4882	8.54426	15.9389	10.4533	12.3992	12.0283	13.2343	12.0878
MET-019B4	MET-019	2	2	2	2	48	CT	h48	0.248672	0.854748	-0.606076	0.0869467	0.767801	0.781984	-0.014183	0.175908	18.8241	16.7465	17.7975	12.709	15.4798	14.2748	11.3575	17.4317	16.3546	14.8196	16.4241	11.703	12.5556	13.1633	14.465	15.359	12.1464	9.03426	17.1755	15.9829	16.6385	12.3716	16.1654	14.2909	16.4007	14.4416	8.60361	15.893	10.3819	11.6093	11.873	13.4102	12.1756
MET-020A4	MET-020	1	2	2	2	48	CT	h48	1.92266	1.31659	0.606076	0.0869467	1.22964	1.24046	-0.0108202	1.84654	19.5327	16.314	17.4927	12.5452	16.131	14.8956	11.203	17.5265	15.6527	14.7238	16.2022	12.2315	12.0974	13.6484	14.9909	15.3261	12.0633	8.66656	17.1981	16.1036	16.951	12.3278	16.2983	14.3851	16.5931	15.3644	8.21828	15.5242	11.2779	12.0793	11.6935	13.29	10.8816
MET-020B4	MET-020	2	2	2	2	48	CT	h48	0.74332	1.3494	-0.606076	0.0869467	1.26245	1.2715	-0.0090459	0.665419	19.6949	16.3359	17.0264	12.3584	16.3112	15.1487	11.0686	17.4082	15.5771	14.6741	16.016	12.2991	12.2571	13.321	15.2418	15.0399	12.3683	8.65057	17.4907	16.3023	16.9806	12.1499	16.1621	14.5634	16.8547	15.4391	8.26654	15.3861	11.1453	12.0603	11.7232	13.4966	10.7978
MET-021A4	MET-021	1	2	2	2	48	CT	h48	0.713045	0.106969	0.606076	0.0869467	0.0200225	0.00778062	0.0122419	0.613856	17.8676	17.2096	16.7984	12.8933	16.9162	15.341	11.9999	17.8074	14.6943	15.0694	15.9565	12.712	11.7588	14.1737	15.4986	15.1799	12.4701	8.7584	17.2322	16.83	16.2173	12.079	15.7961	13.2396	15.9303	15.8678	8.51631	15.31	11.6695	12.0697	11.6778	14.3016	11.6505
MET-021B4	MET-021	2	2	2	2	48	CT	h48	-0.371781	0.234295	-0.606076	0.0869467	0.147348	0.156289	-0.00894053	-0.449787	17.7109	17.3881	16.5346	12.9682	16.8445	15.2962	12.0809	17.7894	14.6225	15.1692	15.7505	12.8122	11.6218	14.0941	15.2351	15.1416	12.3354	8.81245	17.1306	16.7208	16.1804	12.0662	15.835	13.0518	15.8978	15.9157	8.34153	15.246	11.7387	12.1123	11.8094	14.3875	11.4407
MET-022A4	MET-022	1	2	2	2	72	CT	h72	1.26564	0.659562	0.606076	-0.00620254	0.665765	0.651449	0.0143155	1.25752	18.7745	16.1502	17.4823	12.742	15.7092	14.2848	11.3761	17.2054	16.3898	15.3905	16.3493	11.9413	12.3714	13.5543	14.867	15.3718	12.1352	8.7416	17.0281	15.3844	15.9651	12.8941	16.2078	14.574	16.1178	14.1649	8.15655	16.0473	10.3735	12.3438	11.792	13.0821	11.9534
MET-022B4	MET-022	2	2	2	2	72	CT	h72	-0.412212	0.193863	-0.606076	-0.00620254	0.200066	0.192024	0.00804159	-0.414051	18.7571	16.1832	17.4621	12.6061	15.774	14.3965	11.3489	17.131	16.2259	15.1786	16.3189	12.1796	12.4663	13.4161	14.815	15.3648	12.1976	8.69962	17.169	15.4254	16.114	13.0252	16.2077	14.451	16.0222	14.276	8.21413	15.8319	10.3881	12.2388	11.9453	13.3706	11.5116
MET-023A4	MET-023	1	2	2	2	72	CT	h72	0.0645317	-0.541544	0.606076	-0.00620254	-0.535341	-0.529101	-0.0062404	0.0769746	17.2083	15.5985	15.9592	14.9376	17.4287	14.3932	12.5547	16.8531	13.5235	16.0692	15.7612	12.5528	11.6167	15.1604	14.6496	14.4585	12.0765	8.78921	15.7079	17.0846	14.891	11.6972	14.772	13.2314	15.8105	15.5269	10.4505	16.1835	11.5858	12.5128	11.3785	14.0359	12.1401
MET-023B4	MET-023	2	2	2	2	72	CT	h72	-2.04765	-1.44157	-0.606076	-0.00620254	-1.43537	-1.42515	-0.0102196	-2.03122	17.0326	15.6526	16.0907	15.149	17.5644	14.5014	12.7614	16.7844	13.3506	16.1664	15.8368	12.1125	11.7207	14.8128	14.9937	14.7278	12.0462	8.99834	15.9685	17.2042	14.983	11.4001	14.7324	12.4288	16.0092	15.6976	10.5638	15.9804	11.751	12.2528	11.4985	13.9752	11.9239
MET-024A4	MET-024	1	2	2	2	72	CT	h72	0.918567	0.312491	0.606076	-0.00620254	0.318694	0.325041	-0.00634705	0.931116	18.7125	15.4045	16.5649	14.8745	17.3364	14.4799	12.8731	16.9376	13.7436	15.9463	15.9534	11.9605	12.169	15.2385	14.9207	14.2184	12.2107	8.60525	16.1106	16.2305	14.7322	11.8645	15.9201	13.6578	15.4854	15.6954	11.0512	15.6909	11.2301	11.9575	11.1527	13.6947	11.8052
MET-024B4	MET-024	2	2	2	2	72	CT	h72	-0.148785	0.457291	-0.606076	-0.00620254	0.463493	0.482516	-0.0190226	-0.12356	18.4941	15.7792	16.5721	14.7696	17.2928	14.596	12.612	16.8194	13.5318	16.0139	15.8848	12.2504	12.0679	15.2415	14.322	14.241	12.1009	8.65159	16.293	16.2876	14.6769	11.8604	15.7479	13.6171	15.6256	15.753	10.9477	15.5523	11.2093	11.9549	11.2887	13.5935	11.4963
[truncated: 13 more columns]

## Sheet: LEM_Diff
	AveExpr	F	P.Value	adj.P.Val	A: h0.h24	A: AveExpr	A: F	A: P.Value	A: adj.P.Val	B: h0.h48	B: AveExpr	B: F	B: P.Value	B: adj.P.Val	C: h0.h72	C: AveExpr	C: F	C: P.Value	C: adj.P.Val
Aacs	17.4264	503.653	4.75736e-90	2.18839e-88	-4.86739	17.4264	1182.94	1.90458e-83	8.76106e-82	-4.66987	17.4264	1088.88	1.60686e-80	7.39158e-79	-3.73268	17.4264	695.687	2.28403e-65	1.05065e-63
Acaca	16.0625	204.351	3.05206e-59	1.40395e-57	-2.04764	16.0625	578.669	1.346e-59	6.19159e-58	-1.33985	16.0625	247.764	2.7225e-36	1.25235e-34	-0.853293	16.0625	100.489	2.94295e-19	1.35376e-17
Acacb	16.3876	87.2392	1.6441e-35	7.56288e-34	-2.3261	16.3876	261.074	1.69091e-37	7.77819e-36	-1.31207	16.3876	83.0659	1.13743e-16	5.23219e-15	-1.24335	16.3876	74.5924	2.35381e-15	1.08275e-13
Acat1	13.0876	46.3867	1.57061e-22	7.2248e-21	0.234076	13.0876	3.10939	0.0794525	1	0.59282	13.0876	19.9437	1.36758e-05	0.000629085	-0.875883	13.0876	43.5365	4.04366e-10	1.86008e-08
Acat2	15.9996	276.468	4.43836e-69	2.04165e-67	-1.9288	15.9996	383.502	1.77246e-47	8.15331e-46	-2.18868	15.9996	493.81	9.29684e-55	4.27655e-53	-2.65446	15.9996	726.35	7.26197e-67	3.3405e-65
Acly	14.2429	834.982	3.36176e-109	1.54641e-107	-3.12242	14.2429	1917.51	2.72805e-101	1.2549e-99	-2.91255	14.2429	1668.4	4.30315e-96	1.97945e-94	-2.75076	14.2429	1488.19	7.0638e-92	3.24935e-90
Acsl1	11.8399	41.2021	1.4603e-20	6.71739e-19	0.155782	11.8399	2.74813	0.0990168	1	0.591547	11.8399	39.626	2.07502e-09	9.54509e-08	-0.418807	11.8399	19.8623	1.41925e-05	0.000652857
Acsl3	17.3155	120.229	1.06895e-43	4.91716e-42	-1.53676	17.3155	290.26	3.94489e-40	1.81465e-38	-1.44224	17.3155	255.651	4.95373e-37	2.27872e-35	-0.943528	17.3155	109.417	1.6139e-20	7.42394e-19
Acsl4	15.267	53.9612	2.89664e-25	1.33246e-23	-0.968965	15.267	50.4428	2.40089e-11	1.10441e-09	-0.203392	15.267	2.22256	0.137669	1	0.716795	15.267	27.6041	3.97983e-07	1.83072e-05
Acsl5	14.7223	324.071	1.73332e-74	7.97328e-73	-1.67037	14.7223	587.92	4.30696e-60	1.9812e-58	-1.38697	14.7223	405.351	5.02179e-49	2.31002e-47	-2.01612	14.7223	856.499	2.34334e-72	1.07793e-70
Acss2	15.619	723.476	9.9563e-104	4.5799e-102	-3.31649	15.619	1863.15	3.2776e-100	1.5077e-98	-2.74182	15.619	1273.41	3.22724e-86	1.48453e-84	-2.58919	15.619	1135.58	3.95761e-82	1.8205e-80
Actb	12.0234	82.2795	3.62723e-34	1.66852e-32	-0.972953	12.0234	200.71	1.41298e-31	6.49972e-30	-0.87931	12.0234	163.934	1.79054e-27	8.23648e-26	-0.501577	12.0234	53.341	7.47527e-12	3.43862e-10
Cpt1a	12.5853	195.807	6.63462e-58	3.05193e-56	0.846991	12.5853	98.7579	5.22335e-19	2.40274e-17	1.75827	12.5853	425.582	2.07891e-50	9.56299e-49	1.75964	12.5853	426.248	1.87544e-50	8.62702e-49
Cpt2	14.0325	34.2004	1.00743e-17	4.63418e-16	0.399597	14.0325	11.8984	0.000691951	0.0318297	0.86444	14.0325	55.6821	2.9671e-12	1.36487e-10	-0.200695	14.0325	3.00135	0.0848169	1
Cs	14.737	168.651	2.42437e-53	1.11521e-51	-1.08905	14.737	410.441	2.23109e-49	1.0263e-47	-0.983619	14.737	334.819	8.34055e-44	3.83665e-42	-0.868643	14.737	261.12	1.54694e-37	7.11594e-36
Dgat1	15.3289	213.412	1.29462e-60	5.95524e-59	0.209345	15.3289	11.6536	0.000783018	0.0360188	0.878889	15.3289	205.402	4.518e-32	2.07828e-30	1.37081	15.3289	499.683	4.11644e-55	1.89356e-53
Dgat2	12.1142	70.6887	9.31579e-31	4.28526e-29	-0.753828	12.1142	208.723	2.03259e-32	9.34989e-31	-0.46122	12.1142	78.1344	6.45605e-16	2.96978e-14	-0.374457	12.1142	51.5028	1.55687e-11	7.16162e-10
Eef1a1	9.17497	11.4552	6.13494e-07	2.82207e-05	0.296805	9.17497	17.1274	5.24635e-05	0.00241332	0.300239	9.17497	17.526	4.32914e-05	0.00199141	0.40038	9.17497	31.1669	8.07786e-08	3.71582e-06
Fasn	15.7115	724.291	9.02324e-104	4.15069e-102	-4.41183	15.7115	1777.84	1.85856e-98	8.54938e-97	-3.94935	15.7115	1424.65	2.78014e-90	1.27886e-88	-3.48498	15.7115	1109.32	2.65685e-81	1.22215e-79
Foxa2	16.0875	12.0694	2.87906e-07	1.32437e-05	-0.454059	16.0875	20.8122	9.06483e-06	0.000416982	-0.569359	16.0875	32.7239	4.06735e-08	1.87098e-06	-0.330502	16.0875	11.0266	0.00107668	0.0495272
Foxo1	16.4942	146.903	2.75941e-49	1.26933e-47	-0.0695598	16.4942	0.593172	0.442151	1	0.431632	16.4942	22.8397	3.51406e-06	0.000161647	1.57757	16.4942	305.099	2.16532e-41	9.96046e-40
G6pc	12.7488	7.00288	0.000171662	0.00789646	-0.293937	12.7488	4.91211	0.0278579	1	0.051412	12.7488	0.150276	0.698707	1	0.297413	12.7488	5.02896	0.0260846	1
Gpam	15.5305	168.987	2.11353e-53	9.72225e-52	-1.73965	15.5305	448.87	6.04157e-52	2.77912e-50	-1.24722	15.5305	230.718	1.20607e-34	5.54792e-33	-0.637047	15.5305	60.1923	5.10963e-13	2.35043e-11
Gys2	14.3904	118.441	2.70513e-43	1.24436e-41	0.0116333	14.3904	0.0170781	0.896164	1	1.06832	14.3904	144.024	4.55122e-25	2.09356e-23	1.27168	14.3904	204.073	6.23181e-32	2.86663e-30
Hmgcr	16.0194	337.129	7.43479e-76	3.42e-74	-2.20162	16.0194	810.892	1.62962e-70	7.49624e-69	-2.07395	16.0194	719.574	1.4722e-66	6.77211e-65	-1.34677	16.0194	303.436	2.98471e-41	1.37297e-39
Hmgcs1	14.4258	923.091	4.60915e-113	2.12021e-111	-3.40222	14.4258	1680.37	2.33611e-96	1.07461e-94	-3.71898	14.4258	2007.83	5.03219e-103	2.31481e-101	-3.65922	14.4258	1943.83	8.37316e-102	3.85165e-100
Hmgcs2	8.9595	51.8091	1.6619e-24	7.64473e-23	0.768113	8.9595	25.7013	9.43515e-07	4.34017e-05	1.50014	8.9595	98.0328	6.79154e-19	3.12411e-17	-0.142087	8.9595	0.879453	0.349544	1
Hprt	15.8433	26.9934	1.36757e-14	6.2908e-13	0.600944	15.8433	75.4387	1.70699e-15	7.85214e-14	0.437216	15.8433	39.9317	1.82312e-09	8.38637e-08	0.415423	15.8433	36.0502	9.56883e-09	4.40166e-07
Itih4	11.2635	5.74935	0.000873101	0.0401626	-0.208347	11.2635	5.56884	0.0192958	0.887607	-0.306111	11.2635	12.0213	0.000650278	0.0299128	-0.331558	11.2635	14.103	0.000229931	0.0105768
Mdh1	12.1221	72.7084	2.2624e-31	1.0407e-29	-0.58651	12.1221	183.159	1.14068e-29	5.24714e-28	-0.120726	12.1221	7.76029	0.00588147	0.270547	-0.133473	12.1221	9.48562	0.00237759	0.109369
Mdh2	11.7078	112.138	7.67524e-42	3.53061e-40	-0.284378	11.7078	22.2459	4.63223e-06	0.000213083	0.422739	11.7078	49.159	4.00264e-11	1.84122e-09	0.715022	11.7078	140.636	1.20726e-24	5.55339e-23
Mlxipl	13.2945	105.375	3.18295e-40	1.46416e-38	-1.04317	13.2945	93.5381	3.00927e-18	1.38427e-16	-1.74777	13.2945	262.569	1.13914e-37	5.24005e-36	-1.57734	13.2945	213.857	5.98995e-33	2.75538e-31
Mpc1	11.8514	39.125	9.68643e-20	4.45576e-18	0.353501	11.8514	28.2776	2.93076e-07	1.34815e-05	0.7192	11.8514	117.047	1.44643e-21	6.65359e-20	0.390471	11.8514	34.5014	1.87131e-08	8.60804e-07
Mpc2	11.4085	25.6737	5.45995e-14	2.51158e-12	0.991783	11.4085	76.1112	1.34205e-15	6.17341e-14	0.607091	11.4085	28.5183	2.63183e-07	1.21064e-05	0.569673	11.4085	25.1111	1.23348e-06	5.67399e-05
Nr1h3	13.5128	6.86918	0.000203792	0.00937441	-0.187567	13.5128	9.33894	0.00256577	0.118026	0.0417241	13.5128	0.462125	0.497459	1	-0.150351	13.5128	6.00067	0.0152056	0.699456
Ogdh	12.8517	116.924	5.98454e-43	2.75289e-41	-0.0429579	12.8517	0.362452	0.547865	1	0.716803	12.8517	100.917	2.5556e-19	1.17558e-17	1.04564	12.8517	214.75	4.85158e-33	2.23173e-31
Pck1	8.89059	250.395	8.70909e-66	4.00618e-64	1.61186	8.89059	254.176	6.7977e-37	3.12694e-35	1.83599	8.89059	329.773	2.0955e-43	9.63932e-42	2.72778	8.89059	727.939	6.15715e-67	2.83229e-65
Pck2	19.6594	2.9216	0.035249	1	0.186504	19.6594	3.86239	0.0508357	1	-0.0122843	19.6594	0.0167564	0.897141	1	0.192986	19.6594	4.13552	0.0433813	1
Pklr	14.0016	762.814	9.63886e-106	4.43388e-104	-3.29704	14.0016	1566.58	9.17165e-94	4.21896e-92	-3.11525	14.0016	1398.59	1.3079e-89	6.01634e-88	-3.42306	14.0016	1688.63	1.53651e-96	7.06794e-95
Ppara	14.3674	2.54213	0.0576353	1	-0.106206	14.3674	1.38989	0.239895	1	-0.00277943	14.3674	0.000951904	0.975419	1	-0.210747	14.3674	5.47272	0.0203533	0.936251
Ppargc1a	16.6494	132.831	2.22937e-46	1.02551e-44	0.826579	16.6494	23.2702	2.88365e-06	0.000132648	1.92126	16.6494	125.72	1.03417e-22	4.75716e-21	3.20404	16.6494	349.645	6.53525e-45	3.00621e-43
Ppia	11.2192	12.389	1.94633e-07	8.95314e-06	-0.0306605	11.2192	0.157677	0.69175	1	-0.318913	11.2192	17.059	5.42258e-05	0.00249439	-0.366301	11.2192	22.5054	4.10501e-06	0.000188831
Pygl	14.3738	234.201	1.33484e-63	6.14026e-62	-1.66928	14.3738	465.386	5.30882e-53	2.44206e-51	-1.47155	14.3738	361.664	7.17353e-46	3.29982e-44	-1.84748	14.3738	570.049	3.93989e-59	1.81235e-57
Rps13	11.6747	12.4923	1.72212e-07	7.92175e-06	0.795731	11.6747	36.3211	8.54992e-09	3.93296e-07	0.298585	11.6747	5.11403	0.0248681	1	0.405985	11.6747	9.45469	0.00241699	0.111182
Srebf1	17.4499	86.9711	1.80076e-35	8.28352e-34	-1.0893	17.4499	142.175	7.74091e-25	3.56082e-23	-0.930654	17.4499	103.777	9.99619e-20	4.59825e-18	0.0289663	17.4499	0.100533	0.751538	1
Ywhaz	17.2732	46.8599	1.0112e-22	4.65154e-21	-0.37595	17.2732	28.2356	2.98662e-07	1.37384e-05	-0.593951	17.2732	70.4756	1.05079e-14	4.83362e-13	-0.803198	17.2732	128.879	3.86518e-23	1.77798e-21
The columns A: h0.h24, B: h0.h48 and C: h0.h72					-dCT HKG's					-dCT HKG's					-dCT HKG's
contain the -ΔCT value for the comparison of condition h0 to h24/48/72					-0.972953					-0.87931					-0.501577
					0.846991					1.75827					1.75964
red marked fields with indicate,					0.399597					0.86444					-0.200695
that it is not a confident differential expression					-1.08905					-0.983619					-0.868643
according to Supplement 3 section 1.3.1					0.209345					0.878889					1.37081
					-0.753828					-0.46122					-0.374457
					0.296805					0.300239					0.40038
				Threshold	0.348201					0.871664					0.885597

## Sheet: cDNA
ID	Sample	Time	cDNA	Ansatz	Unit	ssDNA_rep1	ssDNA_rep2
MET-001A	MET-001	0	1	1	cDNA/ng/ml	680.667	695.931
MET-001B	MET-001	0	2	1	cDNA/ng/ml	1254.31	1312.12
MET-002A	MET-002	0	1	1	cDNA/ng/ml	869.379	862.987
MET-002B	MET-002	0	2	1	cDNA/ng/ml	1366.58	1412.55
MET-003A	MET-003	0	1	1	cDNA/ng/ml	670.928	719.95
MET-003B	MET-003	0	2	1	cDNA/ng/ml	1120.11	1167.11
MET-004A	MET-004	24	1	1	cDNA/ng/ml	894.776	863.119
MET-004B	MET-004	24	2	1	cDNA/ng/ml	1211.44	1255.16
MET-005A	MET-005	24	1	1	cDNA/ng/ml	902.586	961.36
MET-005B	MET-005	24	2	1	cDNA/ng/ml	1357.46	1330.11
MET-006A	MET-006	24	1	1	cDNA/ng/ml	612.225	570.902
MET-006B	MET-006	24	2	1	cDNA/ng/ml	958.478	912.448
MET-007A	MET-007	48	1	1	cDNA/ng/ml	1236.33	1058.42
MET-007B	MET-007	48	2	1	cDNA/ng/ml	1322.11	1356.26
MET-008A	MET-008	48	1	1	cDNA/ng/ml	706.077	788.594
MET-008B	MET-008	48	2	1	cDNA/ng/ml	955.877	1023.55
MET-009A	MET-009	48	1	1	cDNA/ng/ml	957.321	859.43
MET-009B	MET-009	48	2	1	cDNA/ng/ml	1243.66	1259.3
MET-010A	MET-010	72	1	1	cDNA/ng/ml	683.213	633.863
MET-010B	MET-010	72	2	1	cDNA/ng/ml	855.411	912.557
MET-011A	MET-011	72	1	1	cDNA/ng/ml	1001.89	1175.73
MET-011B	MET-011	72	2	1	cDNA/ng/ml	1461.24	1489.22
MET-012A	MET-012	72	1	1	cDNA/ng/ml	582.531	619.674
MET-012B	MET-012	72	2	1	cDNA/ng/ml	945.301	986.115
MET-013A	MET-013	0	1	2	cDNA/ng/ml	1022.54	929.335
MET-013B	MET-013	0	2	2	cDNA/ng/ml	1566.55	1538.11
MET-014A	MET-014	0	1	2	cDNA/ng/ml	696.574	729.584
MET-014B	MET-014	0	2	2	cDNA/ng/ml	865.448	859.115
MET-015A	MET-015	0	1	2	cDNA/ng/ml	781.034	733.941
MET-016A	MET-016	24	1	2	cDNA/ng/ml	713.637	689.448
MET-016B	MET-016	24	2	2	cDNA/ng/ml	854.103	872.44
MET-017A	MET-017	24	1	2	cDNA/ng/ml	1004.44	1188.4
MET-017B	MET-017	24	2	2	cDNA/ng/ml	1211.41	1265.23
MET-018A	MET-018	24	1	2	cDNA/ng/ml	1078.97	1015.02
MET-018B	MET-018	24	2	2	cDNA/ng/ml	1366.25	1329.45
MET-019A	MET-019	48	1	2	cDNA/ng/ml	905.736	932.275
MET-019B	MET-019	48	2	2	cDNA/ng/ml	1120.1	1162.17
MET-020A	MET-020	48	1	2	cDNA/ng/ml	742.118	790.55
MET-020B	MET-020	48	2	2	cDNA/ng/ml	836.108	867.662
MET-021A	MET-021	48	1	2	cDNA/ng/ml	1138.55	1228.36
MET-021B	MET-021	48	2	2	cDNA/ng/ml	1651.24	1664.44
MET-022A	MET-022	72	1	2	cDNA/ng/ml	681.231	727.116
MET-022B	MET-022	72	2	2	cDNA/ng/ml	889.36	896.114
MET-023A	MET-023	72	1	2	cDNA/ng/ml	870.049	889.959
MET-023B	MET-023	72	2	2	cDNA/ng/ml	1214.3	1245.11
MET-024A	MET-024	72	1	2	cDNA/ng/ml	950.925	1006.2
MET-024B	MET-024	72	2	2	cDNA/ng/ml	1240.23	1127.36

## Sheet: GenNames
Life Bestellnummer	Gene Name	Gen Symbol	RefSeq	Full Name
Mm01304257_m1	ACACA	Acaca	NM_133360	acetyl-CoA carboxylase alpha
Mm01204671_m1	ACACB	Acacb	NM_133904	acetyl-CoA carboxylase beta
Mm00662319_m1	FASN	Fasn	NM_007988	fatty acid synthase
Mm00833328_m1	GPAM	Gpam	NM_008149	glycerol-3-phosphate acyltransferase, mitochondrial
Mm01335101_m1	GPAT2	Gpat2	NM_001081089	glycerol-3-phosphate acyltransferase 2, mitochondrial
Mm00515643_m1	DGAT1	Dgat1	NM_010046	diacylglycerol O-acyltransferase 1
Mm00499536_m1	DGAT2	Dgat2	NM_026384	diacylglycerol O-acyltransferase 2
Mm00484217_m1	ACSL1	Acsl1	NM_007981	acyl-CoA synthetase long-chain family member 1
Mm01255804_m1	ACSL3	Acsl3	NM_028817, NM_001033606, NM_001136222	acyl-CoA synthetase long-chain family member 3
Mm00490331_m1	ACSL4	Acsl4	NM_207625, NM_019477, NM_001033600	acyl-CoA synthetase long-chain family member 4
Mm01261083_m1	ACSL5	Acsl5	NM_027976	acyl-CoA synthetase long-chain family member 5
Mm00480101_m1	ACSS2	Acss2	NM_019811	acyl-CoA synthetase short-chain family member 2
Mm01231183_m1	CPT1A	Cpt1a	NM_013495	carnitine palmitoyltransferase 1A (liver)
Mm01282499_m1	HMGCR	Hmgcr	NM_008255	3-hydroxy-3-methylglutaryl-CoA reductase
Mm01302282_m1	ACLY	Acly	NM_001199296, NM_134037	ATP citrate lyase
Mm00443090_m1	PKLR	Pklr	NM_013631, NM_001099779	pyruvate kinase, liver and RBC
Mm01247058_m1	PCK1	Pck1	NM_011044, NP_035174	phosphoenolpyruvate carboxykinase 1 (soluble)
Mm00551411_m1	PCK2	Pck2	NM_028994	phosphoenolpyruvate carboxykinase 2 (mitochondrial)
Mm00839363_m1	G6PC	G6pc	NM_008061	glucose-6-phosphatase, catalytic subunit
Mm01267381_g1	GYS2	Gys2	NM_145572	glycogen synthase 2 (liver)
Mm01289790_m1	PYGL	Pygl	NM_133198	phosphorylase, glycogen, liver
Mm00477987_s1(Pcdh10)	PC	Pcx	NM_001162946, NM_008797	pyruvate carboxylase
Mm00485106_m1	MDH1	Mdh1	NM_008618	malate dehydrogenase 1, NAD (soluble)
Mm00725890_s1	MDH2	Mdh2	NM_008617	malate dehydrogenase 2, NAD (mitochondrial)
Mm00803119_m1	OGDH	Ogdh	NM_001252287, NM_001252288, NM_001252282, NM_001252283, NM_010956	oxoglutarate (alpha-ketoglutarate) dehydrogenase (lipoamide)
Mm00513427_m1	AACS	Aacs	NM_030210	acetoacetyl-CoA synthetase
Mm00507463_m1	ACAT1	Acat1	NM_144784	acetyl-CoA acetyltransferase 1
Mm00782408_s1	ACAT2	Acat2	NM_009338	acetyl-CoA acetyltransferase 2
Mm01304569_m1	HMGCS1	Hmgcs1	NM_145942	3-hydroxy-3-methylglutaryl-CoA synthase 1 (soluble)
Mm00550050_m1	HMGCS2	Hmgcs2	NM_008256	3-hydroxy-3-methylglutaryl-CoA synthase 2 (mitochondrial)
Mm00466043_m1	CS	Cs	NM_026444	citrate synthase
Mm01316203_g1	MPC1	Mpc1	NM_018819	mitochondrial pyruvate carrier 1
Mm00770996_g1	MPC2	Mpc2	NM_027430	mitochondrial pyruvate carrier 2
Mm00550338_m1	SREBF1	Srebf1	NM_011480	sterol regulatory element binding transcription factor 1
Mm01208835_m1	PPARGC1A	Ppargc1a	NM_008904	peroxisome proliferator-activated receptor gamma, coactivator 1 alpha
Mm00490672_m1	FOXO1	Foxo1	NM_019739	forkhead box O1
Mm01976556_s1	FOXA2	Foxa2	NM_010446	forkhead box A2
Mix F_A01	PPARA	Ppara	NM_011144, NM_001113418	peroxisome proliferator-activated receptor alpha
Mix F_C02	NR1H3	Nr1h3	NM_013839, NM_001177730	nuclear receptor subfamily 1, group H, member 3
Mm02342723_m1	MLXIPL	Mlxipl	NM_021455	MLX interacting protein-like
Mm03950126_s1	YWHAZ	Ywhaz	NM_011740, NM_001253805, NM_001253806, NM_001253807	tyrosine 3-monooxygenase/tryptophan 5-monooxygenase activation protein, zeta polypeptide
Mm01973893_g1	EEF1A1	Eef1a1	NM_010106	eukaryotic translation elongation factor 1 alpha 1
Mix F_G06	ACTB	Actb	NM_007393	actin, beta
Mm00497648_m1	ITIH4	Itih4	NM_018746, NM_001159299	inter-alpha-trypsin inhibitor heavy chain family, member 4
Mm02342430_g1	PPIA	Ppia	NM_008907	peptidylprolyl isomerase A (cyclophilin A)
Mm00850011_g1	RPS13	Rps13	NM_026533	ribosomal protein S13
Mm01545399_m1	HPRT	Hprt	NM_013556	hypoxanthine phosphoribosyltransferase 1
Mm00487205_m1	CPT2	Cpt2	NM_009949.2	Carnitine Palmitoyltransferase 2
