# Supplementary material for: LEMming: A Linear Error Model to Normalize Parallel Quantitative Real-Time PCR (qPCR) Data as an Alternative to Reference Gene Based Methods
Source: PLoS One. 2015 Sep 1;10(9):e0135852. doi: 10.1371/journal.pone.0135852 (PMC4556681; doi:10.1371/journal.pone.0135852)
Supplement: S3 Table — (XLSX) [file pone.0135852.s007.xlsx]

## Sheet: Rawdata
Assay	Ratte	Zone	Messung	Treatment	Time	Unit	Actb	Gapdh	Mrps18a	Pcna	Rpl27	Rpl32	Rps13	Tfrc	Ywhaz
Assay1	RHV053	NZ	M1	untreated	-1	CT	11.7652	13.808	16.6375	16.8066	13.9253	12.3726	14.426	17.477	15.6764
Assay1	RHV055	NZ	M2	untreated	-1	CT	11.6681	13.7039	16.3458	16.4885	13.8054	12.504	14.0701	17.362	15.4839
Assay1	RHV056	NZ	M3	untreated	-1	CT	11.364	12.961	15.7644	16.8023	13.5794	12.0563	13.7594	16.0437	15.1506
Assay1	RHV057	NZ	M4	untreated	-1	CT	10.566	12.7319	15.4167	16.1943	12.9762	11.6685	13.3473	16.2986	14.7138
Assay1	RHV058	NZ	M5	untreated	-1	CT	11.5835	14.0397	16.2632	17.0393	13.8598	12.4908	14.2759	18.0009	15.6402
Assay1	RHV053	BZ	M6	untreated	-1	CT	10.6538	12.7291	15.6576	16.0568	13.1065	11.7575	13.7017	16.4291	14.6276
Assay1	RHV055	BZ	M7	untreated	-1	CT	11.5141	13.534	16.4379	17.0857	13.7237	12.2666	14.0446	18.0889	15.6294
Assay1	RHV056	BZ	M8	untreated	-1	CT	11.1502	12.8237	15.6236	16.8824	13.4883	12.0347	13.5911	16.1051	14.6955
Assay1	RHV057	BZ	M9	untreated	-1	CT	9.9823	12.2238	15.4135	16.2136	12.8561	11.6965	13.1571	16.2263	14.4922
Assay1	RHV058	BZ	M10	untreated	-1	CT	9.8489	12.2352	14.8843	15.6936	12.5176	11.2539	13.1205	16.5497	14.0944
Assay1	RHV053	OZ	M11	untreated	-1	CT	11.9978	13.9502	16.9662	17.2919	14.3039	12.8199	14.8579	17.9506	16.029
Assay1	RHV055	OZ	M12	untreated	-1	CT	12.4665	14.9144	17.4595	17.7572	14.9292	13.4172	15.3551	19.1753	16.817
Assay1	RHV056	OZ	M13	untreated	-1	CT	10.5649	12.6177	15.6335	16.512	13.098	11.4837	13.1527	15.6844	14.7505
Assay1	RHV057	OZ	M14	untreated	-1	CT	10.6147	12.7578	15.5622	16.3542	13.0271	11.7724	13.401	16.7316	14.6705
Assay1	RHV058	OZ	M15	untreated	-1	CT	11.8581	14.3916	16.4337	17.2755	14.3677	12.8086	14.4611	18.4511	15.9231
Assay1	RHV040	NZ	M16	Ligation	0	CT	11.7103	13.4452	16.2183	16.9458	13.8632	12.6562	13.8088	17.7662	15.3435
Assay1	RHV046	NZ	M17	Ligation	0	CT	10.8557	12.579	15.7124	16.3847	13.0644	11.7639	13.4277	16.7856	14.736
Assay1	RHV050	NZ	M18	Ligation	0	CT	10.7343	12.8598	15.5365	16.2789	13.0335	11.7361	13.3908	17.1678	14.8171
Assay1	RHV051	NZ	M19	Ligation	0	CT	12.3924	14.3723	17.2256	17.6561	14.6934	12.9576	15.0695	18.2144	16.1681
Assay1	RHV052	NZ	M20	Ligation	0	CT	11.3214	13.1912	15.9141	16.188	13.3624	12.101	13.6771	17.5492	15.0736
Assay1	RHV040	BZ	M21	Ligation	0	CT	10.3975	12.7877	16.0556	16.0873	13.4092	11.9093	13.6324	16.3035	14.8717
Assay1	RHV046	BZ	M22	Ligation	0	CT	9.8273	11.6348	14.8921	16.0715	12.4462	11.4018	12.978	15.4278	13.7212
Assay1	RHV050	BZ	M23	Ligation	0	CT	10.4649	12.6271	15.5046	16.4149	13.3156	11.9004	13.5385	16.6464	14.5672
Assay1	RHV051	BZ	M24	Ligation	0	CT	10.5256	12.0521	15.5093	15.8505	12.782	11.3626	13.3952	16.5988	14.44
Assay1	RHV052	BZ	M25	Ligation	0	CT	10.0677	12.043	15.1905	15.5065	12.6097	11.2638	13.1918	16.864	14.3755
Assay1	RHV040	OZ	M26	Ligation	0	CT	10.6176	12.7996	15.9966	16.1762	13.3097	11.8219	13.5543	16.9922	14.9169
Assay1	RHV046	OZ	M27	Ligation	0	CT	10.7178	13.1055	15.8935	16.5562	13.5533	12.0381	13.8521	16.4799	14.9126
Assay1	RHV050	OZ	M28	Ligation	0	CT	11.2878	13.6539	16.3575	17.4747	13.9724	12.7298	14.1978	17.8919	15.6678
Assay1	RHV051	OZ	M29	Ligation	0	CT	11.6699	12.9343	16.622	17.181	13.7561	12.3671	14.4204	17.6693	15.5623
Assay1	RHV052	OZ	M30	Ligation	0	CT	11.2828	13.9226	16.2592	16.7541	14.0172	12.5883	14.0694	18.1485	15.4598
Assay1	RHV001	NZ	M31	Ligation	24	CT	11.7338	13.1486	16.2591	17.1634	13.4204	11.1664	14.1243	16.6138	15.5357
Assay1	RHV005	NZ	M32	Ligation	24	CT	11.4071	13.8228	16.1643	16.3941	12.74	11.0597	12.9878	17.329	15.4206
Assay1	RHV008	NZ	M33	Ligation	24	CT	10.4112	12.3983	15.4911	15.931	12.6579	11.1639	13.1946	16.0981	14.7244
Assay1	RHV011	NZ	M34	Ligation	24	CT	11.6191	13.5319	17.0309	17.8097	13.5044	12.8886	14.1716	17.8292	15.8429
Assay1	RHV001	BZ	M35	Ligation	24	CT	9.8726	12.6054	15.7769	16.0651	12.5998	11.3808	12.8256	15.4993	14.3507
Assay1	RHV005	BZ	M36	Ligation	24	CT	9.2909	11.8916	15.1692	15.2943	12.1205	10.6327	12.4565	15.8137	13.7877
Assay1	RHV008	BZ	M37	Ligation	24	CT	9.668	12.5451	15.4162	15.546	12.8131	11.3527	13.2052	15.3769	14.0068
Assay1	RHV011	BZ	M38	Ligation	24	CT	10.5407	12.9674	16.4998	16.7834	13.4721	12.5123	13.9102	16.5264	14.9452
Assay1	RHV001	OZ	M39	Ligation	24	CT	10.3054	12.9239	16.6386	16.3023	13.1589	11.1273	13.8042	16.6893	14.8973
Assay1	RHV005	OZ	M40	Ligation	24	CT	9.3164	12.723	15.6958	15.1257	12.4402	11.2556	12.7168	15.8423	13.9213
Assay1	RHV008	OZ	M41	Ligation	24	CT	8.4464	11.2831	14.1978	14.1014	11.5965	10.3466	11.7337	15.0589	12.7167
Assay1	RHV011	OZ	M42	Ligation	24	CT	9.8739	13.3069	15.8073	15.6424	13.0898	11.7962	13.2572	16.3121	14.627
Assay1	RHV016	NZ	M43	Ligation	48	CT	10.3164	11.8959	15.0949	15.9256	12.6895	11.612	13.1131	15.8387	14.4149
Assay1	RHV017	NZ	M44	Ligation	48	CT	10.3187	11.769	15.4859	16.008	12.6496	11.4387	13.2109	16.5508	14.5557
Assay1	RHV021	NZ	M46	Ligation	48	CT	10.3625	12.1815	16.0943	16.0196	12.825	11.7242	13.1893	16.8483	14.3765
Assay1	RHV022	NZ	M47	Ligation	48	CT	10.7321	12.4631	15.2346	16.4858	13.0607	11.8974	13.3315	16.9619	14.7365
Assay1	RHV041	NZ	M48	Ligation	48	CT	10.7735	13.3446	16.6347	16.4166	13.6169	12.4182	13.7996	17.6851	15.2889
Assay1	RHV016	BZ	M49	Ligation	48	CT	10.2752	12.4141	15.9577	16.2664	12.9862	11.9842	13.4902	16.2961	15.0625
Assay1	RHV017	BZ	M50	Ligation	48	CT	11.6777	12.9325	16.1403	17.4445	13.9485	12.5879	13.9519	17.8967	15.6047
Assay1	RHV018	BZ	M51	Ligation	48	CT	10.437	12.285	17.076	17.0387	13.3502	12.601	13.7855	17.5141	15.4738
Assay1	RHV021	BZ	M52	Ligation	48	CT	9.455	11.7604	15.8047	15.6993	12.942	11.8584	13.448	15.3671	14.3237
Assay1	RHV022	BZ	M53	Ligation	48	CT	10.5164	12.7518	16.3793	16.5156	12.992	11.6846	13.2475	17.1038	14.8057
Assay1	RHV041	BZ	M54	Ligation	48	CT	9.8801	12.3244	16.3605	16.1998	13.0235	11.7605	13.4395	16.9614	14.8357
Assay1	RHV016	OZ	M55	Ligation	48	CT	9.3474	12.1103	15.6989	15.3203	12.6975	11.3465	12.9792	15.738	14.0544
Assay1	RHV017	OZ	M56	Ligation	48	CT	10.1536	12.3868	16.2424	15.9528	12.872	11.4487	12.9522	16.524	14.7936
Assay1	RHV018	OZ	M57	Ligation	48	CT	8.6388	11.6203	15.4426	14.992	12.1958	10.9225	12.4094	15.3243	13.7984
Assay1	RHV022	OZ	M59	Ligation	48	CT	9.7923	12.4271	15.8878	15.911	12.6842	11.4402	12.9578	16.4564	14.6393
Assay1	RHV041	OZ	M60	Ligation	48	CT	10.4583	12.3978	16.4389	16.7222	12.8563	11.9896	13.5645	16.8111	14.7373
Assay1	RHV020	NZ	M61	Ligation	168	CT	10.6864	13.2586	15.9418	16.5657	13.3835	12.0655	13.8569	17.4212	15.2427
Assay1	RHV025	NZ	M62	Ligation	168	CT	11.6711	14.0869	17.0903	17.4093	14.5971	12.8974	14.3799	17.8795	16.3318
Assay1	RHV026	NZ	M63	Ligation	168	CT	10.9227	13.1445	16.4215	16.9057	13.5335	12.2973	13.8549	18.7601	15.6994
Assay1	RHV027	NZ	M64	Ligation	168	CT	11.0532	13.3276	16.6139	16.5523	13.4733	12.0945	13.8246	17.4045	15.5093
Assay1	RHV028	NZ	M65	Ligation	168	CT	11.2767	13.6648	16.3158	16.5877	13.5252	12.2813	13.7799	17.7995	15.4627
Assay1	RHV031	NZ	M66	Ligation	168	CT	10.0518	12.8293	15.3763	15.63	12.5889	11.4055	12.9613	16.6552	14.8888
Assay1	RHV020	BZ	M67	Ligation	168	CT	10.8161	13.7519	16.0599	16.5353	13.6343	12.182	13.762	17.2011	15.2162
Assay1	RHV025	BZ	M68	Ligation	168	CT	10.4294	12.3737	15.9051	16.1348	13.1223	11.5508	13.3807	16.7876	14.9791
Assay1	RHV026	BZ	M69	Ligation	168	CT	10.6465	12.6399	16.0613	16.4768	13.0489	11.7355	13.5031	17.8309	15.3275
Assay1	RHV027	BZ	M70	Ligation	168	CT	10.8882	13.1408	15.6508	16.7606	13.4231	12.1785	13.5771	16.8279	14.8655
Assay1	RHV028	BZ	M71	Ligation	168	CT	11.18	13.7614	16.4111	16.3192	13.4893	12.3212	13.8686	17.7137	15.5066
Assay1	RHV031	BZ	M72	Ligation	168	CT	10.603	13.2746	15.8555	15.9595	13.0373	11.8307	13.2943	16.5184	14.8475
Assay1	RHV020	OZ	M73	Ligation	168	CT	10.8837	13.1252	15.8465	16.7079	13.2599	12.0047	13.6499	16.8303	14.7962
Assay1	RHV025	OZ	M74	Ligation	168	CT	10.6208	12.6346	16.0574	16.3536	13.2292	11.7513	13.4341	16.9458	15.1751
Assay1	RHV026	OZ	M75	Ligation	168	CT	10.3763	12.2156	15.8252	16.1458	12.8633	11.6408	13.3499	17.0708	14.826
Assay1	RHV027	OZ	M76	Ligation	168	CT	10.7718	12.9141	15.9388	16.3075	13.3036	11.8228	13.5517	16.7141	14.7006
Assay1	RHV028	OZ	M77	Ligation	168	CT	10.9529	13.3234	15.9188	16.4281	13.1801	11.9051	13.5077	18.0067	15.0508
Assay1	RHV031	OZ	M78	Ligation	168	CT	10.8287	13.4912	16.0741	16.2644	13.3619	12.1944	13.6273	16.8212	15.2117
Assay1	RHV095	NZ	M79	Ligation PH	0	CT	10.3972	12.3131	15.3709	16.3385	12.7888	11.7152	13.233	15.8969	14.2496
Assay1	RHV096	NZ	M80	Ligation PH	0	CT	10.5976	12.8963	15.9614	16.0703	13.2494	11.8819	13.4089	17.4569	15.2058
Assay1	RHV100	NZ	M81	Ligation PH	0	CT	10.5724	12.049	15.6038	15.9583	12.7245	11.7265	13.3003	17.0035	14.5587
Assay1	RHV101	NZ	M82	Ligation PH	0	CT	11.4302	14.0644	16.4082	16.8182	13.7207	12.5371	13.7367	18.0388	15.0338
Assay1	RHV105	NZ	M83	Ligation PH	0	CT	10.4124	11.6572	15.9111	16.1601	12.6773	11.6221	13.2247	17.2375	15.0656
Assay1	RHV106	NZ	M84	Ligation PH	0	CT	10.7626	12.4958	15.5845	16.6423	13.358	11.984	13.4412	16.7178	14.7881
Assay1	RHV095	BZ	M85	Ligation PH	0	CT	10.2206	12.6522	15.3429	16.0246	12.9999	11.5621	13.0207	15.8066	14.3444
Assay1	RHV096	BZ	M86	Ligation PH	0	CT	10.6881	12.958	16.0606	16.0417	12.8941	11.6805	13.3139	17.3372	14.7962
Assay1	RHV100	BZ	M87	Ligation PH	0	CT	10.6074	12.5907	15.8137	16.3165	12.9801	11.6519	13.1824	17.2908	14.732
Assay1	RHV101	BZ	M88	Ligation PH	0	CT	11.1089	13.8264	16.4996	16.6657	13.6381	12.3279	13.6598	17.4184	15.5455
Assay1	RHV105	BZ	M89	Ligation PH	0	CT	10.7068	13.1291	15.9309	16.4729	13.1984	11.7361	13.2495	17.5986	14.7833
Assay1	RHV106	BZ	M90	Ligation PH	0	CT	11.6825	13.3791	16.5433	17.3979	13.7336	12.5497	13.9247	17.8288	15.6779
Assay1	RHV095	OZ	M91	Ligation PH	0	CT	10.3185	13.0385	15.8491	16.4849	13.1202	11.6786	13.2614	16.4688	14.5268
Assay1	RHV096	OZ	M92	Ligation PH	0	CT	10.4804	13.1285	15.9623	16.0308	13.1277	11.796	13.2482	17.3349	15.1003
Assay1	RHV100	OZ	M93	Ligation PH	0	CT	10.2762	11.9686	15.4165	16.4171	12.561	11.4821	13.0296	16.737	14.4017
Assay1	RHV101	OZ	M94	Ligation PH	0	CT	11.1766	13.5761	16.5107	16.7941	13.6423	12.3449	13.7934	17.451	15.647
Assay1	RHV105	OZ	M95	Ligation PH	0	CT	10.3042	12.128	15.3567	15.9534	12.9199	11.4964	13.1317	17.0565	14.332
Assay2	RHV106	OZ	M96	Ligation PH	0	CT	11.4467	13.5915	16.0866	17.2372	13.442	11.9375	13.8337	17.2254	15.1909
Assay2	RHV103	NZ	M97	Ligation PH	24	CT	9.26712	11.1512	14.9427	14.5198	11.5261	9.75788	11.6295	15.8875	13.7918
Assay2	RHV104	NZ	M98	Ligation PH	24	CT	9.35659	10.2263	14.4453	14.6054	10.941	9.46435	11.3131	15.4106	13.719
Assay2	RHV109	NZ	M99	Ligation PH	24	CT	10.1982	11.4575	15.1617	16.5351	11.8648	10.0626	11.9389	16.1749	14.2163
Assay2	RHV111	NZ	M100	Ligation PH	24	CT	9.64281	11.2522	14.9356	14.9053	11.3824	9.78419	11.7779	15.8763	14.2888
Assay2	RHV114	NZ	M101	Ligation PH	24	CT	9.43468	11.1246	14.8739	15.0958	11.6867	9.84198	11.7443	15.7664	14.0974
Assay2	RHV115	NZ	M102	Ligation PH	24	CT	9.56539	10.7086	14.9291	15.6422	11.4313	9.78055	11.5581	16.1078	14.0287
Assay2	RHV103	BZ	M103	Ligation PH	24	CT	9.15987	10.5259	14.9742	14.208	11.1678	9.69193	11.7551	15.8786	13.6731
Assay2	RHV104	BZ	M104	Ligation PH	24	CT	9.52005	10.9967	14.5859	14.602	11.2816	9.5403	11.4766	15.9795	13.9112
Assay2	RHV109	BZ	M105	Ligation PH	24	CT	9.55458	11.2974	15.2261	15.8319	11.6999	9.89414	11.6827	16.0319	14.0153
Assay2	RHV111	BZ	M106	Ligation PH	24	CT	9.32201	11.188	15.1155	14.9518	11.557	9.95481	11.6943	16.3459	13.8877
Assay2	RHV114	BZ	M107	Ligation PH	24	CT	9.52111	10.2335	15.3659	14.995	11.6125	10.0804	11.7006	16.3001	14.0238
Assay2	RHV115	BZ	M108	Ligation PH	24	CT	9.07823	9.969	14.5464	14.5282	11.1692	9.53084	11.1944	15.4927	13.2773
Assay2	RHV103	OZ	M109	Ligation PH	24	CT	7.92987	9.90185	15.0813	14.1391	11.1609	9.71149	11.3696	16.273	12.5143
Assay2	RHV104	OZ	M110	Ligation PH	24	CT	8.31473	10.1103	14.6754	15.0297	11.2919	9.67476	11.3666	16.2791	12.9306
Assay2	RHV109	OZ	M111	Ligation PH	24	CT	8.38656	10.3151	14.8725	14.8929	10.9913	9.47296	11.3112	15.9242	13.0731
Assay2	RHV111	OZ	M112	Ligation PH	24	CT	8.60831	10.9239	15.6422	14.9685	11.7255	10.039	11.7916	16.5543	12.9081
Assay2	RHV114	OZ	M113	Ligation PH	24	CT	9.5385	11.4009	16.1803	15.3945	12.2131	11.0397	12.6082	17.4593	13.8496
Assay2	RHV115	OZ	M114	Ligation PH	24	CT	7.85497	9.81442	14.5324	14.2324	10.7146	9.43951	11.2787	15.9877	12.4646
Assay2	RHV093	NZ	M115	Ligation PH	48	CT	8.99537	9.89556	13.8485	14.0381	10.392	9.24545	11.0135	12.2269	12.7005
Assay2	RHV094	NZ	M116	Ligation PH	48	CT	9.78557	11.0976	14.8691	15.3244	11.7324	10.0485	11.9538	13.7236	13.7087
Assay2	RHV097	NZ	M117	Ligation PH	48	CT	9.23656	9.99145	14.0909	14.3517	11.0721	9.57667	11.49	13.3711	13.1116
Assay2	RHV099	NZ	M119	Ligation PH	48	CT	9.97448	11.6258	15.0616	15.4228	11.9701	10.4625	11.8009	14.2104	13.5666
Assay2	RHV102	NZ	M120	Ligation PH	48	CT	9.28483	9.95014	14.3211	14.1048	10.5119	9.38294	11.0687	12.9317	12.8807
Assay2	RHV093	BZ	M121	Ligation PH	48	CT	8.02599	9.82235	14.1665	13.8377	10.5759	9.26757	10.9543	12.6351	12.4706
Assay2	RHV094	BZ	M122	Ligation PH	48	CT	9.65356	11.353	14.6509	14.722	11.705	9.99373	12.0566	13.8324	13.5629
Assay2	RHV097	BZ	M123	Ligation PH	48	CT	9.20049	10.6411	14.5082	14.8037	11.6008	9.95392	11.8196	13.598	13.3923
Assay2	RHV098	BZ	M124	Ligation PH	48	CT	8.7161	9.97824	14.047	13.9662	10.6825	9.39739	11.3644	13.4083	12.8175
Assay2	RHV099	BZ	M125	Ligation PH	48	CT	8.85801	11.1567	15.3888	14.7136	12.0511	10.2091	11.991	14.354	13.571
Assay2	RHV102	BZ	M126	Ligation PH	48	CT	8.86888	10.0232	14.5459	14.1212	10.8694	9.59434	11.2708	12.82	12.6991
Assay2	RHV093	OZ	M127	Ligation PH	48	CT	8.4219	10.6868	14.5294	14.105	11.1734	9.48858	11.6112	13.6595	12.9326
Assay2	RHV094	OZ	M128	Ligation PH	48	CT	7.87528	10.3813	14.58	13.8013	11.0088	9.58898	11.464	13.9695	12.7037
Assay2	RHV097	OZ	M129	Ligation PH	48	CT	7.96363	10.0265	14.6549	14.2924	11.0235	9.61599	11.5126	13.4855	12.7581
Assay2	RHV098	OZ	M130	Ligation PH	48	CT	8.34202	10.6889	14.4901	14.0131	11.3591	9.76282	11.5624	14.4567	12.47
Assay2	RHV099	OZ	M131	Ligation PH	48	CT	9.15431	11.6366	15.9552	15.1326	12.3968	10.7226	12.2548	14.9933	13.9633
Assay2	RHV102	OZ	M132	Ligation PH	48	CT	8.96231	11.1254	15.296	14.6127	11.8917	10.0804	11.8355	14.1186	13.6128
Assay2	RHV091	NZ	M133	Ligation PH	168	CT	10.0637	11.86	15.1559	16.0204	12.2215	11.0399	12.9391	15.6415	14.2632
Assay2	RHV092	NZ	M134	Ligation PH	168	CT	10.9662	12.7268	15.9603	16.8042	12.9525	11.7318	13.6076	16.0931	14.8919
Assay2	RHV107	NZ	M135	Ligation PH	168	CT	10.1231	12.1857	15.8811	16.5279	12.816	11.7109	13.5222	16.0891	14.9305
Assay2	RHV108	NZ	M136	Ligation PH	168	CT	11.6387	11.9823	15.4695	17.5237	12.3595	11.082	12.921	16.7405	15.2587
Assay2	RHV110	NZ	M137	Ligation PH	168	CT	10.4773	12.4992	15.9381	16.8036	12.6663	11.3715	13.1591	15.8838	15.0925
Assay2	RHV113	NZ	M138	Ligation PH	168	CT	10.701	13.1385	16.2527	17.1515	13.049	11.7602	13.3789	16.6984	15.225
Assay2	RHV091	BZ	M139	Ligation PH	168	CT	12.0594	13.2845	15.9989	17.5161	13.745	12.3618	14.0936	16.9019	15.3793
Assay2	RHV092	BZ	M140	Ligation PH	168	CT	11.818	13.4901	16.8554	17.7004	13.7981	12.5772	14.2638	17.2809	15.9363
Assay2	RHV107	BZ	M141	Ligation PH	168	CT	10.8977	12.6484	16.0333	17.1951	13.1832	11.8494	13.5401	16.2336	15.3523
Assay2	RHV108	BZ	M142	Ligation PH	168	CT	10.8969	12.9729	16.3395	17.194	13.2763	12.0094	13.5924	16.9557	15.486
Assay2	RHV110	BZ	M143	Ligation PH	168	CT	10.9757	12.729	16.2479	17.2056	12.7978	11.6412	13.3871	16.3243	15.5622
Assay2	RHV113	BZ	M144	Ligation PH	168	CT	9.8622	12.4083	15.8229	16.5447	12.5991	11.2945	12.979	16.5162	14.698
Assay2	RHV091	OZ	M145	Ligation PH	168	CT	11.5205	13.3944	16.5806	17.2919	13.5608	12.2962	13.8938	17.3993	15.1543
Assay2	RHV092	OZ	M146	Ligation PH	168	CT	9.95055	12.2633	16.0893	16.6616	12.699	11.6491	13.2348	16.0141	14.6794
Assay2	RHV107	OZ	M147	Ligation PH	168	CT	10.2611	13.1009	16.0798	16.6619	13.0419	11.7219	13.4202	16.1692	15.0827
Assay2	RHV108	OZ	M148	Ligation PH	168	CT	9.96071	12.7121	15.9642	16.6726	13.3239	12.1918	13.6051	16.3336	14.9418
Assay2	RHV110	OZ	M149	Ligation PH	168	CT	10.6766	13.0831	16.3663	16.9753	13.2054	11.8587	13.8492	16.8268	15.3145
Assay2	RHV113	OZ	M150	Ligation PH	168	CT	10.3021	12.415	15.5486	16.8251	12.5268	11.2566	12.8664	16.0856	14.4703
Assay2	RHV149	NZ	M151	Ligation PH M	0	CT	11.0686	12.8457	16.5997	17.6423	13.3909	11.9129	13.3899	16.2844	15.6719
Assay2	RHV150	NZ	M152	Ligation PH M	0	CT	10.3694	11.8053	15.9499	16.9987	12.5126	11.3631	12.8783	15.88	15.1697
Assay2	RHV151	NZ	M153	Ligation PH M	0	CT	11.4743	13.1314	16.3607	17.1195	13.4177	11.9312	13.4241	16.5565	15.7796
Assay2	RHV152	NZ	M154	Ligation PH M	0	CT	12.2399	14.3	17.5759	18.109	14.2457	12.4956	14.3473	18.2622	16.3599
Assay2	RHV153	NZ	M155	Ligation PH M	0	CT	10.7911	13.0686	15.9795	17.1384	13.347	11.8312	13.6207	16.6619	15.229
Assay2	RHV154	NZ	M156	Ligation PH M	0	CT	11.0491	12.6198	15.6292	17.2142	12.921	11.4565	13.2889	16.5218	14.9895
Assay2	RHV149	BZ	M157	Ligation PH M	0	CT	10.6459	12.5667	16.5263	17.606	12.9651	11.6392	13.1542	16.2933	15.5823
Assay2	RHV150	BZ	M158	Ligation PH M	0	CT	10.302	12.365	15.9254	17.1372	12.5759	11.4698	13.2292	15.4809	15.1165
Assay2	RHV151	BZ	M159	Ligation PH M	0	CT	11.5356	12.7406	16.2752	17.8274	13.2047	11.9531	13.5811	16.6087	15.6484
Assay2	RHV153	BZ	M160	Ligation PH M	0	CT	9.99401	12.0033	15.4124	15.9967	12.6891	11.339	12.8583	15.9369	14.585
Assay2	RHV152	BZ	M161	Ligation PH M	0	CT	11.7569	13.6265	16.6585	17.2298	13.539	11.954	13.7002	17.4614	15.7069
Assay2	RHV154	BZ	M162	Ligation PH M	0	CT	11.6797	13.9533	16.6971	17.7711	13.983	12.2708	13.9799	17.4624	15.9633
Assay2	RHV149	OZ	M163	Ligation PH M	0	CT	10.0746	12.2771	16.1631	17.0815	12.5349	11.3422	12.976	15.6125	14.8704
Assay2	RHV150	OZ	M164	Ligation PH M	0	CT	10.7895	12.4027	16.0397	17.1647	13.1805	11.6959	13.2208	15.844	15.2675
Assay2	RHV151	OZ	M165	Ligation PH M	0	CT	11.7633	13.4869	16.6207	17.6946	13.7544	12.0204	13.4811	16.6247	15.8593
Assay2	RHV152	OZ	M166	Ligation PH M	0	CT	11.9929	14.076	17.2978	18.4338	14.3707	12.7721	14.0392	18.1704	16.0642
Assay2	RHV153	OZ	M167	Ligation PH M	0	CT	11.3245	13.4278	16.5128	16.9323	13.6531	12.2227	13.6438	16.5424	15.6465
Assay2	RHV154	OZ	M168	Ligation PH M	0	CT	11.1472	13.3976	16.3793	17.2316	13.2351	11.7713	13.601	17.1281	15.6507
Assay2	RHV128	NZ	M169	Ligation PH M	24	CT	9.90426	11.1545	15.7086	14.3177	11.7887	9.98663	11.8429	15.9175	14.5689
Assay2	RHV129	NZ	M170	Ligation PH M	24	CT	9.83009	11.4043	15.2463	14.876	11.7511	9.88351	11.6919	16.629	14.7438
Assay2	RHV130	NZ	M171	Ligation PH M	24	CT	10.1448	11.7448	15.1528	14.4956	12.2889	10.3386	12.2084	16.1795	14.7788
Assay2	RHV131	NZ	M172	Ligation PH M	24	CT	10.3424	12.0055	15.5552	14.0944	11.3528	9.50463	11.4431	15.9882	14.7943
Assay2	RHV132	NZ	M173	Ligation PH M	24	CT	9.52447	11.4758	15.0511	14.3303	11.7742	9.97782	11.7933	15.4914	14.2752
Assay2	RHV133	NZ	M174	Ligation PH M	24	CT	9.20584	10.6506	14.7949	13.9402	11.317	9.76221	11.5615	15.236	13.8905
Assay2	RHV128	BZ	M175	Ligation PH M	24	CT	8.96988	9.99873	14.8911	13.5462	10.9486	9.64004	11.3196	15.9109	13.7324
Assay2	RHV129	BZ	M176	Ligation PH M	24	CT	9.85748	12.5149	16.3394	15.7758	12.8243	11.1753	12.7912	17.8591	14.8807
Assay2	RHV130	BZ	M177	Ligation PH M	24	CT	9.75297	11.7346	15.5548	14.5111	11.9506	10.2729	11.9908	16.4102	14.6392
Assay2	RHV131	BZ	M178	Ligation PH M	24	CT	9.0712	10.2007	14.81	13.6487	11.4498	9.8471	11.5727	15.4366	13.8255
Assay2	RHV132	BZ	M179	Ligation PH M	24	CT	9.04787	10.6684	14.8256	14.3552	11.6268	10.0772	11.7452	15.8977	13.4107
Assay2	RHV133	BZ	M180	Ligation PH M	24	CT	9.2484	10.628	14.7875	13.8532	11.2612	9.62708	11.4061	15.7784	14.0693
Assay2	RHV128	OZ	M181	Ligation PH M	24	CT	9.35331	11.9512	15.7781	15.3904	12.3696	10.6945	12.427	17.8706	14.1734
Assay2	RHV129	OZ	M182	Ligation PH M	24	CT	9.19948	11.468	15.5077	15.7181	11.9389	10.678	12.1817	17.3277	13.4213
Assay2	RHV130	OZ	M183	Ligation PH M	24	CT	8.36123	11.4615	15.6193	14.9884	11.8834	10.2016	11.8197	17.1051	13.3039
Assay2	RHV131	OZ	M184	Ligation PH M	24	CT	8.67664	11.2559	15.4362	14.7279	12.0434	10.306	11.9751	16.9364	13.6337
Assay2	RHV132	OZ	M185	Ligation PH M	24	CT	9.52095	11.7646	15.7116	15.4663	12.3725	10.9196	12.1674	17.647	14.2633
Assay2	RHV133	OZ	M186	Ligation PH M	24	CT	8.64821	11.2653	15.6194	14.9732	11.6802	10.0538	11.9296	16.356	13.4706
Assay2	RHV155	NZ	M187	Ligation PH M	48	CT	9.57629	11.2229	15.0141	15.2342	11.6605	10.0767	12.0447	13.4876	13.8518
Assay2	RHV156	NZ	M188	Ligation PH M	48	CT	10.0154	12.3041	15.617	15.8022	12.6845	11.1364	12.9094	15.341	14.3742
Assay3	RHV157	NZ	M189	Ligation PH M	48	CT	9.62033	11.0463	14.7496	14.6387	11.5202	10.3207	11.8538	14.0326	13.6786
Assay3	RHV158	NZ	M190	Ligation PH M	48	CT	9.41781	10.6832	14.0528	14.2251	11.2668	9.913	11.5422	13.3376	13.4691
Assay3	RHV159	NZ	M191	Ligation PH M	48	CT	9.15642	10.1485	14.3496	13.8386	11.1205	9.85011	11.3107	13.0051	13.2254
Assay3	RHV160	NZ	M192	Ligation PH M	48	CT	10.7872	11.6055	15.8338	15.737	12.2183	10.9755	12.3776	14.7402	14.9792
Assay2	RHV155	BZ	M193	Ligation PH M	48	CT	9.09601	10.459	14.3965	14.728	11.2115	9.6361	11.5568	13.1766	13.5284
Assay3	RHV156	BZ	M194	Ligation PH M	48	CT	9.36894	11.064	14.6465	14.4251	11.5477	10.2669	11.6852	13.7793	13.5386
Assay3	RHV157	BZ	M195	Ligation PH M	48	CT	9.20818	10.9918	14.5938	14.4031	11.5705	10.2702	11.6686	14.1669	13.3724
Assay3	RHV158	BZ	M196	Ligation PH M	48	CT	9.86138	11.188	14.4269	14.2492	11.5147	9.90032	11.3667	13.8952	13.5573
Assay3	RHV159	BZ	M197	Ligation PH M	48	CT	8.41932	10.5744	14.7686	13.8888	11.0596	9.94882	11.3341	13.9612	13.3261
Assay3	RHV160	BZ	M198	Ligation PH M	48	CT	9.50148	10.8488	14.8572	14.5936	11.3962	10.1153	11.5803	14.0674	13.521
Assay2	RHV155	OZ	M199	Ligation PH M	48	CT	9.1282	11.8266	15.2929	14.822	12.1035	10.5452	12.2663	14.3774	13.9176
Assay3	RHV156	OZ	M200	Ligation PH M	48	CT	8.05359	10.531	14.4504	13.7874	11.0042	9.95726	11.3789	14.0099	12.7337
Assay3	RHV157	OZ	M201	Ligation PH M	48	CT	8.42246	11.7484	15.5485	13.979	11.8544	10.4779	11.7987	15.2085	13.285
Assay3	RHV158	OZ	M202	Ligation PH M	48	CT	8.64555	10.8879	14.7622	13.9234	11.4954	10.1224	11.5825	14.7106	12.8605
Assay3	RHV159	OZ	M203	Ligation PH M	48	CT	8.62869	11.0996	15.164	13.7593	11.4757	10.093	11.5376	14.376	13.6801
Assay3	RHV160	OZ	M204	Ligation PH M	48	CT	8.72332	11.3445	15.2596	13.6778	11.598	10.2508	11.5702	14.4103	13.3476
Assay3	RHV116	NZ	M205	Ligation PH M	168	CT	10.9933	12.5106	15.9059	16.8663	13.1757	11.8685	13.2018	16.2313	15.1286
Assay3	RHV117	NZ	M206	Ligation PH M	168	CT	10.5096	11.9296	15.6991	16.3637	12.7827	11.5938	13.0381	15.7322	14.7519
Assay3	RHV118	NZ	M207	Ligation PH M	168	CT	9.76907	11.6902	15.4518	15.6212	12.2856	11.1901	12.6462	16.6478	14.0861
Assay3	RHV119	NZ	M208	Ligation PH M	168	CT	10.9139	12.1662	15.4661	16.7305	13.0749	12.0093	13.326	15.7869	14.9159
Assay3	RHV120	NZ	M209	Ligation PH M	168	CT	10.8308	11.8847	15.7498	16.23	12.5092	11.5847	13	16.7704	14.9568
Assay3	RHV121	NZ	M210	Ligation PH M	168	CT	10.4955	11.2383	15.2831	15.7657	12.2745	11.3554	12.7809	15.0757	14.1314
Assay3	RHV116	BZ	M211	Ligation PH M	168	CT	11.081	12.8524	15.8792	16.74	13.2611	11.945	13.2478	15.8902	14.8125
Assay3	RHV117	BZ	M212	Ligation PH M	168	CT	10.2781	11.9776	15.7734	16.2478	12.5021	11.4991	12.9138	16.6676	14.4098
Assay3	RHV118	BZ	M213	Ligation PH M	168	CT	9.96101	11.3357	15.2423	15.9296	12.3371	11.3052	12.7063	16.2299	14.3012
Assay3	RHV119	BZ	M214	Ligation PH M	168	CT	10.7174	11.7461	15.7532	16.4351	12.7442	11.808	13.1465	15.5908	14.8554
Assay3	RHV120	BZ	M215	Ligation PH M	168	CT	10.5733	11.5421	15.5595	15.7373	12.1408	11.2082	12.7325	15.9613	14.152
Assay3	RHV121	BZ	M216	Ligation PH M	168	CT	10.5573	12.0196	15.1881	16.187	12.5143	11.4971	12.8503	15.5284	14.3138
Assay3	RHV116	OZ	M217	Ligation PH M	168	CT	10.4284	12.357	15.8635	16.0204	12.82	11.4625	12.9888	15.8639	14.5224
Assay3	RHV117	OZ	M218	Ligation PH M	168	CT	10.0077	11.5921	15.7427	16.6081	12.2787	11.5296	12.792	16.5684	14.2642
Assay3	RHV118	OZ	M219	Ligation PH M	168	CT	10.2576	11.8906	15.2973	16.28	12.6989	11.6466	12.8297	16.3593	14.3461
Assay3	RHV119	OZ	M220	Ligation PH M	168	CT	10.1088	11.6633	15.5949	15.6911	12.4438	11.297	12.755	15.2085	14.4715
Assay3	RHV120	OZ	M221	Ligation PH M	168	CT	10.3812	11.6023	15.1904	15.8701	12.2229	11.1653	12.7745	16.0162	14.0381
Assay3	RHV121	OZ	M222	Ligation PH M	168	CT	11.3661	12.8127	16.3972	17.0878	13.0688	12.1672	13.3433	16.3509	15.3098
Assay3	RHV134	NZ	M223	Ligation PH L	0	CT	11.3264	12.8662	15.8799	16.809	12.9814	11.7807	13.0992	15.885	15.1791
Assay3	RHV138	NZ	M224	Ligation PH L	0	CT	10.3492	12.1502	15.6374	16.4326	12.4156	11.412	12.7327	16.314	14.4647
Assay3	RHV139	NZ	M225	Ligation PH L	0	CT	11.6718	13.2731	16.099	17.1	13.7619	12.5577	13.6051	16.3957	15.5232
Assay3	RHV140	NZ	M226	Ligation PH L	0	CT	10.8398	12.4691	15.6008	16.3458	12.6935	11.5823	12.9429	15.9859	14.972
Assay3	RHV141	NZ	M227	Ligation PH L	0	CT	10.9145	12.1075	15.8115	16.5968	13.0176	11.6713	13.1361	16.8496	15.1523
Assay3	RHV142	NZ	M228	Ligation PH L	0	CT	12.1773	14.1702	16.964	17.7065	14.111	12.6485	13.831	18.1357	16.5283
Assay3	RHV134	BZ	M229	Ligation PH L	0	CT	11.0809	12.495	15.9323	16.5558	12.7823	11.4965	13.0901	15.7439	15.0195
Assay3	RHV138	BZ	M230	Ligation PH L	0	CT	10.1698	12.1803	15.4946	16.6468	12.4557	11.4446	12.7844	17.1298	14.519
Assay3	RHV139	BZ	M231	Ligation PH L	0	CT	11.1595	12.8553	15.9338	16.8124	12.875	11.8311	13.0366	16.4869	15.0263
Assay3	RHV140	BZ	M232	Ligation PH L	0	CT	10.9079	12.7406	16.1968	16.547	12.7073	11.7986	12.9809	16.7811	15.1608
Assay3	RHV141	BZ	M233	Ligation PH L	0	CT	10.9557	12.2553	15.9185	16.2879	13.1309	11.7338	13.0178	16.9391	15.2283
Assay3	RHV142	BZ	M234	Ligation PH L	0	CT	11.4847	12.9491	16.4268	16.7611	13.3678	11.8839	13.4046	17.0042	15.4982
Assay3	RHV134	OZ	M235	Ligation PH L	0	CT	11.5133	13.1534	16.4263	16.9863	13.2719	12.2205	13.432	16.6949	15.8805
Assay3	RHV138	OZ	M236	Ligation PH L	0	CT	10.6247	12.6199	15.8305	16.5667	12.876	11.7073	12.9938	16.806	14.8324
Assay3	RHV139	OZ	M237	Ligation PH L	0	CT	11.312	12.9786	16.2541	16.8494	13.102	11.9842	13.3559	16.6978	15.1941
Assay3	RHV140	OZ	M238	Ligation PH L	0	CT	10.3478	12.3076	15.8272	16.4298	12.4084	11.4296	12.7751	15.5826	14.3379
Assay3	RHV141	OZ	M239	Ligation PH L	0	CT	11.145	12.435	15.6216	16.4127	13.1713	11.7661	12.9776	16.7298	14.9193
Assay3	RHV142	OZ	M240	Ligation PH L	0	CT	11.4741	12.5931	16.5907	17.1203	13.0719	11.9192	13.1215	16.8674	15.7636
Assay3	RHV143	NZ	M241	Ligation PH L	24	CT	10.1534	10.9778	15.5393	14.9631	11.7722	10.2066	11.5831	16.8675	15.1357
Assay3	RHV144	NZ	M242	Ligation PH L	24	CT	10.3229	11.0409	15.4482	15.0052	11.9314	10.4445	11.8723	16.3873	14.7641
Assay3	RHV145	NZ	M243	Ligation PH L	24	CT	11.5884	12.3306	16.525	15.5257	12.8812	11.2574	12.7657	18.0928	16.2996
Assay3	RHV146	NZ	M244	Ligation PH L	24	CT	10.1681	11.3327	15.3784	14.9953	11.8167	10.4923	12.1813	16.4296	14.9679
Assay3	RHV148	NZ	M245	Ligation PH L	24	CT	10.9663	12.4834	15.7027	15.3472	12.7997	11.2621	12.5975	15.8292	15.3057
Assay3	RHV143	BZ	M246	Ligation PH L	24	CT	9.30544	10.6038	15.4531	14.7651	11.4595	10.0364	11.7225	16.852	14.2519
Assay3	RHV144	BZ	M247	Ligation PH L	24	CT	10.5205	11.428	15.4146	15.3156	12.2411	10.8177	12.0223	16.7645	14.7398
Assay3	RHV145	BZ	M248	Ligation PH L	24	CT	9.7479	10.198	15.3863	13.475	11.3944	10.0566	11.4138	16.181	14.088
Assay3	RHV146	BZ	M249	Ligation PH L	24	CT	10.0155	11.0162	15.3887	14.749	11.7067	10.2536	11.7485	16.6534	14.5438
Assay3	RHV148	BZ	M250	Ligation PH L	24	CT	10.2888	11.3263	15.0968	14.3975	11.9566	10.4671	11.9895	15.2209	14.9416
Assay3	RHV143	OZ	M251	Ligation PH L	24	CT	9.72282	10.6234	16.4784	15.2426	11.7437	10.7133	11.9972	18.0096	14.0599
Assay3	RHV144	OZ	M252	Ligation PH L	24	CT	9.82844	11.2515	16.6345	15.1922	12.1945	10.9392	12.2815	17.876	13.9606
Assay3	RHV145	OZ	M253	Ligation PH L	24	CT	9.69185	10.682	16.7046	15.2166	11.6725	10.7153	12.0167	17.8813	14.1219
Assay3	RHV146	OZ	M254	Ligation PH L	24	CT	8.85452	10.2533	15.7788	14.5914	11.3919	10.124	11.6431	16.9395	13.0239
Assay3	RHV148	OZ	M255	Ligation PH L	24	CT	10.0657	11.1491	15.3961	14.4474	11.9215	10.333	11.9186	15.0973	14.857
Assay3	RHV135	NZ	M256	Ligation PH L	48	CT	9.6247	10.8027	14.9178	14.0401	11.4042	9.91171	11.4329	14.6594	13.6021
Assay3	RHV136	NZ	M257	Ligation PH L	48	CT	9.54875	10.2436	14.5133	14.6258	11.1836	9.96797	11.4963	13.5786	13.8298
Assay3	RHV137	NZ	M258	Ligation PH L	48	CT	9.9926	11.4177	15.075	14.9543	11.9277	10.597	11.7888	14.7916	14.3687
Assay3	RHV162	NZ	M259	Ligation PH L	48	CT	9.62944	10.4493	14.7524	13.5882	11.0345	9.95503	11.3785	14.2105	13.8597
Assay3	RHV163	NZ	M260	Ligation PH L	48	CT	9.87743	10.7191	14.6065	14.4532	11.3209	10.0854	11.4675	14.0888	13.8786
Assay3	RHV135	BZ	M261	Ligation PH L	48	CT	8.75684	9.88324	14.9011	13.7514	10.817	9.61633	11.1033	13.7389	13.3414
Assay3	RHV136	BZ	M262	Ligation PH L	48	CT	9.61006	10.6679	14.912	14.7951	11.5611	10.3131	11.7551	14.0785	13.9174
Assay3	RHV137	BZ	M263	Ligation PH L	48	CT	9.67762	11.2137	15.3622	13.669	11.817	10.2864	11.7672	15.2567	14.4767
Assay3	RHV162	BZ	M264	Ligation PH L	48	CT	9.12509	9.90202	14.2296	13.6304	10.8196	9.67822	11.0229	13.4712	13.446
Assay3	RHV163	BZ	M265	Ligation PH L	48	CT	10.3717	11.2813	15.3083	15.4265	11.7765	10.5505	12.0563	15.016	14.4925
Assay3	RHV135	OZ	M266	Ligation PH L	48	CT	8.88428	10.5277	16.211	15.0325	11.5127	10.5333	11.7758	17.8958	13.8999
Assay3	RHV136	OZ	M267	Ligation PH L	48	CT	8.32928	10.2199	15.4442	14.4621	11.0203	10.1195	11.2887	16.5024	12.7285
Assay3	RHV137	OZ	M268	Ligation PH L	48	CT	8.76269	10.2204	16.2591	14.4687	11.092	10.0428	11.5434	16.946	13.2411
Assay3	RHV162	OZ	M269	Ligation PH L	48	CT	9.53643	11.6733	16.8616	15.1003	12.4245	11.0456	12.4928	18.0227	14.4003
Assay3	RHV163	OZ	M270	Ligation PH L	48	CT	9.73074	11.3833	15.0245	14.5646	11.8865	10.4794	11.5975	14.6869	13.8402
Assay3	RHV122	NZ	M271	Ligation PH L	168	CT	10.9887	13.1255	16.404	16.614	13.056	12.0636	13.3139	17.2832	15.9297
Assay3	RHV123	NZ	M272	Ligation PH L	168	CT	10.7989	11.8271	15.6822	16.2981	12.3787	11.3274	12.7585	16.6134	15.0032
Assay3	RHV125	NZ	M273	Ligation PH L	168	CT	10.615	11.5269	15.8141	16.8312	12.506	11.4049	13.018	15.5487	14.9252
Assay3	RHV126	NZ	M274	Ligation PH L	168	CT	10.5235	12.2908	15.7824	16.1119	12.4856	11.3239	12.9105	16.7068	14.8771
Assay3	RHV127	NZ	M275	Ligation PH L	168	CT	10.7536	11.8058	16.1178	16.2321	12.7275	11.7255	13.0441	15.9518	15.238
Assay3	RHV122	BZ	M276	Ligation PH L	168	CT	10.7056	12.8203	16.1935	16.3807	12.8686	11.8839	13.1864	16.8719	15.4345
Assay3	RHV123	BZ	M277	Ligation PH L	168	CT	11.1203	12.6031	16.1825	16.6653	12.7739	11.6693	13.3415	17.4014	15.4184
Assay3	RHV125	BZ	M278	Ligation PH L	168	CT	10.8656	12.2534	16.0185	16.5229	12.9893	11.6949	12.9576	15.7691	14.8209
Assay3	RHV126	BZ	M279	Ligation PH L	168	CT	10.6607	12.5964	15.7717	16.7759	12.4183	11.3255	12.9965	16.9271	14.9178
Assay3	RHV127	BZ	M280	Ligation PH L	168	CT	10.5299	11.7886	15.6747	16.412	12.6251	11.5697	12.8618	15.5871	14.87
Assay3	RHV122	OZ	M281	Ligation PH L	168	CT	8.57205	12.1852	16.7109	15.5267	11.7309	10.7377	11.9402	17.1944	13.8985
Assay3	RHV123	OZ	M282	Ligation PH L	168	CT	8.0781	11.0179	16.1634	14.7049	11.4415	10.4413	11.6424	18.8264	13.2794
Assay3	RHV125	OZ	M283	Ligation PH L	168	CT	10.0751	11.9944	15.7674	15.4522	12.4221	11.1264	12.5518	15.2785	14.7556
Assay3	RHV126	OZ	M284	Ligation PH L	168	CT	7.45234	10.8875	15.663	13.8173	11.1052	9.96034	11.2863	17.6917	12.5206
Assay3	RHV127	OZ	M285	Ligation PH L	168	CT	10.3283	11.6586	15.6081	15.9562	12.5663	11.4613	13.0754	15.2949	14.4396

## Sheet: GeNorm
Assay	Ratte	Zone	Messung	Treatment	Time	Unit	Actb	Gapdh	Mrps18a	Pcna	Rpl27	Rpl32	Rps13	Tfrc	Ywhaz
Assay1	RHV053	NZ	M1	untreated	-1	log2((2^(-CT))/NF)	1.80943	-0.233369	-3.06289	-3.23193	-0.350688	1.20201	-0.851323	-3.90234	-2.10177
Assay1	RHV055	NZ	M2	untreated	-1	log2((2^(-CT))/NF)	1.7917	-0.244099	-2.88596	-3.02873	-0.345556	0.955848	-0.610292	-3.9022	-2.02413
Assay1	RHV056	NZ	M3	untreated	-1	log2((2^(-CT))/NF)	1.76768	0.170682	-2.6327	-3.67058	-0.447673	1.07539	-0.627716	-2.91202	-2.01889
Assay1	RHV057	NZ	M4	untreated	-1	log2((2^(-CT))/NF)	2.09799	-0.0679059	-2.75271	-3.53035	-0.312203	0.995494	-0.683291	-3.63458	-2.04978
Assay1	RHV058	NZ	M5	untreated	-1	log2((2^(-CT))/NF)	1.95869	-0.497513	-2.72097	-3.49711	-0.317596	1.05136	-0.733761	-4.45868	-2.09802
Assay1	RHV053	BZ	M6	untreated	-1	log2((2^(-CT))/NF)	2.20142	0.126121	-2.80234	-3.2016	-0.251247	1.09776	-0.846515	-3.57388	-1.77243
Assay1	RHV055	BZ	M7	untreated	-1	log2((2^(-CT))/NF)	1.83084	-0.189062	-3.09299	-3.7408	-0.378745	1.07836	-0.699618	-4.74392	-2.28447
Assay1	RHV056	BZ	M8	untreated	-1	log2((2^(-CT))/NF)	1.88784	0.214338	-2.58552	-3.84441	-0.450255	1.00333	-0.553076	-3.06702	-1.65751
Assay1	RHV057	BZ	M9	untreated	-1	log2((2^(-CT))/NF)	2.58761	0.346109	-2.84364	-3.64365	-0.286183	0.873387	-0.587204	-3.65639	-1.92232
Assay1	RHV058	BZ	M10	untreated	-1	log2((2^(-CT))/NF)	2.44844	0.0621411	-2.58695	-3.39629	-0.220216	1.04339	-0.823175	-4.25239	-1.79709
Assay1	RHV053	OZ	M11	untreated	-1	log2((2^(-CT))/NF)	1.99609	0.0436905	-2.97234	-3.29806	-0.309981	1.17398	-0.864003	-3.95671	-2.03509
Assay1	RHV055	OZ	M12	untreated	-1	log2((2^(-CT))/NF)	2.10066	-0.347244	-2.89235	-3.19001	-0.362006	1.14994	-0.787938	-4.6081	-2.24988
Assay1	RHV056	OZ	M13	untreated	-1	log2((2^(-CT))/NF)	2.01324	-0.0395555	-3.05535	-3.93385	-0.51987	1.09441	-0.574544	-3.10627	-2.17231
Assay1	RHV057	OZ	M14	untreated	-1	log2((2^(-CT))/NF)	2.11878	-0.0243222	-2.82873	-3.6207	-0.293633	0.961125	-0.667491	-3.99812	-1.93705
Assay1	RHV058	OZ	M15	untreated	-1	log2((2^(-CT))/NF)	2.02104	-0.512464	-2.55456	-3.39638	-0.488573	1.07051	-0.581935	-4.57195	-2.044
Assay1	RHV040	NZ	M16	Ligation	0	log2((2^(-CT))/NF)	1.73247	-0.00243358	-2.77555	-3.50305	-0.42048	0.78655	-0.366069	-4.32343	-1.90076
Assay1	RHV046	NZ	M17	Ligation	0	log2((2^(-CT))/NF)	1.8963	0.173001	-2.96039	-3.6327	-0.312387	0.98808	-0.675693	-4.03355	-1.98397
Assay1	RHV050	NZ	M18	Ligation	0	log2((2^(-CT))/NF)	1.9858	-0.139698	-2.81643	-3.55878	-0.313369	0.984046	-0.670677	-4.44766	-2.09701
Assay1	RHV051	NZ	M19	Ligation	0	log2((2^(-CT))/NF)	1.84774	-0.132159	-2.98546	-3.41595	-0.453217	1.28256	-0.829338	-3.97426	-1.92792
Assay1	RHV052	NZ	M20	Ligation	0	log2((2^(-CT))/NF)	1.72544	-0.144358	-2.86729	-3.14116	-0.315588	0.945818	-0.63023	-4.5024	-2.02676
Assay1	RHV040	BZ	M21	Ligation	0	log2((2^(-CT))/NF)	2.58615	0.195947	-3.07194	-3.10363	-0.425527	1.07432	-0.648792	-3.31987	-1.88803
Assay1	RHV046	BZ	M22	Ligation	0	log2((2^(-CT))/NF)	2.44804	0.640538	-2.61678	-3.79616	-0.170894	0.87357	-0.702676	-3.15245	-1.44584
Assay1	RHV050	BZ	M23	Ligation	0	log2((2^(-CT))/NF)	2.45325	0.291055	-2.5864	-3.49674	-0.39743	1.01773	-0.620295	-3.72825	-1.64909
Assay1	RHV051	BZ	M24	Ligation	0	log2((2^(-CT))/NF)	1.98767	0.461169	-2.99606	-3.33727	-0.268702	1.15065	-0.881944	-4.08555	-1.9267
Assay1	RHV052	BZ	M25	Ligation	0	log2((2^(-CT))/NF)	2.2874	0.3121	-2.83536	-3.15141	-0.254592	1.09131	-0.836715	-4.50891	-2.02036
Assay1	RHV040	OZ	M26	Ligation	0	log2((2^(-CT))/NF)	2.27771	0.0957076	-3.10128	-3.28088	-0.414364	1.07336	-0.658994	-4.09686	-2.02161
Assay1	RHV046	OZ	M27	Ligation	0	log2((2^(-CT))/NF)	2.43002	0.0423192	-2.74568	-3.40842	-0.405502	1.10974	-0.704237	-3.33213	-1.7648
Assay1	RHV050	OZ	M28	Ligation	0	log2((2^(-CT))/NF)	2.34554	-0.0205629	-2.72415	-3.84138	-0.339098	0.903563	-0.564464	-4.25857	-2.03442
Assay1	RHV051	OZ	M29	Ligation	0	log2((2^(-CT))/NF)	1.8446	0.580201	-3.10749	-3.66652	-0.241549	1.14743	-0.905881	-4.15478	-2.04776
Assay1	RHV052	OZ	M30	Ligation	0	log2((2^(-CT))/NF)	2.27551	-0.364288	-2.70085	-3.19578	-0.458861	0.969971	-0.51111	-4.5902	-1.90149
Assay1	RHV001	NZ	M31	Ligation	24	log2((2^(-CT))/NF)	1.16988	-0.244917	-3.35544	-4.25971	-0.516676	1.73728	-1.2206	-3.71017	-2.63206
Assay1	RHV005	NZ	M32	Ligation	24	log2((2^(-CT))/NF)	0.855421	-1.56028	-3.90178	-4.13153	-0.477525	1.20279	-0.725263	-5.06648	-3.15811
Assay1	RHV008	NZ	M33	Ligation	24	log2((2^(-CT))/NF)	1.92763	-0.0594699	-3.15227	-3.59222	-0.319101	1.1749	-0.855802	-3.75929	-2.38553
Assay1	RHV011	NZ	M34	Ligation	24	log2((2^(-CT))/NF)	1.90244	-0.0103623	-3.50941	-4.2882	0.0171694	0.63289	-0.65006	-4.30763	-2.32137
Assay1	RHV001	BZ	M35	Ligation	24	log2((2^(-CT))/NF)	2.39616	-0.336642	-3.50819	-3.79637	-0.331067	0.887954	-0.556887	-3.23056	-2.08193
Assay1	RHV005	BZ	M36	Ligation	24	log2((2^(-CT))/NF)	2.44564	-0.155059	-3.43261	-3.55776	-0.383912	1.10386	-0.719946	-4.07717	-2.05113
Assay1	RHV008	BZ	M37	Ligation	24	log2((2^(-CT))/NF)	2.78897	-0.0881268	-2.95924	-3.08903	-0.356101	1.10428	-0.748179	-2.91991	-1.54987
Assay1	RHV011	BZ	M38	Ligation	24	log2((2^(-CT))/NF)	2.75749	0.330795	-3.20157	-3.48521	-0.173864	0.785872	-0.612008	-3.22822	-1.64698
Assay1	RHV001	OZ	M39	Ligation	24	log2((2^(-CT))/NF)	2.39138	-0.227121	-3.94186	-3.60555	-0.462071	1.56953	-1.10746	-3.99255	-2.20056
Assay1	RHV005	OZ	M40	Ligation	24	log2((2^(-CT))/NF)	2.8211	-0.585503	-3.55828	-2.98823	-0.302663	0.881922	-0.579259	-3.70477	-1.78376
Assay1	RHV008	OZ	M41	Ligation	24	log2((2^(-CT))/NF)	2.7792	-0.0574983	-2.9722	-2.87577	-0.370909	0.878957	-0.508049	-3.8333	-1.4911
Assay1	RHV011	OZ	M42	Ligation	24	log2((2^(-CT))/NF)	2.84047	-0.592526	-3.0929	-2.92807	-0.375396	0.918215	-0.542819	-3.59776	-1.91263
Assay1	RHV016	NZ	M43	Ligation	48	log2((2^(-CT))/NF)	2.15513	0.575626	-2.62336	-3.45407	-0.217938	0.859553	-0.641615	-3.36718	-1.94333
Assay1	RHV017	NZ	M44	Ligation	48	log2((2^(-CT))/NF)	2.11434	0.664038	-3.05287	-3.57495	-0.216527	0.99434	-0.777813	-4.11776	-2.12265
Assay1	RHV021	NZ	M46	Ligation	48	log2((2^(-CT))/NF)	2.21699	0.397993	-3.51486	-3.44007	-0.245461	0.855259	-0.609798	-4.26879	-1.79704
Assay1	RHV022	NZ	M47	Ligation	48	log2((2^(-CT))/NF)	2.03109	0.300092	-2.47136	-3.72262	-0.29749	0.865815	-0.568324	-4.19871	-1.97333
Assay1	RHV041	NZ	M48	Ligation	48	log2((2^(-CT))/NF)	2.50472	-0.0663842	-3.35652	-3.13841	-0.338666	0.860034	-0.521368	-4.40686	-2.0107
Assay1	RHV016	BZ	M49	Ligation	48	log2((2^(-CT))/NF)	2.54502	0.406121	-3.13744	-3.4462	-0.166008	0.836003	-0.669995	-3.47583	-2.2423
Assay1	RHV017	BZ	M50	Ligation	48	log2((2^(-CT))/NF)	1.81839	0.56359	-2.64419	-3.9484	-0.452367	0.908193	-0.455826	-4.40062	-2.10865
Assay1	RHV018	BZ	M51	Ligation	48	log2((2^(-CT))/NF)	2.80857	0.960568	-3.83047	-3.79316	-0.10465	0.644571	-0.539921	-4.26852	-2.22826
Assay1	RHV021	BZ	M52	Ligation	48	log2((2^(-CT))/NF)	3.29444	0.98904	-3.05523	-2.94984	-0.192543	0.891087	-0.698544	-2.61769	-1.5743
Assay1	RHV022	BZ	M53	Ligation	48	log2((2^(-CT))/NF)	2.12498	-0.110417	-3.73788	-3.87425	-0.350663	0.956751	-0.606088	-4.46246	-2.16434
Assay1	RHV041	BZ	M54	Ligation	48	log2((2^(-CT))/NF)	2.86105	0.416754	-3.61932	-3.45867	-0.282319	0.980636	-0.698317	-4.22025	-2.0945
Assay1	RHV016	OZ	M55	Ligation	48	log2((2^(-CT))/NF)	2.99366	0.230757	-3.35781	-2.97929	-0.356409	0.994579	-0.63817	-3.3969	-1.71337
Assay1	RHV017	OZ	M56	Ligation	48	log2((2^(-CT))/NF)	2.27072	0.0375172	-3.8181	-3.52846	-0.447727	0.97565	-0.527923	-4.09965	-2.36929
Assay1	RHV018	OZ	M57	Ligation	48	log2((2^(-CT))/NF)	3.20377	0.222275	-3.60001	-3.14945	-0.353224	0.920072	-0.566848	-3.48171	-1.9558
Assay1	RHV022	OZ	M59	Ligation	48	log2((2^(-CT))/NF)	2.56843	-0.0663732	-3.52705	-3.55032	-0.3235	0.920559	-0.597058	-4.09569	-2.27861
Assay1	RHV041	OZ	M60	Ligation	48	log2((2^(-CT))/NF)	2.34518	0.405678	-3.63544	-3.91877	-0.0528666	0.813884	-0.761018	-4.00758	-1.93381
Assay1	RHV020	NZ	M61	Ligation	168	log2((2^(-CT))/NF)	2.41556	-0.156639	-2.83979	-3.46372	-0.281544	1.03648	-0.754939	-4.31927	-2.1407
Assay1	RHV025	NZ	M62	Ligation	168	log2((2^(-CT))/NF)	2.28703	-0.128774	-3.13219	-3.45113	-0.638926	1.06073	-0.421802	-3.92137	-2.37371
Assay1	RHV026	NZ	M63	Ligation	168	log2((2^(-CT))/NF)	2.30588	0.0840779	-3.19294	-3.67713	-0.30491	0.931235	-0.626325	-5.53149	-2.47079
Assay1	RHV027	NZ	M64	Ligation	168	log2((2^(-CT))/NF)	2.0776	-0.196803	-3.48307	-3.42152	-0.342499	1.03631	-0.693815	-4.27373	-2.37846
Assay1	RHV028	NZ	M65	Ligation	168	log2((2^(-CT))/NF)	1.91876	-0.469345	-3.12036	-3.39221	-0.329736	0.914139	-0.584404	-4.60404	-2.26721
Assay1	RHV031	NZ	M66	Ligation	168	log2((2^(-CT))/NF)	2.26674	-0.510756	-3.05779	-3.31142	-0.270315	0.913035	-0.64272	-4.33668	-2.57026
Assay1	RHV020	BZ	M67	Ligation	168	log2((2^(-CT))/NF)	2.37667	-0.559128	-2.86709	-3.34248	-0.44154	1.01073	-0.569188	-4.00832	-2.02342
Assay1	RHV025	BZ	M68	Ligation	168	log2((2^(-CT))/NF)	2.25519	0.310891	-3.22054	-3.45018	-0.43774	1.13383	-0.696092	-4.10297	-2.2945
Assay1	RHV026	BZ	M69	Ligation	168	log2((2^(-CT))/NF)	2.11599	0.122592	-3.29884	-3.71429	-0.286413	1.02698	-0.740565	-5.06838	-2.56503
Assay1	RHV027	BZ	M70	Ligation	168	log2((2^(-CT))/NF)	2.17139	-0.0812138	-2.59118	-3.70102	-0.363539	0.881083	-0.517545	-3.7683	-1.80596
Assay1	RHV028	BZ	M71	Ligation	168	log2((2^(-CT))/NF)	2.04638	-0.535015	-3.18471	-3.09277	-0.262964	0.905177	-0.642212	-4.48733	-2.28018
Assay1	RHV031	BZ	M72	Ligation	168	log2((2^(-CT))/NF)	2.11778	-0.553816	-3.13475	-3.23871	-0.316553	0.89006	-0.573506	-3.79757	-2.12675
Assay1	RHV020	OZ	M73	Ligation	168	log2((2^(-CT))/NF)	2.08779	-0.153706	-2.87503	-3.73644	-0.288417	0.966838	-0.678421	-3.8588	-1.82469
Assay1	RHV025	OZ	M74	Ligation	168	log2((2^(-CT))/NF)	2.18407	0.17027	-3.25252	-3.54871	-0.424355	1.05358	-0.62922	-4.14088	-2.37019
Assay1	RHV026	OZ	M75	Ligation	168	log2((2^(-CT))/NF)	2.24171	0.402411	-3.20717	-3.52776	-0.2453	0.977224	-0.731923	-4.45278	-2.208
Assay1	RHV027	OZ	M76	Ligation	168	log2((2^(-CT))/NF)	2.12092	-0.0213829	-3.04605	-3.41477	-0.410928	1.0699	-0.658975	-3.82135	-1.80788
Assay1	RHV028	OZ	M77	Ligation	168	log2((2^(-CT))/NF)	1.91142	-0.459083	-3.05447	-3.56383	-0.315832	0.959234	-0.643402	-5.14236	-2.18648
Assay1	RHV031	OZ	M78	Ligation	168	log2((2^(-CT))/NF)	2.23253	-0.429972	-3.01286	-3.20322	-0.300676	0.866791	-0.566115	-3.75993	-2.15043
Assay1	RHV095	NZ	M79	Ligation PH	0	log2((2^(-CT))/NF)	2.18179	0.265886	-2.7919	-3.75954	-0.209769	0.863742	-0.653972	-3.31796	-1.67062
Assay1	RHV096	NZ	M80	Ligation PH	0	log2((2^(-CT))/NF)	2.24911	-0.0495936	-3.1147	-3.22361	-0.402688	0.964849	-0.562162	-4.61015	-2.35914
Assay1	RHV100	NZ	M81	Ligation PH	0	log2((2^(-CT))/NF)	2.01137	0.534768	-3.01999	-3.37451	-0.14073	0.857224	-0.716493	-4.41977	-1.97493
Assay1	RHV101	NZ	M82	Ligation PH	0	log2((2^(-CT))/NF)	1.9013	-0.732896	-3.0767	-3.48672	-0.389241	0.794417	-0.405176	-4.70729	-1.7023
Assay1	RHV105	NZ	M83	Ligation PH	0	log2((2^(-CT))/NF)	2.09562	0.850821	-3.40309	-3.65207	-0.169259	0.885947	-0.716687	-4.7295	-2.55755
Assay1	RHV106	NZ	M84	Ligation PH	0	log2((2^(-CT))/NF)	2.16515	0.431951	-2.65679	-3.71455	-0.430295	0.943764	-0.51347	-3.79002	-1.86036
Assay1	RHV095	BZ	M85	Ligation PH	0	log2((2^(-CT))/NF)	2.30698	-0.124617	-2.81531	-3.49703	-0.472346	0.965473	-0.493127	-3.27905	-1.81677
Assay1	RHV096	BZ	M86	Ligation PH	0	log2((2^(-CT))/NF)	1.9414	-0.328497	-3.43109	-3.41215	-0.264604	0.948987	-0.684383	-4.70765	-2.1667
Assay1	RHV100	BZ	M87	Ligation PH	0	log2((2^(-CT))/NF)	1.99742	0.0141212	-3.20888	-3.71172	-0.375308	0.952909	-0.577601	-4.68601	-2.12716
Assay1	RHV101	BZ	M88	Ligation PH	0	log2((2^(-CT))/NF)	2.09969	-0.617813	-3.29102	-3.45713	-0.429471	0.880688	-0.451218	-4.20978	-2.33696
Assay1	RHV105	BZ	M89	Ligation PH	0	log2((2^(-CT))/NF)	2.0212	-0.401097	-3.20288	-3.74492	-0.470377	0.991908	-0.521531	-4.87064	-2.05529
Assay1	RHV106	BZ	M90	Ligation PH	0	log2((2^(-CT))/NF)	1.72019	0.023586	-3.14065	-3.99522	-0.33092	0.852952	-0.522031	-4.42615	-2.2752
Assay1	RHV095	OZ	M91	Ligation PH	0	log2((2^(-CT))/NF)	2.36823	-0.351771	-3.16241	-3.79819	-0.433486	1.00814	-0.574658	-3.78206	-1.84007
Assay1	RHV096	OZ	M92	Ligation PH	0	log2((2^(-CT))/NF)	2.24359	-0.404512	-3.23827	-3.30682	-0.403721	0.927976	-0.524255	-4.61092	-2.37633
Assay1	RHV100	OZ	M93	Ligation PH	0	log2((2^(-CT))/NF)	2.08139	0.388986	-3.05895	-4.05948	-0.203425	0.875446	-0.672021	-4.37938	-2.04409
Assay1	RHV101	OZ	M94	Ligation PH	0	log2((2^(-CT))/NF)	2.08361	-0.315889	-3.25054	-3.53386	-0.382085	0.915322	-0.533237	-4.19074	-2.38674
Assay1	RHV105	OZ	M95	Ligation PH	0	log2((2^(-CT))/NF)	2.21181	0.388007	-2.84069	-3.43741	-0.403861	1.0196	-0.615741	-4.54048	-1.81598
Assay2	RHV106	OZ	M96	Ligation PH	0	log2((2^(-CT))/NF)	1.62444	-0.520394	-3.01554	-4.16611	-0.370942	1.13359	-0.762645	-4.15434	-2.11985
Assay2	RHV103	NZ	M97	Ligation PH	24	log2((2^(-CT))/NF)	1.70402	-0.180099	-3.9716	-3.54866	-0.55492	1.21326	-0.658342	-4.91636	-2.8207
Assay2	RHV104	NZ	M98	Ligation PH	24	log2((2^(-CT))/NF)	1.21622	0.346463	-3.87248	-4.0326	-0.368189	1.10846	-0.740273	-4.83783	-3.14621
Assay2	RHV109	NZ	M99	Ligation PH	24	log2((2^(-CT))/NF)	1.09052	-0.168766	-3.87293	-5.24639	-0.576049	1.22618	-0.650127	-4.88614	-2.92758
Assay2	RHV111	NZ	M100	Ligation PH	24	log2((2^(-CT))/NF)	1.3387	-0.270729	-3.95405	-3.92383	-0.400892	1.19732	-0.796426	-4.89476	-3.30734
Assay2	RHV114	NZ	M101	Ligation PH	24	log2((2^(-CT))/NF)	1.65632	-0.0336224	-3.78286	-4.00478	-0.595707	1.24902	-0.653318	-4.67542	-3.00642
Assay2	RHV115	NZ	M102	Ligation PH	24	log2((2^(-CT))/NF)	1.35793	0.2147	-4.00582	-4.71891	-0.507937	1.14276	-0.634827	-5.1845	-3.10541
Assay2	RHV103	BZ	M103	Ligation PH	24	log2((2^(-CT))/NF)	1.71174	0.345675	-4.10256	-3.33643	-0.296201	1.17968	-0.883479	-5.00702	-2.80148
Assay2	RHV104	BZ	M104	Ligation PH	24	log2((2^(-CT))/NF)	1.24609	-0.230584	-3.81979	-3.83584	-0.51542	1.22584	-0.710416	-5.2134	-3.14502
Assay2	RHV109	BZ	M105	Ligation PH	24	log2((2^(-CT))/NF)	1.53767	-0.205166	-4.13383	-4.7397	-0.60761	1.19811	-0.590498	-4.93962	-2.92306
Assay2	RHV111	BZ	M106	Ligation PH	24	log2((2^(-CT))/NF)	1.74671	-0.119308	-4.04673	-3.88308	-0.488306	1.11391	-0.625607	-5.27715	-2.81894
Assay2	RHV114	BZ	M107	Ligation PH	24	log2((2^(-CT))/NF)	1.61002	0.897654	-4.23471	-3.8639	-0.481342	1.05075	-0.569412	-5.16892	-2.89268
Assay2	RHV115	BZ	M108	Ligation PH	24	log2((2^(-CT))/NF)	1.55326	0.662489	-3.91493	-3.8967	-0.537727	1.10065	-0.562926	-4.86119	-2.6458
Assay2	RHV103	OZ	M109	Ligation PH	24	log2((2^(-CT))/NF)	2.81746	0.845475	-4.33398	-3.39173	-0.413534	1.03584	-0.622303	-5.52563	-1.767
Assay2	RHV104	OZ	M110	Ligation PH	24	log2((2^(-CT))/NF)	2.46302	0.667415	-3.89761	-4.25197	-0.514109	1.10299	-0.588884	-5.50136	-2.15282
Assay2	RHV109	OZ	M111	Ligation PH	24	log2((2^(-CT))/NF)	2.20526	0.276721	-4.28066	-4.30112	-0.399474	1.11886	-0.719385	-5.33237	-2.48124
Assay2	RHV111	OZ	M112	Ligation PH	24	log2((2^(-CT))/NF)	2.57707	0.261441	-4.45681	-3.78309	-0.540118	1.14637	-0.606254	-5.36895	-1.72275
Assay2	RHV114	OZ	M113	Ligation PH	24	log2((2^(-CT))/NF)	2.41515	0.552788	-4.22663	-3.44086	-0.259417	0.913928	-0.654511	-5.50567	-1.89595
Assay2	RHV115	OZ	M114	Ligation PH	24	log2((2^(-CT))/NF)	2.62263	0.663177	-4.05483	-3.75481	-0.236978	1.03809	-0.80111	-5.51012	-1.98704
Assay2	RHV093	NZ	M115	Ligation PH	48	log2((2^(-CT))/NF)	1.22164	0.321442	-3.63155	-3.82106	-0.17502	0.97155	-0.79653	-2.00991	-2.48351
Assay2	RHV094	NZ	M116	Ligation PH	48	log2((2^(-CT))/NF)	1.4593	0.147246	-3.62426	-4.07955	-0.487502	1.19641	-0.70891	-2.47871	-2.46379
Assay2	RHV097	NZ	M117	Ligation PH	48	log2((2^(-CT))/NF)	1.47634	0.721453	-3.37804	-3.63876	-0.359164	1.13623	-0.777062	-2.65817	-2.39875
Assay2	RHV099	NZ	M119	Ligation PH	48	log2((2^(-CT))/NF)	1.43666	-0.21462	-3.65042	-4.01164	-0.558921	0.94866	-0.389739	-2.79928	-2.1555
Assay2	RHV102	NZ	M120	Ligation PH	48	log2((2^(-CT))/NF)	1.03636	0.371046	-3.99989	-3.78361	-0.190739	0.938247	-0.747508	-2.6105	-2.55954
Assay2	RHV093	BZ	M121	Ligation PH	48	log2((2^(-CT))/NF)	2.23991	0.443551	-3.9006	-3.57181	-0.309967	0.998328	-0.688361	-2.36916	-2.20473
Assay2	RHV094	BZ	M122	Ligation PH	48	log2((2^(-CT))/NF)	1.59821	-0.101227	-3.3991	-3.47023	-0.453238	1.25805	-0.804807	-2.58067	-2.31118
Assay2	RHV097	BZ	M123	Ligation PH	48	log2((2^(-CT))/NF)	1.92429	0.483633	-3.38339	-3.67896	-0.476003	1.17086	-0.694859	-2.47317	-2.26752
Assay2	RHV098	BZ	M124	Ligation PH	48	log2((2^(-CT))/NF)	1.76532	0.503174	-3.56558	-3.48481	-0.201039	1.08403	-0.882987	-2.92685	-2.33609
Assay2	RHV099	BZ	M125	Ligation PH	48	log2((2^(-CT))/NF)	2.55903	0.260377	-3.97178	-3.29654	-0.634026	1.20796	-0.573933	-2.93699	-2.15399
Assay2	RHV102	BZ	M126	Ligation PH	48	log2((2^(-CT))/NF)	1.70929	0.554927	-3.9677	-3.54301	-0.291211	0.983827	-0.692615	-2.24181	-2.12095
Assay2	RHV093	OZ	M127	Ligation PH	48	log2((2^(-CT))/NF)	2.33581	0.0709609	-3.77164	-3.34725	-0.415687	1.26914	-0.853449	-2.90179	-2.17484
Assay2	RHV094	OZ	M128	Ligation PH	48	log2((2^(-CT))/NF)	2.81197	0.305996	-3.89276	-3.11405	-0.3215	1.09827	-0.776766	-3.28225	-2.01644
Assay2	RHV097	OZ	M129	Ligation PH	48	log2((2^(-CT))/NF)	2.75375	0.690876	-3.93756	-3.57497	-0.306166	1.10139	-0.795226	-2.7681	-2.04077
Assay2	RHV098	OZ	M130	Ligation PH	48	log2((2^(-CT))/NF)	2.55275	0.205875	-3.59534	-3.11835	-0.464339	1.13195	-0.667609	-3.5619	-1.57522
Assay2	RHV099	OZ	M131	Ligation PH	48	log2((2^(-CT))/NF)	2.63706	0.154772	-4.16383	-3.34127	-0.605412	1.0688	-0.463391	-3.20189	-2.17192
Assay2	RHV102	OZ	M132	Ligation PH	48	log2((2^(-CT))/NF)	2.30689	0.143841	-4.02679	-3.34348	-0.622462	1.18875	-0.566284	-2.84943	-2.3436
Assay2	RHV091	NZ	M133	Ligation PH	168	log2((2^(-CT))/NF)	2.00315	0.206829	-3.08908	-3.95358	-0.154652	1.02696	-0.872306	-3.57467	-2.19638
Assay2	RHV092	NZ	M134	Ligation PH	168	log2((2^(-CT))/NF)	1.79781	0.037126	-3.19632	-4.04018	-0.188525	1.03215	-0.843624	-3.32908	-2.12789
Assay2	RHV107	NZ	M135	Ligation PH	168	log2((2^(-CT))/NF)	2.55995	0.49734	-3.19808	-3.84488	-0.132986	0.972116	-0.83913	-3.40608	-2.24743
Assay2	RHV108	NZ	M136	Ligation PH	168	log2((2^(-CT))/NF)	0.482088	0.138553	-3.34866	-5.40287	-0.238711	1.03885	-0.800143	-4.61964	-3.13784
Assay2	RHV110	NZ	M137	Ligation PH	168	log2((2^(-CT))/NF)	1.9217	-0.100191	-3.53914	-4.40462	-0.267327	1.02743	-0.760106	-3.48485	-2.69351
Assay2	RHV113	NZ	M138	Ligation PH	168	log2((2^(-CT))/NF)	2.02832	-0.409147	-3.52332	-4.42216	-0.319602	0.969188	-0.649586	-3.96901	-2.49565
Assay2	RHV091	BZ	M139	Ligation PH	168	log2((2^(-CT))/NF)	1.34074	0.115617	-2.59878	-4.11596	-0.344867	1.03835	-0.693482	-3.50183	-1.97916
Assay2	RHV092	BZ	M140	Ligation PH	168	log2((2^(-CT))/NF)	1.72839	0.0562694	-3.30902	-4.15403	-0.251735	0.969163	-0.717428	-3.73448	-2.38989
Assay2	RHV107	BZ	M141	Ligation PH	168	log2((2^(-CT))/NF)	1.95989	0.209149	-3.17574	-4.33752	-0.325647	1.00819	-0.682538	-3.37603	-2.49475
Assay2	RHV108	BZ	M142	Ligation PH	168	log2((2^(-CT))/NF)	2.06245	-0.0135055	-3.38015	-4.23465	-0.316914	0.949954	-0.63304	-3.99629	-2.52661
Assay2	RHV110	BZ	M143	Ligation PH	168	log2((2^(-CT))/NF)	1.63301	-0.120304	-3.63919	-4.59688	-0.189116	0.967489	-0.778373	-3.71558	-2.95346
Assay2	RHV113	BZ	M144	Ligation PH	168	log2((2^(-CT))/NF)	2.42869	-0.117428	-3.53204	-4.25379	-0.30821	0.996355	-0.688145	-4.22534	-2.40708
Assay2	RHV091	OZ	M145	Ligation PH	168	log2((2^(-CT))/NF)	1.72976	-0.144191	-3.33037	-4.04163	-0.310535	0.954067	-0.643532	-4.14903	-1.90405
Assay2	RHV092	OZ	M146	Ligation PH	168	log2((2^(-CT))/NF)	2.57708	0.264314	-3.56165	-4.13399	-0.171386	0.878515	-0.707129	-3.48645	-2.15178
Assay2	RHV107	OZ	M147	Ligation PH	168	log2((2^(-CT))/NF)	2.46689	-0.372944	-3.35183	-3.93391	-0.313917	1.0061	-0.692188	-3.4412	-2.35475
Assay2	RHV108	OZ	M148	Ligation PH	168	log2((2^(-CT))/NF)	3.07958	0.328223	-2.92392	-3.63233	-0.283641	0.848444	-0.564804	-3.29335	-1.90149
Assay2	RHV110	OZ	M149	Ligation PH	168	log2((2^(-CT))/NF)	2.29453	-0.111959	-3.39518	-4.00413	-0.234317	1.11244	-0.878119	-3.85565	-2.34339
Assay2	RHV113	OZ	M150	Ligation PH	168	log2((2^(-CT))/NF)	1.91447	-0.19838	-3.33203	-4.60852	-0.310188	0.959976	-0.649789	-3.86898	-2.25371
Assay2	RHV149	NZ	M151	Ligation PH M	0	log2((2^(-CT))/NF)	1.82933	0.0521622	-3.70181	-4.74441	-0.492965	0.984994	-0.492029	-3.38648	-2.77403
Assay2	RHV150	NZ	M152	Ligation PH M	0	log2((2^(-CT))/NF)	1.88195	0.446029	-3.69853	-4.74737	-0.261224	0.888234	-0.62701	-3.62868	-2.91838
Assay2	RHV151	NZ	M153	Ligation PH M	0	log2((2^(-CT))/NF)	1.45	-0.207059	-3.43636	-4.19523	-0.493384	0.993144	-0.49976	-3.63224	-2.8553
Assay2	RHV152	NZ	M154	Ligation PH M	0	log2((2^(-CT))/NF)	1.4563	-0.603803	-3.87975	-4.41282	-0.549503	1.20058	-0.651081	-4.56604	-2.66375
Assay2	RHV153	NZ	M155	Ligation PH M	0	log2((2^(-CT))/NF)	2.14185	-0.13564	-3.0465	-4.20544	-0.414032	1.1018	-0.687766	-3.72894	-2.29604
Assay2	RHV154	NZ	M156	Ligation PH M	0	log2((2^(-CT))/NF)	1.50631	-0.064363	-3.07373	-4.65875	-0.365527	1.09897	-0.733443	-3.96637	-2.4341
Assay2	RHV149	BZ	M157	Ligation PH M	0	log2((2^(-CT))/NF)	1.94021	0.0194547	-3.94011	-5.0198	-0.378939	0.946977	-0.568038	-3.70715	-2.99612
Assay2	RHV150	BZ	M158	Ligation PH M	0	log2((2^(-CT))/NF)	2.12294	0.0599302	-3.5004	-4.71226	-0.150917	0.955181	-0.804264	-3.05597	-2.69159
Assay2	RHV151	BZ	M159	Ligation PH M	0	log2((2^(-CT))/NF)	1.37735	0.172352	-3.36229	-4.91445	-0.291739	0.959875	-0.668136	-3.69577	-2.73542
Assay2	RHV153	BZ	M160	Ligation PH M	0	log2((2^(-CT))/NF)	2.3015	0.292251	-3.11689	-3.7012	-0.393637	0.956471	-0.562835	-3.64135	-2.28951
Assay2	RHV152	BZ	M161	Ligation PH M	0	log2((2^(-CT))/NF)	1.30754	-0.562111	-3.59409	-4.16535	-0.474577	1.11041	-0.635837	-4.39703	-2.64251
Assay2	RHV154	BZ	M162	Ligation PH M	0	log2((2^(-CT))/NF)	1.73147	-0.542069	-3.2859	-4.3599	-0.57177	1.14043	-0.568658	-4.0512	-2.5521
Assay2	RHV149	OZ	M163	Ligation PH M	0	log2((2^(-CT))/NF)	2.20971	0.00727629	-3.87881	-4.79719	-0.250533	0.942177	-0.691643	-3.3282	-2.5861
Assay2	RHV150	OZ	M164	Ligation PH M	0	log2((2^(-CT))/NF)	1.90954	0.296369	-3.34071	-4.4657	-0.481419	1.00316	-0.521739	-3.14494	-2.56843
Assay2	RHV151	OZ	M165	Ligation PH M	0	log2((2^(-CT))/NF)	1.32201	-0.401595	-3.5354	-4.6093	-0.66907	1.06492	-0.395847	-3.53943	-2.77398
Assay2	RHV152	OZ	M166	Ligation PH M	0	log2((2^(-CT))/NF)	1.73443	-0.34868	-3.57039	-4.70648	-0.643357	0.955225	-0.311868	-4.44308	-2.33684
Assay2	RHV153	OZ	M167	Ligation PH M	0	log2((2^(-CT))/NF)	1.84875	-0.2546	-3.33958	-3.75914	-0.479906	0.950515	-0.470609	-3.36915	-2.47324
Assay2	RHV154	OZ	M168	Ligation PH M	0	log2((2^(-CT))/NF)	1.722	-0.528481	-3.5101	-4.36239	-0.365959	1.09784	-0.731876	-4.25892	-2.78152
Assay2	RHV128	NZ	M169	Ligation PH M	24	log2((2^(-CT))/NF)	1.30181	0.0515322	-4.50253	-3.11158	-0.5826	1.21943	-0.636832	-4.71146	-3.36281
Assay2	RHV129	NZ	M170	Ligation PH M	24	log2((2^(-CT))/NF)	1.27877	-0.295456	-4.13742	-3.76714	-0.642264	1.22534	-0.583081	-5.52018	-3.63495
Assay2	RHV130	NZ	M171	Ligation PH M	24	log2((2^(-CT))/NF)	1.46713	-0.132899	-3.54088	-2.88366	-0.676929	1.27337	-0.596441	-4.56755	-3.16682
Assay2	RHV131	NZ	M172	Ligation PH M	24	log2((2^(-CT))/NF)	0.424453	-1.23865	-4.78837	-3.32755	-0.585937	1.26223	-0.67629	-5.22139	-4.02749
Assay2	RHV132	NZ	M173	Ligation PH M	24	log2((2^(-CT))/NF)	1.65732	-0.293993	-3.8693	-3.14848	-0.592449	1.20397	-0.611519	-4.30962	-3.0934
Assay2	RHV133	NZ	M174	Ligation PH M	24	log2((2^(-CT))/NF)	1.67441	0.229646	-3.91468	-3.05993	-0.43679	1.11804	-0.681248	-4.35579	-3.01023
Assay2	RHV128	BZ	M175	Ligation PH M	24	log2((2^(-CT))/NF)	1.66618	0.637321	-4.25505	-2.91015	-0.312496	0.996012	-0.683516	-5.27481	-3.09638
Assay2	RHV129	BZ	M176	Ligation PH M	24	log2((2^(-CT))/NF)	2.4061	-0.251285	-4.07581	-3.51224	-0.560695	1.08827	-0.527573	-5.59556	-2.61716
Assay2	RHV130	BZ	M177	Ligation PH M	24	log2((2^(-CT))/NF)	1.65181	-0.329818	-4.15004	-3.10634	-0.545822	1.13185	-0.586027	-5.00544	-3.23437
Assay2	RHV131	BZ	M178	Ligation PH M	24	log2((2^(-CT))/NF)	1.88534	0.755859	-3.85345	-2.69218	-0.49323	1.10944	-0.616206	-4.48006	-2.86901
Assay2	RHV132	BZ	M179	Ligation PH M	24	log2((2^(-CT))/NF)	2.10185	0.481334	-3.6759	-3.20545	-0.477065	1.07252	-0.595456	-4.74802	-2.26093
Assay2	RHV133	BZ	M180	Ligation PH M	24	log2((2^(-CT))/NF)	1.51641	0.136822	-4.02269	-3.08842	-0.496431	1.13773	-0.641298	-5.01359	-3.3045
Assay2	RHV128	OZ	M181	Ligation PH M	24	log2((2^(-CT))/NF)	2.47706	-0.120814	-3.94774	-3.56006	-0.539259	1.13589	-0.59663	-6.04021	-2.34303
Assay2	RHV129	OZ	M182	Ligation PH M	24	log2((2^(-CT))/NF)	2.40005	0.131537	-3.90818	-4.1186	-0.339412	0.921577	-0.582165	-5.72813	-1.82174
Assay2	RHV130	OZ	M183	Ligation PH M	24	log2((2^(-CT))/NF)	2.94034	-0.15991	-4.31778	-3.68681	-0.581817	1.09993	-0.518113	-5.80352	-2.00232
Assay2	RHV131	OZ	M184	Ligation PH M	24	log2((2^(-CT))/NF)	2.76486	0.185638	-3.99474	-3.28641	-0.601951	1.13551	-0.533559	-5.4949	-2.19218
Assay2	RHV132	OZ	M185	Ligation PH M	24	log2((2^(-CT))/NF)	2.29886	0.0552345	-3.89175	-3.64644	-0.552641	0.9002	-0.347559	-5.82715	-2.4435
Assay2	RHV133	OZ	M186	Ligation PH M	24	log2((2^(-CT))/NF)	2.573	-0.0440622	-4.39816	-3.75197	-0.459007	1.16739	-0.708382	-5.13478	-2.24944
Assay2	RHV155	NZ	M187	Ligation PH M	48	log2((2^(-CT))/NF)	1.68432	0.0377274	-3.75353	-3.97356	-0.39988	1.18393	-0.784047	-2.22693	-2.59122
Assay2	RHV156	NZ	M188	Ligation PH M	48	log2((2^(-CT))/NF)	2.22803	-0.0606477	-3.37357	-3.55876	-0.441085	1.10701	-0.665923	-3.09758	-2.13074
Assay3	RHV157	NZ	M189	Ligation PH M	48	log2((2^(-CT))/NF)	1.61122	0.185202	-3.51809	-3.4071	-0.288603	0.910891	-0.622287	-2.80101	-2.44701
Assay3	RHV158	NZ	M190	Ligation PH M	48	log2((2^(-CT))/NF)	1.48953	0.224127	-3.14546	-3.31781	-0.35947	0.994335	-0.634865	-2.43029	-2.56176
Assay3	RHV159	NZ	M191	Ligation PH M	48	log2((2^(-CT))/NF)	1.60403	0.61196	-3.5891	-3.07812	-0.360076	0.910338	-0.550261	-2.24465	-2.46499
Assay3	RHV160	NZ	M192	Ligation PH M	48	log2((2^(-CT))/NF)	1.06987	0.251637	-3.97671	-3.8799	-0.361139	0.881635	-0.520496	-2.88306	-3.1221
Assay2	RHV155	BZ	M193	Ligation PH M	48	log2((2^(-CT))/NF)	1.70545	0.342498	-3.59504	-3.92652	-0.410012	1.16535	-0.755339	-2.37519	-2.72694
Assay3	RHV156	BZ	M194	Ligation PH M	48	log2((2^(-CT))/NF)	1.79769	0.102674	-3.47991	-3.25843	-0.381111	0.899681	-0.51857	-2.6127	-2.37197
Assay3	RHV157	BZ	M195	Ligation PH M	48	log2((2^(-CT))/NF)	1.96158	0.178011	-3.42404	-3.23328	-0.40074	0.899581	-0.498841	-2.99712	-2.20262
Assay3	RHV158	BZ	M196	Ligation PH M	48	log2((2^(-CT))/NF)	1.06586	-0.260764	-3.49966	-3.32193	-0.587493	1.02691	-0.439421	-2.96801	-2.63007
Assay3	RHV159	BZ	M197	Ligation PH M	48	log2((2^(-CT))/NF)	2.36154	0.206468	-3.98779	-3.10794	-0.278773	0.832036	-0.553263	-3.1803	-2.54529
Assay3	RHV160	BZ	M198	Ligation PH M	48	log2((2^(-CT))/NF)	1.52914	0.181794	-3.82659	-3.563	-0.365566	0.915272	-0.549706	-3.03674	-2.49042
Assay2	RHV155	OZ	M199	Ligation PH M	48	log2((2^(-CT))/NF)	2.51012	-0.188274	-3.65458	-3.1837	-0.465165	1.09316	-0.627996	-2.73911	-2.27928
Assay3	RHV156	OZ	M200	Ligation PH M	48	log2((2^(-CT))/NF)	2.72653	0.249136	-3.67027	-3.00725	-0.224052	0.822855	-0.598803	-3.22977	-1.95362
Assay3	RHV157	OZ	M201	Ligation PH M	48	log2((2^(-CT))/NF)	2.95455	-0.37136	-4.17146	-2.60197	-0.477383	0.89907	-0.421687	-3.83151	-1.90802
Assay3	RHV158	OZ	M202	Ligation PH M	48	log2((2^(-CT))/NF)	2.4212	0.178817	-3.69545	-2.85664	-0.428604	0.944372	-0.515768	-3.64382	-1.79373
Assay3	RHV159	OZ	M203	Ligation PH M	48	log2((2^(-CT))/NF)	2.40673	-0.064151	-4.12859	-2.72386	-0.440325	0.942457	-0.502132	-3.34054	-2.64463
Assay3	RHV160	OZ	M204	Ligation PH M	48	log2((2^(-CT))/NF)	2.41635	-0.204833	-4.11993	-2.5381	-0.458318	0.888874	-0.430556	-3.27062	-2.20796
Assay3	RHV116	NZ	M205	Ligation PH M	168	log2((2^(-CT))/NF)	1.75532	0.238007	-3.15729	-4.11765	-0.427037	0.880138	-0.453101	-3.48265	-2.37999
Assay3	RHV117	NZ	M206	Ligation PH M	168	log2((2^(-CT))/NF)	1.96194	0.541979	-3.22752	-3.89218	-0.311171	0.877747	-0.566575	-3.26068	-2.28039
Assay3	RHV118	NZ	M207	Ligation PH M	168	log2((2^(-CT))/NF)	2.27156	0.350455	-3.41117	-3.58053	-0.244982	0.850511	-0.605529	-4.60721	-2.04548
Assay3	RHV119	NZ	M208	Ligation PH M	168	log2((2^(-CT))/NF)	1.88947	0.63722	-2.66274	-3.92713	-0.27152	0.794127	-0.522607	-2.98355	-2.11254
Assay3	RHV120	NZ	M209	Ligation PH M	168	log2((2^(-CT))/NF)	1.53389	0.479987	-3.38512	-3.8653	-0.144575	0.77993	-0.635355	-4.40573	-2.59211
Assay3	RHV121	NZ	M210	Ligation PH M	168	log2((2^(-CT))/NF)	1.6414	0.898594	-3.14612	-3.62876	-0.137576	0.781536	-0.643959	-2.93879	-1.99446
Assay3	RHV116	BZ	M211	Ligation PH M	168	log2((2^(-CT))/NF)	1.73699	-0.034404	-3.06124	-3.92201	-0.443166	0.87299	-0.429824	-3.07222	-1.99458
Assay3	RHV117	BZ	M212	Ligation PH M	168	log2((2^(-CT))/NF)	2.02692	0.327349	-3.46841	-3.94277	-0.197132	0.805942	-0.60881	-4.36265	-2.1048
Assay3	RHV118	BZ	M213	Ligation PH M	168	log2((2^(-CT))/NF)	2.15518	0.780471	-3.12609	-3.81338	-0.220907	0.810999	-0.590092	-4.11373	-2.18498
Assay3	RHV119	BZ	M214	Ligation PH M	168	log2((2^(-CT))/NF)	1.84884	0.820151	-3.18701	-3.86892	-0.177932	0.758179	-0.580247	-3.02459	-2.28914
Assay3	RHV120	BZ	M215	Ligation PH M	168	log2((2^(-CT))/NF)	1.45384	0.485045	-3.5323	-3.71016	-0.113624	0.818916	-0.705292	-3.93409	-2.12488
Assay3	RHV121	BZ	M216	Ligation PH M	168	log2((2^(-CT))/NF)	1.72994	0.267664	-2.90082	-3.89975	-0.227081	0.790173	-0.563092	-3.24112	-2.02653
Assay3	RHV116	OZ	M217	Ligation PH M	168	log2((2^(-CT))/NF)	1.9954	0.0667605	-3.43973	-3.59664	-0.396229	0.961245	-0.565016	-3.44008	-2.09862
Assay3	RHV117	OZ	M218	Ligation PH M	168	log2((2^(-CT))/NF)	2.19235	0.608043	-3.54256	-4.408	-0.0785617	0.670491	-0.59193	-4.36832	-2.0641
Assay3	RHV118	OZ	M219	Ligation PH M	168	log2((2^(-CT))/NF)	2.13412	0.50115	-2.90556	-3.88829	-0.307159	0.745099	-0.43794	-3.96759	-1.95437
Assay3	RHV119	OZ	M220	Ligation PH M	168	log2((2^(-CT))/NF)	2.05642	0.502002	-3.42963	-3.52581	-0.27859	0.868293	-0.589703	-3.04323	-2.30625
Assay3	RHV120	OZ	M221	Ligation PH M	168	log2((2^(-CT))/NF)	1.67302	0.451944	-3.13621	-3.81585	-0.168708	0.888954	-0.720246	-3.96196	-1.9839
Assay3	RHV121	OZ	M222	Ligation PH M	168	log2((2^(-CT))/NF)	1.49369	0.0470288	-3.53741	-4.22803	-0.209005	0.692525	-0.483521	-3.49118	-2.45004
Assay3	RHV134	NZ	M223	Ligation PH L	0	log2((2^(-CT))/NF)	1.29406	-0.245803	-3.25943	-4.18852	-0.360956	0.839739	-0.478783	-3.26453	-2.55863
Assay3	RHV138	NZ	M224	Ligation PH L	0	log2((2^(-CT))/NF)	1.83757	0.0365829	-3.45067	-4.24586	-0.228812	0.774749	-0.545938	-4.12728	-2.2779
Assay3	RHV139	NZ	M225	Ligation PH L	0	log2((2^(-CT))/NF)	1.63639	0.0350902	-2.7908	-3.79173	-0.453678	0.750566	-0.296887	-3.08751	-2.21496
Assay3	RHV140	NZ	M226	Ligation PH L	0	log2((2^(-CT))/NF)	1.56638	-0.0628512	-3.19462	-3.93955	-0.287287	0.823944	-0.536656	-3.57969	-2.56577
Assay3	RHV141	NZ	M227	Ligation PH L	0	log2((2^(-CT))/NF)	1.69386	0.50087	-3.20311	-3.98841	-0.409273	0.93701	-0.527737	-4.24121	-2.54392
Assay3	RHV142	NZ	M228	Ligation PH L	0	log2((2^(-CT))/NF)	1.35283	-0.640037	-3.43386	-4.17631	-0.580836	0.881706	-0.300869	-4.60555	-2.99818
Assay3	RHV134	BZ	M229	Ligation PH L	0	log2((2^(-CT))/NF)	1.37539	-0.0386477	-3.47603	-4.09944	-0.326016	0.959828	-0.633812	-3.28755	-2.56321
Assay3	RHV138	BZ	M230	Ligation PH L	0	log2((2^(-CT))/NF)	2.05844	0.0479388	-3.26634	-4.41863	-0.22744	0.783598	-0.556159	-4.90155	-2.29075
Assay3	RHV139	BZ	M231	Ligation PH L	0	log2((2^(-CT))/NF)	1.42134	-0.274405	-3.35289	-4.23149	-0.294085	0.749834	-0.455749	-3.90603	-2.44542
Assay3	RHV140	BZ	M232	Ligation PH L	0	log2((2^(-CT))/NF)	1.58772	-0.244988	-3.70116	-4.05139	-0.211691	0.697033	-0.485342	-4.28548	-2.66515
Assay3	RHV141	BZ	M233	Ligation PH L	0	log2((2^(-CT))/NF)	1.67176	0.372159	-3.29098	-3.66036	-0.503446	0.8937	-0.390254	-4.31161	-2.60077
Assay3	RHV142	BZ	M234	Ligation PH L	0	log2((2^(-CT))/NF)	1.40073	-0.0636494	-3.54138	-3.87567	-0.482392	1.00153	-0.519141	-4.1188	-2.61282
Assay3	RHV134	OZ	M235	Ligation PH L	0	log2((2^(-CT))/NF)	1.46153	-0.178607	-3.45145	-4.01148	-0.297081	0.754279	-0.457198	-3.72012	-2.90566
Assay3	RHV138	OZ	M236	Ligation PH L	0	log2((2^(-CT))/NF)	1.90097	-0.094181	-3.30478	-4.04099	-0.350349	0.818425	-0.468076	-4.28032	-2.30675
Assay3	RHV139	OZ	M237	Ligation PH L	0	log2((2^(-CT))/NF)	1.50201	-0.164622	-3.44005	-4.03537	-0.287976	0.829856	-0.541881	-3.88378	-2.38005
Assay3	RHV140	OZ	M238	Ligation PH L	0	log2((2^(-CT))/NF)	1.8565	-0.103236	-3.62285	-4.22545	-0.204018	0.77475	-0.570732	-3.37825	-2.13357
Assay3	RHV141	OZ	M239	Ligation PH L	0	log2((2^(-CT))/NF)	1.49332	0.203366	-2.98331	-3.77437	-0.532947	0.872247	-0.3393	-4.09148	-2.28097
Assay3	RHV142	OZ	M240	Ligation PH L	0	log2((2^(-CT))/NF)	1.23013	0.111125	-3.88655	-4.41605	-0.367707	0.78502	-0.417313	-4.16319	-3.05941
Assay3	RHV143	NZ	M241	Ligation PH L	24	log2((2^(-CT))/NF)	1.03389	0.209484	-4.35197	-3.77579	-0.584914	0.980704	-0.39579	-5.68017	-3.94842
Assay3	RHV144	NZ	M242	Ligation PH L	24	log2((2^(-CT))/NF)	1.09315	0.375221	-4.03209	-3.58909	-0.515353	0.971605	-0.456252	-4.97118	-3.34803
Assay3	RHV145	NZ	M243	Ligation PH L	24	log2((2^(-CT))/NF)	0.713042	-0.0291421	-4.22359	-3.22432	-0.57982	1.04405	-0.464234	-5.79143	-3.9982
Assay3	RHV146	NZ	M244	Ligation PH L	24	log2((2^(-CT))/NF)	1.3287	0.164098	-3.88159	-3.49851	-0.31997	1.00448	-0.684509	-4.93287	-3.47113
Assay3	RHV148	NZ	M245	Ligation PH L	24	log2((2^(-CT))/NF)	1.25348	-0.263651	-3.48288	-3.12738	-0.579935	0.957659	-0.377724	-3.60937	-3.08587
Assay3	RHV143	BZ	M246	Ligation PH L	24	log2((2^(-CT))/NF)	1.76735	0.469005	-4.38028	-3.69232	-0.3867	1.03639	-0.649693	-5.77925	-3.17915
Assay3	RHV144	BZ	M247	Ligation PH L	24	log2((2^(-CT))/NF)	1.17322	0.265661	-3.7209	-3.62187	-0.547392	0.875996	-0.328604	-5.07079	-3.0461
Assay3	RHV145	BZ	M248	Ligation PH L	24	log2((2^(-CT))/NF)	1.20705	0.756959	-4.43139	-2.5201	-0.439476	0.898305	-0.458829	-5.22603	-3.13302
Assay3	RHV146	BZ	M249	Ligation PH L	24	log2((2^(-CT))/NF)	1.22078	0.220047	-4.15243	-3.51275	-0.470422	0.9827	-0.512278	-5.4171	-3.30749
Assay3	RHV148	BZ	M250	Ligation PH L	24	log2((2^(-CT))/NF)	1.18222	0.144722	-3.62575	-2.92644	-0.485506	1.00399	-0.518481	-3.74984	-3.47058
Assay3	RHV143	OZ	M251	Ligation PH L	24	log2((2^(-CT))/NF)	1.76192	0.861378	-4.99367	-3.75789	-0.258945	0.771409	-0.512464	-6.52487	-2.57512
Assay3	RHV144	OZ	M252	Ligation PH L	24	log2((2^(-CT))/NF)	1.97663	0.553601	-4.82941	-3.38717	-0.389477	0.865898	-0.476422	-6.07095	-2.15558
Assay3	RHV145	OZ	M253	Ligation PH L	24	log2((2^(-CT))/NF)	1.7763	0.786137	-5.23644	-3.7485	-0.204306	0.752837	-0.548531	-6.41319	-2.65377
Assay3	RHV146	OZ	M254	Ligation PH L	24	log2((2^(-CT))/NF)	2.19846	0.799632	-4.72583	-3.53845	-0.338872	0.929011	-0.590139	-5.88647	-1.97087
Assay3	RHV148	OZ	M255	Ligation PH L	24	log2((2^(-CT))/NF)	1.32532	0.241937	-4.00508	-3.05641	-0.530436	1.05803	-0.527596	-3.70624	-3.46603
Assay3	RHV135	NZ	M256	Ligation PH L	48	log2((2^(-CT))/NF)	1.29158	0.113571	-4.00149	-3.12387	-0.487955	1.00456	-0.516606	-3.74314	-2.68582
Assay3	RHV136	NZ	M257	Ligation PH L	48	log2((2^(-CT))/NF)	1.33389	0.639058	-3.63068	-3.74314	-0.301001	0.914665	-0.613664	-2.696	-2.94716
Assay3	RHV137	NZ	M258	Ligation PH L	48	log2((2^(-CT))/NF)	1.4452	0.0201291	-3.63725	-3.51649	-0.489848	0.840831	-0.350983	-3.35383	-2.93087
Assay3	RHV162	NZ	M259	Ligation PH L	48	log2((2^(-CT))/NF)	1.15991	0.340031	-3.9631	-2.7989	-0.245138	0.834323	-0.589184	-3.42112	-3.07031
Assay3	RHV163	NZ	M260	Ligation PH L	48	log2((2^(-CT))/NF)	1.08049	0.238844	-3.64857	-3.49527	-0.36293	0.872518	-0.509587	-3.13087	-2.92065
Assay3	RHV135	BZ	M261	Ligation PH L	48	log2((2^(-CT))/NF)	1.75535	0.628948	-4.38892	-3.23919	-0.304769	0.895858	-0.591089	-3.22675	-2.82919
Assay3	RHV136	BZ	M262	Ligation PH L	48	log2((2^(-CT))/NF)	1.59975	0.541928	-3.70224	-3.58527	-0.35134	0.896673	-0.545333	-2.86867	-2.70757
Assay3	RHV137	BZ	M263	Ligation PH L	48	log2((2^(-CT))/NF)	1.61261	0.0764963	-4.07194	-2.37876	-0.526813	1.00384	-0.477023	-3.96649	-3.18645
Assay3	RHV162	BZ	M264	Ligation PH L	48	log2((2^(-CT))/NF)	1.38183	0.604904	-3.72267	-3.12353	-0.31269	0.828698	-0.516007	-2.96431	-2.93911
Assay3	RHV163	BZ	M265	Ligation PH L	48	log2((2^(-CT))/NF)	1.08942	0.179795	-3.84718	-3.96535	-0.315398	0.910575	-0.595176	-3.55485	-3.03137
Assay3	RHV135	OZ	M266	Ligation PH L	48	log2((2^(-CT))/NF)	2.38969	0.746292	-4.93704	-3.75854	-0.238783	0.740644	-0.501861	-6.6218	-2.62591
Assay3	RHV136	OZ	M267	Ligation PH L	48	log2((2^(-CT))/NF)	2.48026	0.589602	-4.6347	-3.65261	-0.210816	0.689988	-0.479172	-5.69286	-1.91899
Assay3	RHV137	OZ	M268	Ligation PH L	48	log2((2^(-CT))/NF)	2.13002	0.672293	-5.36639	-3.57597	-0.199267	0.849967	-0.6507	-6.05325	-2.34835
Assay3	RHV162	OZ	M269	Ligation PH L	48	log2((2^(-CT))/NF)	2.4512	0.314336	-4.87401	-3.11263	-0.436897	0.942052	-0.505155	-6.03506	-2.41269
Assay3	RHV163	OZ	M270	Ligation PH L	48	log2((2^(-CT))/NF)	1.5904	-0.06217	-3.70339	-3.24342	-0.565377	0.841776	-0.276399	-3.36572	-2.51901
Assay3	RHV122	NZ	M271	Ligation PH L	168	log2((2^(-CT))/NF)	1.82248	-0.31436	-3.59282	-3.80284	-0.244798	0.747544	-0.502746	-4.47205	-3.11857
Assay3	RHV123	NZ	M272	Ligation PH L	168	log2((2^(-CT))/NF)	1.35597	0.327722	-3.52735	-4.14325	-0.22383	0.827494	-0.603664	-4.4585	-2.84831
Assay3	RHV125	NZ	M273	Ligation PH L	168	log2((2^(-CT))/NF)	1.69469	0.782756	-3.50445	-4.52159	-0.196399	0.904737	-0.708338	-3.23907	-2.61554
Assay3	RHV126	NZ	M274	Ligation PH L	168	log2((2^(-CT))/NF)	1.71654	-0.0507609	-3.54236	-3.87191	-0.245609	0.916093	-0.670484	-4.46679	-2.63712
Assay3	RHV127	NZ	M275	Ligation PH L	168	log2((2^(-CT))/NF)	1.74546	0.69319	-3.61875	-3.73304	-0.228476	0.773584	-0.545108	-3.45272	-2.73895
Assay3	RHV122	BZ	M276	Ligation PH L	168	log2((2^(-CT))/NF)	1.94072	-0.173975	-3.54726	-3.7344	-0.222298	0.762369	-0.540071	-4.22559	-2.78819
Assay3	RHV123	BZ	M277	Ligation PH L	168	log2((2^(-CT))/NF)	1.47462	-0.00819915	-3.58754	-4.0704	-0.179008	0.92561	-0.746602	-4.80646	-2.82346
Assay3	RHV125	BZ	M278	Ligation PH L	168	log2((2^(-CT))/NF)	1.68167	0.293883	-3.47127	-3.97567	-0.442004	0.852349	-0.410345	-3.22189	-2.27362
Assay3	RHV126	BZ	M279	Ligation PH L	168	log2((2^(-CT))/NF)	1.58607	-0.349694	-3.52496	-4.52916	-0.17154	0.921278	-0.749737	-4.68035	-2.67107
Assay3	RHV127	BZ	M280	Ligation PH L	168	log2((2^(-CT))/NF)	1.82231	0.563589	-3.32255	-4.05978	-0.272881	0.782511	-0.50963	-3.23491	-2.5178
Assay3	RHV122	OZ	M281	Ligation PH L	168	log2((2^(-CT))/NF)	2.89755	-0.715597	-5.24127	-4.05713	-0.261338	0.73191	-0.470573	-5.72479	-2.42893
Assay3	RHV123	OZ	M282	Ligation PH L	168	log2((2^(-CT))/NF)	3.09696	0.157122	-4.9883	-3.52979	-0.266405	0.73376	-0.467355	-7.65132	-2.10437
Assay3	RHV125	OZ	M283	Ligation PH L	168	log2((2^(-CT))/NF)	1.95827	0.0390552	-3.73404	-3.41875	-0.388648	0.907026	-0.518378	-3.24506	-2.72221
Assay3	RHV126	OZ	M284	Ligation PH L	168	log2((2^(-CT))/NF)	3.33161	-0.103578	-4.87902	-3.03334	-0.321287	0.823612	-0.502326	-6.90779	-1.73669
Assay3	RHV127	OZ	M285	Ligation PH L	168	log2((2^(-CT))/NF)	2.03934	0.709066	-3.24042	-3.58855	-0.198666	0.906357	-0.70769	-2.9272	-2.07191

## Sheet: LEMming
Assay	Ratte	Zone	Messung	Treatment	Time	Unit	ExprMean	TreatComb	PredTreatEff	ResidTreatEff	PredSE	ResidSE	Corr	Actb	Gapdh	Mrps18a	Pcna	Rpl27	Rpl32	Rps13	Tfrc	Ywhaz
Assay1	RHV053	NZ	M1	untreated	-1	CT	0.431818	untreated	0.225552	0.206266	0.206266	0	0.206266	11.094	12.778	16.1418	16.0646	13.028	11.4586	13.462	16.5485	15.0771
Assay1	RHV055	NZ	M2	untreated	-1	CT	0.201037	untreated	0.225552	-0.0245142	-0.0245142	0	-0.0245142	11.2276	12.9047	16.0808	15.9774	13.1388	11.8207	13.3369	16.6644	15.1154
Assay1	RHV056	NZ	M3	untreated	-1	CT	0.288568	untreated	0.225552	0.0630161	0.0630161	0	0.0630161	10.836	12.0743	15.4119	16.2036	12.8253	11.2855	12.9387	15.2585	14.6945
Assay1	RHV057	NZ	M4	untreated	-1	CT	-0.0503999	untreated	0.225552	-0.275952	-0.275952	0	-0.275952	10.377	12.1841	15.4032	15.9346	12.5611	11.2367	12.8656	15.8524	14.5967
Assay1	RHV058	NZ	M5	untreated	-1	CT	0.586914	untreated	0.225552	0.361362	0.361362	0	0.361362	10.7572	12.8546	15.6124	16.1423	12.8073	11.4217	13.1569	16.9173	14.8858
Assay1	RHV053	BZ	M6	untreated	-1	CT	-0.623446	untreated	0.225552	-0.848997	-0.848997	0	-0.848997	11.0378	12.7544	16.2171	16.3702	13.2644	11.8987	13.7931	16.5559	15.0836
Assay1	RHV055	BZ	M7	untreated	-1	CT	0.339374	untreated	0.225552	0.113822	0.113822	0	0.113822	10.9353	12.5965	16.0347	16.4363	12.9188	11.445	13.1731	17.2529	15.1226
Assay1	RHV056	BZ	M8	untreated	-1	CT	0.326048	untreated	0.225552	0.100497	0.100497	0	0.100497	10.5847	11.8995	15.2336	16.2463	12.6967	11.2264	12.7329	15.2824	14.202
Assay1	RHV057	BZ	M9	untreated	-1	CT	-0.343607	untreated	0.225552	-0.569159	-0.569159	0	-0.569159	10.0865	11.9692	15.6933	16.2471	12.7342	11.5579	12.9686	16.0733	14.6684
Assay1	RHV058	BZ	M10	untreated	-1	CT	-0.986324	untreated	0.225552	-1.21188	-1.21188	0	-1.21188	10.5958	12.6234	15.8067	16.3698	13.0384	11.758	13.5747	17.0394	14.9133
Assay1	RHV053	OZ	M11	untreated	-1	CT	0.824539	untreated	0.225552	0.598987	0.598987	0	0.598987	10.9338	12.5275	16.0778	16.1573	13.0138	11.5131	13.5012	16.6294	15.037
Assay1	RHV055	OZ	M12	untreated	-1	CT	1.54195	untreated	0.225552	1.3164	1.3164	0	1.3164	10.6851	12.7743	15.8537	15.9051	12.9217	11.393	13.281	17.1367	15.1076
Assay1	RHV056	OZ	M13	untreated	-1	CT	-0.0408332	untreated	0.225552	-0.266385	-0.266385	0	-0.266385	10.3663	12.0604	15.6104	16.2427	12.6733	11.0423	12.6614	15.2286	14.6238
Assay1	RHV057	OZ	M14	untreated	-1	CT	-0.0123987	untreated	0.225552	-0.23795	-0.23795	0	-0.23795	10.3877	12.172	15.5107	16.0565	12.574	11.3025	12.8812	16.2474	14.5155
Assay1	RHV058	OZ	M15	untreated	-1	CT	0.900034	untreated	0.225552	0.674482	0.674482	0	0.674482	10.7186	12.8934	15.4698	16.0654	13.0022	11.4264	13.0289	17.0544	14.8556
Assay1	RHV040	NZ	M16	Ligation	0	CT	0.686644	Ligation	-0.080679	0.767323	0.767323	0	0.767323	10.478	11.8542	15.1616	15.6428	12.4049	11.1811	12.2838	16.2767	14.1832
Assay1	RHV046	NZ	M17	Ligation	0	CT	0.283377	Ligation	-0.080679	0.364056	0.364056	0	0.364056	10.0267	11.3912	15.0589	15.485	12.0093	10.6921	12.306	15.6993	13.9789
Assay1	RHV050	NZ	M18	Ligation	0	CT	-0.155852	Ligation	-0.080679	-0.0751727	-0.0751727	0	-0.0751727	10.3445	12.1113	15.3223	15.8184	12.4176	11.1034	12.7083	16.5208	14.4993
Assay1	RHV051	NZ	M19	Ligation	0	CT	1.24246	Ligation	-0.080679	1.32314	1.32314	0	1.32314	10.6043	12.2254	15.613	15.7973	12.6791	10.9267	12.9887	16.1691	14.4519
Assay1	RHV052	NZ	M20	Ligation	0	CT	-0.0161594	Ligation	-0.080679	0.0645196	0.0645196	0	0.0645196	10.7919	12.303	15.5602	15.5878	12.6068	11.3287	12.8549	16.7626	14.6161
Assay1	RHV040	BZ	M21	Ligation	0	CT	-0.128725	Ligation	-0.080679	-0.0480465	-0.0480465	0	-0.0480465	9.98056	12.012	15.8142	15.5997	12.7661	11.2496	12.9228	15.6294	14.5267
Assay1	RHV046	BZ	M22	Ligation	0	CT	-0.605092	Ligation	-0.080679	-0.524413	-0.524413	0	-0.524413	9.88673	11.3355	15.1271	16.0603	12.2796	11.2184	12.7447	15.23	13.8526
Assay1	RHV050	BZ	M23	Ligation	0	CT	-0.122154	Ligation	-0.080679	-0.0414745	-0.0414745	0	-0.0414745	10.0414	11.8449	15.2566	15.9207	12.666	11.2341	12.8222	15.9657	14.2157
Assay1	RHV051	BZ	M24	Ligation	0	CT	-0.630688	Ligation	-0.080679	-0.550009	-0.550009	0	-0.550009	10.6106	11.7784	15.7699	15.8649	12.6409	11.2048	13.1875	16.4267	14.597
Assay1	RHV052	BZ	M25	Ligation	0	CT	-0.687993	Ligation	-0.080679	-0.607314	-0.607314	0	-0.607314	10.21	11.8266	15.5083	15.5782	12.5259	11.1633	13.0414	16.7492	14.5898
Assay1	RHV040	OZ	M26	Ligation	0	CT	0.0389554	Ligation	-0.080679	0.119634	0.119634	0	0.119634	10.033	11.8562	15.5875	15.5209	12.499	10.9945	12.677	16.1504	14.4043
Assay1	RHV046	OZ	M27	Ligation	0	CT	0.501246	Ligation	-0.080679	0.581925	0.581925	0	0.581925	9.67089	11.6999	15.0221	15.4387	12.2803	10.7484	12.5124	15.1759	13.9377
Assay1	RHV050	OZ	M28	Ligation	0	CT	0.874882	Ligation	-0.080679	0.955561	0.955561	0	0.955561	9.86726	11.8746	15.1125	15.9835	12.3258	11.0664	12.4846	16.2142	14.3192
Assay1	RHV051	OZ	M29	Ligation	0	CT	0.629621	Ligation	-0.080679	0.7103	0.7103	0	0.7103	10.4946	11.4003	15.6223	15.9351	12.3547	10.949	12.9524	16.2368	14.459
Assay1	RHV052	OZ	M30	Ligation	0	CT	0.685371	Ligation	-0.080679	0.76605	0.76605	0	0.76605	10.0518	12.3328	15.2037	15.4524	12.5601	11.1145	12.5457	16.6603	14.3007
Assay1	RHV001	NZ	M31	Ligation	24	CT	0.555405	Ligation	-0.080679	0.636084	0.636084	0	0.636084	10.6327	11.6888	15.3336	15.9916	12.0932	9.82254	12.7305	15.2556	14.5067
Assay1	RHV005	NZ	M32	Ligation	24	CT	0.556785	Ligation	-0.080679	0.637464	0.637464	0	0.637464	10.3047	12.3616	15.2374	15.2209	11.4115	9.71449	11.5926	15.9694	14.3902
Assay1	RHV008	NZ	M33	Ligation	24	CT	-0.276421	Ligation	-0.080679	-0.195742	-0.195742	0	-0.195742	10.142	11.7703	15.3974	15.5911	12.1626	10.6519	12.6327	15.5717	14.5271
Assay1	RHV011	NZ	M34	Ligation	24	CT	1.10317	Ligation	-0.080679	1.18385	1.18385	0	1.18385	9.97027	11.5243	15.5577	16.0902	11.6294	10.997	12.2301	15.9232	14.2661
Assay1	RHV001	BZ	M35	Ligation	24	CT	-0.326521	Ligation	-0.080679	-0.245842	-0.245842	0	-0.245842	9.65346	12.0275	15.7334	15.7753	12.1546	10.9189	12.3138	15.023	14.2035
Assay1	RHV005	BZ	M36	Ligation	24	CT	-1.13634	Ligation	-0.080679	-1.05566	-1.05566	0	-1.05566	9.88158	12.1235	15.9354	15.8143	12.485	10.9806	12.7545	16.1472	14.4503
Assay1	RHV008	BZ	M37	Ligation	24	CT	-0.874466	Ligation	-0.080679	-0.793787	-0.793787	0	-0.793787	9.9968	12.5152	15.9206	15.8041	12.9158	11.4387	13.2413	15.4485	14.4076
Assay1	RHV011	BZ	M38	Ligation	24	CT	0.0645705	Ligation	-0.080679	0.145249	0.145249	0	0.145249	9.93047	11.9984	16.0651	16.1025	12.6357	11.6593	13.0073	15.659	14.4069
Assay1	RHV001	OZ	M39	Ligation	24	CT	-0.162428	Ligation	-0.080679	-0.0817486	-0.0817486	0	-0.0817486	9.92217	12.1819	16.431	15.8484	12.5495	10.5012	13.1283	16.0489	14.5861
Assay1	RHV005	OZ	M40	Ligation	24	CT	-0.798277	Ligation	-0.080679	-0.717598	-0.717598	0	-0.717598	9.56902	12.6169	16.1239	15.3077	12.4667	11.2654	12.6767	15.8377	14.2459
Assay1	RHV008	OZ	M41	Ligation	24	CT	-1.74794	Ligation	-0.080679	-1.66726	-1.66726	0	-1.66726	9.64867	12.1266	15.5756	15.233	12.5727	11.3061	12.6432	16.004	13.991
Assay1	RHV011	OZ	M42	Ligation	24	CT	-0.284939	Ligation	-0.080679	-0.20426	-0.20426	0	-0.20426	9.61318	12.6874	15.7221	15.311	12.603	11.2926	12.7038	15.7942	14.4383
Assay1	RHV016	NZ	M43	Ligation	48	CT	-0.614241	Ligation	-0.080679	-0.533562	-0.533562	0	-0.533562	10.385	11.6057	15.339	15.9235	12.532	11.4378	12.889	15.6501	14.5554
Assay1	RHV017	NZ	M44	Ligation	48	CT	-0.392227	Ligation	-0.080679	-0.311548	-0.311548	0	-0.311548	10.1653	11.2568	15.508	15.7839	12.27	11.0425	12.7647	16.1402	14.4742
Assay1	RHV021	NZ	M46	Ligation	48	CT	-0.277291	Ligation	-0.080679	-0.196612	-0.196612	0	-0.196612	10.0941	11.5544	16.0015	15.6805	12.3305	11.2131	12.6282	16.3227	14.1801
Assay1	RHV022	NZ	M47	Ligation	48	CT	-0.0611898	Ligation	-0.080679	0.0194892	0.0194892	0	0.0194892	10.2476	11.6199	14.9256	15.9307	12.3501	11.1701	12.5543	16.2203	14.324
Assay1	RHV041	NZ	M48	Ligation	48	CT	0.120766	Ligation	-0.080679	0.201445	0.201445	0	0.201445	10.1071	12.3194	16.1439	15.6795	12.7244	11.509	12.8405	16.7615	14.6945
Assay1	RHV016	BZ	M49	Ligation	48	CT	-0.139055	Ligation	-0.080679	-0.0583761	-0.0583761	0	-0.0583761	9.86859	11.6488	15.7266	15.7891	12.3535	11.3348	12.7909	15.6323	14.7279
Assay1	RHV017	BZ	M50	Ligation	48	CT	1.0821	Ligation	-0.080679	1.16277	1.16277	0	1.16277	10.0499	10.946	14.6881	15.7461	12.0946	10.7173	12.0315	16.0118	14.049
Assay1	RHV018	BZ	M51	Ligation	48	CT	0.0944544	Ligation	-0.080679	0.175133	0.175133	0	0.175133	9.79688	11.2861	16.6115	16.3279	12.484	11.7181	12.8527	16.6168	14.9057
Assay1	RHV021	BZ	M52	Ligation	48	CT	-0.999726	Ligation	-0.080679	-0.919047	-0.919047	0	-0.919047	9.90906	11.8557	16.4343	16.0827	13.17	12.0696	13.6093	15.564	14.8498
Assay1	RHV022	BZ	M53	Ligation	48	CT	-0.166125	Ligation	-0.080679	-0.0854464	-0.0854464	0	-0.0854464	10.1369	12.0135	16.1753	16.0654	12.3864	11.0623	12.5752	16.4671	14.4982
Assay1	RHV041	BZ	M54	Ligation	48	CT	-0.625534	Ligation	-0.080679	-0.544855	-0.544855	0	-0.544855	9.95997	12.0455	16.6159	16.209	12.8773	11.5976	13.2266	16.7841	14.9875
Assay1	RHV016	OZ	M55	Ligation	48	CT	-0.797755	Ligation	-0.080679	-0.717076	-0.717076	0	-0.717076	9.59949	12.0037	16.1265	15.5018	12.7235	11.3558	12.9386	15.7329	14.3785
Assay1	RHV017	OZ	M56	Ligation	48	CT	-0.412843	Ligation	-0.080679	-0.332164	-0.332164	0	-0.332164	10.0208	11.8952	16.2851	15.7493	12.5131	11.073	12.5267	16.134	14.7328
Assay1	RHV018	OZ	M57	Ligation	48	CT	-1.52846	Ligation	-0.080679	-1.44778	-1.44778	0	-1.44778	9.62159	12.2444	16.6009	15.9041	12.9525	11.6625	13.0995	16.0499	14.8531
Assay1	RHV022	OZ	M59	Ligation	48	CT	-0.679581	Ligation	-0.080679	-0.598902	-0.598902	0	-0.598902	9.92622	12.2023	16.1972	15.9743	12.5921	11.3313	12.799	16.3332	14.8452
Assay1	RHV041	OZ	M60	Ligation	48	CT	0.448599	Ligation	-0.080679	0.529278	0.529278	0	0.529278	9.46404	11.0448	15.6202	15.6573	11.636	10.7525	12.2775	15.5596	13.815
Assay1	RHV020	NZ	M61	Ligation	168	CT	-0.00843894	Ligation	-0.080679	0.0722401	0.0722401	0	0.0722401	10.1492	12.3626	15.5801	15.9578	12.6202	11.2855	13.027	16.6268	14.7774
Assay1	RHV025	NZ	M62	Ligation	168	CT	1.33714	Ligation	-0.080679	1.41782	1.41782	0	1.41782	9.78829	11.8454	15.3831	15.4558	12.4882	10.7718	12.2044	15.7395	14.521
Assay1	RHV026	NZ	M63	Ligation	168	CT	0.607785	Ligation	-0.080679	0.688464	0.688464	0	0.688464	9.76925	11.6323	15.4436	15.6816	12.154	10.9011	12.4088	17.3494	14.6179
Assay1	RHV027	NZ	M64	Ligation	168	CT	0.313428	Ligation	-0.080679	0.394107	0.394107	0	0.394107	10.1941	12.1098	15.9303	15.6226	12.3881	10.9926	12.6728	16.2883	14.7221
Assay1	RHV028	NZ	M65	Ligation	168	CT	0.0747167	Ligation	-0.080679	0.155396	0.155396	0	0.155396	10.6563	12.6857	15.871	15.8966	12.6787	11.4181	12.8668	16.9219	14.9143
Assay1	RHV031	NZ	M66	Ligation	168	CT	-0.832203	Ligation	-0.080679	-0.751524	-0.751524	0	-0.751524	10.3383	12.7571	15.8384	15.8458	12.6493	11.4493	12.9551	16.6846	15.2473
Assay1	RHV020	BZ	M67	Ligation	168	CT	0.0521997	Ligation	-0.080679	0.132879	0.132879	0	0.132879	10.2182	12.7953	15.6376	15.8667	12.8104	11.3414	12.8714	16.3461	14.6903
Assay1	RHV025	BZ	M68	Ligation	168	CT	0.0729433	Ligation	-0.080679	0.153622	0.153622	0	0.153622	9.81079	11.3964	15.4621	15.4455	12.2776	10.6894	12.4694	15.9118	14.4325
Assay1	RHV026	BZ	M69	Ligation	168	CT	0.00511122	Ligation	-0.080679	0.0857902	0.0857902	0	0.0857902	10.0957	11.7304	15.6861	15.8553	12.272	10.9419	12.6596	17.0229	14.8487
Assay1	RHV027	BZ	M70	Ligation	168	CT	0.168643	Ligation	-0.080679	0.249322	0.249322	0	0.249322	10.1739	12.0678	15.112	15.9756	12.4827	11.2214	12.5701	15.8564	14.2232
Assay1	RHV028	BZ	M71	Ligation	168	CT	0.224555	Ligation	-0.080679	0.305234	0.305234	0	0.305234	10.4098	12.6324	15.8164	15.4783	12.493	11.3082	12.8057	16.6863	14.8083
Assay1	RHV031	BZ	M72	Ligation	168	CT	-0.486594	Ligation	-0.080679	-0.405915	-0.405915	0	-0.405915	10.5439	12.8568	15.972	15.8297	12.7522	11.5289	12.9425	16.2021	14.8604
Assay1	RHV020	OZ	M73	Ligation	168	CT	-0.245344	Ligation	-0.080679	-0.164665	-0.164665	0	-0.164665	10.5834	12.4661	15.7218	16.3369	12.7335	11.4615	13.0569	16.2728	14.5678
Assay1	RHV025	OZ	M74	Ligation	168	CT	0.304069	Ligation	-0.080679	0.384748	0.384748	0	0.384748	9.77107	11.4261	15.3832	15.4332	12.1534	10.6588	12.2917	15.8388	14.3973
Assay1	RHV026	OZ	M75	Ligation	168	CT	-0.233667	Ligation	-0.080679	-0.152988	-0.152988	0	-0.152988	10.0643	11.5449	15.6887	15.7631	12.3252	11.086	12.7452	16.5016	14.586
Assay1	RHV027	OZ	M76	Ligation	168	CT	-0.252518	Ligation	-0.080679	-0.171839	-0.171839	0	-0.171839	10.4787	12.2622	15.8212	15.9437	12.7844	11.2869	12.9658	16.1637	14.4794
Assay1	RHV028	OZ	M77	Ligation	168	CT	-0.196004	Ligation	-0.080679	-0.115325	-0.115325	0	-0.115325	10.6032	12.615	15.7447	16.0078	12.6044	11.3126	12.8654	17.3998	14.7731
Assay1	RHV031	OZ	M78	Ligation	168	CT	-0.147629	Ligation	-0.080679	-0.0669502	-0.0669502	0	-0.0669502	10.4307	12.7344	15.8516	15.7957	12.7378	11.5536	12.9366	16.1659	14.8856
Assay1	RHV095	NZ	M79	Ligation PH	0	CT	-0.327565	Ligation PH	-0.219527	-0.108038	-0.108038	0	-0.108038	10.0403	11.5974	15.1895	15.9109	12.2057	11.1155	12.5833	15.2828	13.9646
Assay1	RHV096	NZ	M80	Ligation PH	0	CT	0.123803	Ligation PH	-0.219527	0.34333	0.34333	0	0.34333	9.78929	11.7292	15.3286	15.1913	12.215	10.8307	12.3079	16.3914	14.4695
Assay1	RHV100	NZ	M81	Ligation PH	0	CT	-0.216083	Ligation PH	-0.219527	0.0034444	0.0034444	0	0.0034444	10.104	11.2218	15.3109	15.4192	12.03	11.0153	12.5391	16.2779	14.1622
Assay1	RHV101	NZ	M82	Ligation PH	0	CT	0.855254	Ligation PH	-0.219527	1.07478	1.07478	0	1.07478	9.89044	12.1659	15.044	15.2078	11.9549	10.7545	11.9042	16.2418	13.566
Assay1	RHV105	NZ	M83	Ligation PH	0	CT	0.076521	Ligation PH	-0.219527	0.296048	0.296048	0	0.296048	9.65137	10.5374	15.3256	15.3284	11.6902	10.6182	12.171	16.2193	14.3765
Assay1	RHV106	NZ	M84	Ligation PH	0	CT	-0.0222389	Ligation PH	-0.219527	0.197288	0.197288	0	0.197288	10.1003	11.4748	15.0978	15.9094	12.4697	11.0789	12.4862	15.7983	14.1978
Assay1	RHV095	BZ	M85	Ligation PH	0	CT	-0.272785	Ligation PH	-0.219527	-0.0532577	-0.0532577	0	-0.0532577	9.80887	11.8817	15.1067	15.5422	12.3621	10.9076	12.3163	15.1377	14.0046
Assay1	RHV096	BZ	M86	Ligation PH	0	CT	0.0531739	Ligation PH	-0.219527	0.272701	0.272701	0	0.272701	9.95042	11.8616	15.4985	15.2333	11.9303	10.7	12.2835	16.3423	14.1305
Assay1	RHV100	BZ	M87	Ligation PH	0	CT	-0.171292	Ligation PH	-0.219527	0.0482352	0.0482352	0	0.0482352	10.0942	11.7187	15.476	15.7326	12.2408	10.8959	12.3765	16.5204	14.2907
Assay1	RHV101	BZ	M88	Ligation PH	0	CT	0.560878	Ligation PH	-0.219527	0.780405	0.780405	0	0.780405	9.86351	12.2223	15.4298	15.3497	12.1666	10.8397	12.1217	15.9158	14.3721
Assay1	RHV105	BZ	M89	Ligation PH	0	CT	0.267727	Ligation PH	-0.219527	0.487254	0.487254	0	0.487254	9.75456	11.8181	15.1542	15.45	12.0201	10.5411	12.0046	16.3892	13.903
Assay1	RHV106	BZ	M90	Ligation PH	0	CT	0.803627	Ligation PH	-0.219527	1.02315	1.02315	0	1.02315	10.1944	11.5322	15.2308	15.8391	12.0194	10.8188	12.1439	16.0835	14.2617
Assay1	RHV095	OZ	M91	Ligation PH	0	CT	-0.225218	Ligation PH	-0.219527	-0.00569078	-0.00569078	0	-0.00569078	9.85921	12.2205	15.5654	15.9549	12.4348	10.9765	12.5094	15.7523	14.1395
Assay1	RHV096	OZ	M92	Ligation PH	0	CT	0.109427	Ligation PH	-0.219527	0.328954	0.328954	0	0.328954	9.68646	11.9758	15.3439	15.1662	12.1077	10.7593	12.1616	16.2838	14.3784
Assay1	RHV100	OZ	M93	Ligation PH	0	CT	-0.452209	Ligation PH	-0.219527	-0.232682	-0.232682	0	-0.232682	10.0439	11.3776	15.3598	16.1141	12.1026	11.007	12.5046	16.2475	14.2413
Assay1	RHV101	OZ	M94	Ligation PH	0	CT	0.630487	Ligation PH	-0.219527	0.850014	0.850014	0	0.850014	9.8616	11.9024	15.3713	15.4084	12.1012	10.7871	12.1858	15.8788	14.4039
Assay1	RHV105	OZ	M95	Ligation PH	0	CT	-0.255363	Ligation PH	-0.219527	-0.0358361	-0.0358361	0	-0.0358361	9.87505	11.3401	15.1031	15.4536	12.2646	10.8245	12.4099	16.3702	13.9748
Assay2	RHV106	OZ	M96	Ligation PH	0	CT	0.714786	Ligation PH	-0.219527	0.934313	0.934313	0	0.934313	10.8722	13.0347	15.3511	16.4821	12.8577	11.5077	13.2553	16.698	14.5175
Assay2	RHV103	NZ	M97	Ligation PH	24	CT	-0.780805	Ligation PH	-0.219527	-0.561278	-0.561278	0	-0.561278	10.1882	12.0901	15.7028	15.2603	12.4373	10.8236	12.5467	16.8556	14.614
Assay2	RHV104	NZ	M98	Ligation PH	24	CT	-1.04896	Ligation PH	-0.219527	-0.829437	-0.829437	0	-0.829437	10.5458	11.4333	15.4735	15.614	12.1204	10.7982	12.4984	16.6469	14.8093
Assay2	RHV109	NZ	M99	Ligation PH	24	CT	0.0314964	Ligation PH	-0.219527	0.251023	0.251023	0	0.251023	10.307	11.584	15.1094	16.4633	11.9638	10.316	12.0438	16.3307	14.2262
Assay2	RHV111	NZ	M100	Ligation PH	24	CT	0.162797	Ligation PH	-0.219527	0.382324	0.382324	0	0.382324	9.6203	11.2475	14.752	14.7022	11.3501	9.90632	11.7515	15.9008	14.1674
Assay2	RHV114	NZ	M101	Ligation PH	24	CT	-0.0395236	Ligation PH	-0.219527	0.180003	0.180003	0	0.180003	9.6145	11.3222	14.8926	15.095	11.8567	10.1664	11.9202	15.9933	14.1783
Assay2	RHV115	NZ	M102	Ligation PH	24	CT	-0.256948	Ligation PH	-0.219527	-0.0374211	-0.0374211	0	-0.0374211	9.96262	11.1236	15.1653	15.8588	11.8187	10.3224	11.9515	16.5521	14.327
Assay2	RHV103	BZ	M103	Ligation PH	24	CT	-0.869338	Ligation PH	-0.219527	-0.649811	-0.649811	0	-0.649811	10.1695	11.5533	15.8228	15.037	12.1676	10.8462	12.7608	16.9353	14.5838
Assay2	RHV104	BZ	M104	Ligation PH	24	CT	-0.587717	Ligation PH	-0.219527	-0.36819	-0.36819	0	-0.36819	10.2481	11.7425	15.1529	15.1494	11.9997	10.413	12.2007	16.7546	14.5402
Assay2	RHV109	BZ	M105	Ligation PH	24	CT	-0.451365	Ligation PH	-0.219527	-0.231838	-0.231838	0	-0.231838	10.1462	11.9068	15.6567	16.243	12.2817	10.6304	12.2705	16.6706	14.508
Assay2	RHV111	BZ	M106	Ligation PH	24	CT	-0.367283	Ligation PH	-0.219527	-0.147756	-0.147756	0	-0.147756	9.82958	11.7133	15.462	15.2787	12.0548	10.607	12.198	16.9005	14.2963
Assay2	RHV114	BZ	M107	Ligation PH	24	CT	-0.466741	Ligation PH	-0.219527	-0.247214	-0.247214	0	-0.247214	10.1281	10.8583	15.8118	15.4214	12.2097	10.8321	12.3037	16.9541	14.5319
Assay2	RHV115	BZ	M108	Ligation PH	24	CT	-1.01239	Ligation PH	-0.219527	-0.792863	-0.792863	0	-0.792863	10.2309	11.1394	15.5381	15.5002	12.3121	10.8282	12.3432	16.6924	14.331
Assay2	RHV103	OZ	M109	Ligation PH	24	CT	-1.61052	Ligation PH	-0.219527	-1.39099	-1.39099	0	-1.39099	9.68068	11.6704	16.6711	15.7092	12.9019	11.6069	13.1165	18.0708	14.1662
Assay2	RHV104	OZ	M110	Ligation PH	24	CT	-1.16787	Ligation PH	-0.219527	-0.94834	-0.94834	0	-0.94834	9.62288	11.4362	15.8225	16.1572	12.5902	11.1276	12.6709	17.6343	14.1398
Assay2	RHV109	OZ	M111	Ligation PH	24	CT	-1.47077	Ligation PH	-0.219527	-1.25124	-1.25124	0	-1.25124	9.99762	11.9439	16.3225	16.3234	12.5925	11.2287	12.9184	17.5823	14.5852
Assay2	RHV111	OZ	M112	Ligation PH	24	CT	-0.916986	Ligation PH	-0.219527	-0.697459	-0.697459	0	-0.697459	9.66559	11.999	16.5384	15.8451	12.773	11.2409	12.845	17.6587	13.8665
Assay2	RHV114	OZ	M113	Ligation PH	24	CT	-0.125373	Ligation PH	-0.219527	0.094154	0.094154	0	0.094154	9.80416	11.6843	16.2849	15.4795	12.4689	11.45	12.8699	17.772	14.0163
Assay2	RHV115	OZ	M114	Ligation PH	24	CT	-1.72201	Ligation PH	-0.219527	-1.50248	-1.50248	0	-1.50248	9.71727	11.6945	16.2337	15.9141	12.5671	11.4465	13.1371	17.8971	14.228
Assay2	RHV093	NZ	M115	Ligation PH	48	CT	-0.964473	Ligation PH	-0.219527	-0.744946	-0.744946	0	-0.744946	10.1001	11.0181	14.7923	14.9622	11.487	10.4949	12.1144	13.3787	13.7063
Assay2	RHV094	NZ	M116	Ligation PH	48	CT	-0.249281	Ligation PH	-0.219527	-0.0297545	-0.0297545	0	-0.0297545	10.1751	11.5049	15.0977	15.5334	12.1121	10.5827	12.3395	14.1602	13.9993
Assay2	RHV097	NZ	M117	Ligation PH	48	CT	-0.832306	Ligation PH	-0.219527	-0.612779	-0.612779	0	-0.612779	10.2092	10.9818	14.9025	15.1436	12.0348	10.6939	12.4587	14.3907	13.9853
Assay2	RHV099	NZ	M119	Ligation PH	48	CT	0.634656	Ligation PH	-0.219527	0.854183	0.854183	0	0.854183	9.48012	11.1491	14.4062	14.7478	11.4659	10.1128	11.3026	13.7631	12.9733
Assay2	RHV102	NZ	M120	Ligation PH	48	CT	-0.669515	Ligation PH	-0.219527	-0.449988	-0.449988	0	-0.449988	10.0946	10.7777	14.9698	14.734	11.3119	10.3374	11.8746	13.7885	13.5916
Assay2	RHV093	BZ	M121	Ligation PH	48	CT	-1.59539	Ligation PH	-0.219527	-1.37587	-1.37587	0	-1.37587	9.76167	11.5758	15.7411	15.3928	12.3017	11.1479	12.686	14.4178	14.1074
Assay2	RHV094	BZ	M122	Ligation PH	48	CT	-0.474484	Ligation PH	-0.219527	-0.254957	-0.254957	0	-0.254957	10.2683	11.9855	15.1046	15.1561	12.31	10.7531	12.6675	14.4943	14.0788
Assay2	RHV097	BZ	M123	Ligation PH	48	CT	-0.350325	Ligation PH	-0.219527	-0.130798	-0.130798	0	-0.130798	9.69111	11.1495	14.8377	15.1137	12.0816	10.5892	12.3064	14.1356	13.784
Assay2	RHV098	BZ	M124	Ligation PH	48	CT	-1.27238	Ligation PH	-0.219527	-1.05285	-1.05285	0	-1.05285	10.1288	11.4086	15.2986	15.1983	12.0853	10.9547	12.7732	14.868	14.1312
Assay2	RHV099	BZ	M125	Ligation PH	48	CT	-0.691102	Ligation PH	-0.219527	-0.471575	-0.471575	0	-0.471575	9.6894	12.0058	16.0592	15.3643	12.8726	11.1851	12.8185	15.2325	14.3035
Assay2	RHV102	BZ	M126	Ligation PH	48	CT	-0.656073	Ligation PH	-0.219527	-0.436546	-0.436546	0	-0.436546	9.66524	10.8373	15.1812	14.7369	11.6559	10.5353	12.0632	13.6634	13.3965
Assay2	RHV093	OZ	M127	Ligation PH	48	CT	-1.39286	Ligation PH	-0.219527	-1.17333	-1.17333	0	-1.17333	9.95505	12.2376	15.9015	15.4575	12.6967	11.1664	13.1404	15.2397	14.3667
Assay2	RHV094	OZ	M128	Ligation PH	48	CT	-1.72384	Ligation PH	-0.219527	-1.50431	-1.50431	0	-1.50431	9.73941	12.2631	16.2831	15.4848	12.8631	11.5978	13.3242	15.8807	14.4689
Assay2	RHV097	OZ	M129	Ligation PH	48	CT	-1.33828	Ligation PH	-0.219527	-1.11875	-1.11875	0	-1.11875	9.4422	11.5228	15.9725	15.5903	12.4923	11.2392	12.9873	15.0111	14.1378
Assay2	RHV098	OZ	M130	Ligation PH	48	CT	-0.963657	Ligation PH	-0.219527	-0.74413	-0.74413	0	-0.74413	9.44597	11.8106	15.433	14.9364	12.4532	11.0114	12.6624	15.6077	13.475
Assay2	RHV099	OZ	M131	Ligation PH	48	CT	-0.297583	Ligation PH	-0.219527	-0.0780561	-0.0780561	0	-0.0780561	9.59218	12.0922	16.232	15.3899	12.8248	11.3051	12.6887	15.4782	14.3022
Assay2	RHV102	OZ	M132	Ligation PH	48	CT	-0.607683	Ligation PH	-0.219527	-0.388156	-0.388156	0	-0.388156	9.71028	11.8911	15.8829	15.18	12.6298	10.9731	12.5796	14.9137	14.2618
Assay2	RHV091	NZ	M133	Ligation PH	168	CT	-0.667221	Ligation PH	-0.219527	-0.447694	-0.447694	0	-0.447694	10.8712	12.6853	15.8024	16.6473	13.0192	11.992	13.7428	16.4961	14.9718
Assay2	RHV092	NZ	M134	Ligation PH	168	CT	0.249697	Ligation PH	-0.219527	0.469224	0.469224	0	0.469224	10.8568	12.6352	15.6898	16.5141	12.8333	11.7671	13.4943	16.0307	14.6835
Assay2	RHV107	NZ	M135	Ligation PH	168	CT	0.267866	Ligation PH	-0.219527	0.487393	0.487393	0	0.487393	9.99553	12.0759	15.5925	16.2197	12.6787	11.728	13.3907	16.0086	14.704
Assay2	RHV108	NZ	M136	Ligation PH	168	CT	0.929076	Ligation PH	-0.219527	1.1486	1.1486	0	1.1486	10.85	11.2112	14.5197	16.5543	11.5609	10.4378	12.1283	15.9987	14.3709
Assay2	RHV110	NZ	M137	Ligation PH	168	CT	0.10047	Ligation PH	-0.219527	0.319997	0.319997	0	0.319997	10.5171	12.5567	15.8169	16.6628	12.6963	11.556	13.195	15.9707	15.0334
Assay2	RHV113	NZ	M138	Ligation PH	168	CT	0.738078	Ligation PH	-0.219527	0.957605	0.957605	0	0.957605	10.1032	12.5585	15.4938	16.3731	12.4413	11.307	12.7772	16.1476	14.5283
Assay2	RHV091	BZ	M139	Ligation PH	168	CT	1.03304	Ligation PH	-0.219527	1.25256	1.25256	0	1.25256	11.1666	12.4095	14.9451	16.4427	12.8424	11.6137	13.197	16.0563	14.3876
Assay2	RHV092	BZ	M140	Ligation PH	168	CT	1.26806	Ligation PH	-0.219527	1.48759	1.48759	0	1.48759	10.6902	12.3801	15.5666	16.392	12.6605	11.5941	13.1321	16.2002	14.7096
Assay2	RHV107	BZ	M141	Ligation PH	168	CT	0.779605	Ligation PH	-0.219527	0.999132	0.999132	0	0.999132	10.2584	12.0269	15.233	16.3751	12.5341	11.3547	12.8969	15.6413	14.6141
Assay2	RHV108	BZ	M142	Ligation PH	168	CT	0.7467	Ligation PH	-0.219527	0.966227	0.966227	0	0.966227	10.2905	12.3842	15.5721	16.407	12.6601	11.5476	12.9821	16.3963	14.7806
Assay2	RHV110	BZ	M143	Ligation PH	168	CT	0.47005	Ligation PH	-0.219527	0.689577	0.689577	0	0.689577	10.6459	12.417	15.7571	16.6952	12.4583	11.4561	13.0534	16.0416	15.1335
Assay2	RHV113	BZ	M144	Ligation PH	168	CT	0.0391949	Ligation PH	-0.219527	0.258722	0.258722	0	0.258722	9.96329	12.5271	15.763	16.4651	12.6904	11.5403	13.0762	16.6644	14.7001
Assay2	RHV091	OZ	M145	Ligation PH	168	CT	0.962423	Ligation PH	-0.219527	1.18195	1.18195	0	1.18195	10.6984	12.59	15.5974	16.2891	12.7288	11.6187	13.0677	16.6242	14.2332
Assay2	RHV092	OZ	M146	Ligation PH	168	CT	0.0442283	Ligation PH	-0.219527	0.263755	0.263755	0	0.263755	10.0466	12.3771	16.0243	16.5771	12.7853	11.8898	13.3269	16.1572	14.6765
Assay2	RHV107	OZ	M147	Ligation PH	168	CT	0.434884	Ligation PH	-0.219527	0.654411	0.654411	0	0.654411	9.96651	12.8241	15.6242	16.1867	12.7375	11.5719	13.1217	15.9216	14.6892
Assay2	RHV108	OZ	M148	Ligation PH	168	CT	0.155543	Ligation PH	-0.219527	0.37507	0.37507	0	0.37507	9.94545	12.7146	15.7879	16.4767	13.2989	12.3212	13.5859	16.3654	14.8276
Assay2	RHV110	OZ	M149	Ligation PH	168	CT	0.638759	Ligation PH	-0.219527	0.858286	0.858286	0	0.858286	10.1781	12.6024	15.7068	16.2961	12.6972	11.5049	13.3469	16.3754	14.7171
Assay2	RHV113	OZ	M150	Ligation PH	168	CT	0.115077	Ligation PH	-0.219527	0.334604	0.334604	0	0.334604	10.3274	12.4579	15.4128	16.6697	12.5422	11.4265	12.8877	16.1579	14.3966
Assay2	RHV149	NZ	M151	Ligation PH M	0	CT	1.10793	Ligation PH M	0.131822	0.976106	0.976106	0	0.976106	10.4523	12.2472	15.8224	16.8454	12.7648	11.4413	12.7697	15.7151	14.9567
Assay2	RHV150	NZ	M152	Ligation PH M	0	CT	0.502235	Ligation PH M	0.131822	0.370413	0.370413	0	0.370413	10.3588	11.8125	15.7782	16.8075	12.4921	11.4972	12.8639	15.9165	15.0602
Assay2	RHV151	NZ	M153	Ligation PH M	0	CT	1.26692	Ligation PH M	0.131822	1.13509	1.13509	0	1.13509	10.699	12.3738	15.4243	16.1636	12.6326	11.3005	12.6449	15.8283	14.9054
Assay2	RHV152	NZ	M154	Ligation PH M	0	CT	2.00453	Ligation PH M	0.131822	1.87271	1.87271	0	1.87271	10.727	12.8048	15.902	16.4155	12.723	11.1274	12.8305	16.7964	14.7481
Assay2	RHV153	NZ	M155	Ligation PH M	0	CT	0.837275	Ligation PH M	0.131822	0.705454	0.705454	0	0.705454	10.4455	12.7407	15.4728	16.6121	12.9916	11.6302	13.2712	16.3633	14.7844
Assay2	RHV154	NZ	M156	Ligation PH M	0	CT	0.879641	Ligation PH M	0.131822	0.747819	0.747819	0	0.747819	10.6611	12.2495	15.0801	16.6456	12.5232	11.2131	12.897	16.1809	14.5026
Assay2	RHV149	BZ	M157	Ligation PH M	0	CT	0.974272	Ligation PH M	0.131822	0.84245	0.84245	0	0.84245	10.1633	12.1018	15.8826	16.9427	12.4726	11.3012	12.6677	15.8577	15.0007
Assay2	RHV150	BZ	M158	Ligation PH M	0	CT	0.660642	Ligation PH M	0.131822	0.52882	0.52882	0	0.52882	10.133	12.2138	15.5953	16.7876	12.397	11.4454	13.0563	15.359	14.8486
Assay2	RHV151	BZ	M159	Ligation PH M	0	CT	1.34241	Ligation PH M	0.131822	1.21059	1.21059	0	1.21059	10.6848	11.9076	15.2634	16.796	12.3441	11.247	12.7264	15.805	14.6986
Assay2	RHV153	BZ	M160	Ligation PH M	0	CT	0.211188	Ligation PH M	0.131822	0.0793663	0.0793663	0	0.0793663	10.2745	12.3014	15.5318	16.0965	12.9598	11.7641	13.1349	16.2644	14.7665
Assay2	RHV152	BZ	M161	Ligation PH M	0	CT	1.30717	Ligation PH M	0.131822	1.17535	1.17535	0	1.17535	10.9413	12.8287	15.6819	16.2336	12.7136	11.2831	12.8808	16.6929	14.7924
Assay2	RHV154	BZ	M162	Ligation PH M	0	CT	1.75523	Ligation PH M	0.131822	1.62341	1.62341	0	1.62341	10.4161	12.7074	15.2725	16.3269	12.7096	11.1518	12.7124	16.2459	14.6008
Assay2	RHV149	OZ	M163	Ligation PH M	0	CT	0.404539	Ligation PH M	0.131822	0.272717	0.272717	0	0.272717	10.1617	12.3819	16.0892	16.988	12.6121	11.5739	13.0592	15.7467	14.8586
Assay2	RHV150	OZ	M164	Ligation PH M	0	CT	0.938103	Ligation PH M	0.131822	0.806281	0.806281	0	0.806281	10.343	11.9739	15.4322	16.5376	12.7242	11.3941	12.7704	15.4446	14.722
Assay2	RHV151	OZ	M165	Ligation PH M	0	CT	1.52582	Ligation PH M	0.131822	1.394	1.394	0	1.394	10.7291	12.4704	15.4255	16.4798	12.7104	11.1308	12.4431	15.6376	14.7261
Assay2	RHV152	OZ	M166	Ligation PH M	0	CT	2.01909	Ligation PH M	0.131822	1.88727	1.88727	0	1.88727	10.4655	12.5663	15.6093	16.7258	12.8334	11.3893	12.5079	16.69	14.4378
Assay2	RHV153	OZ	M167	Ligation PH M	0	CT	1.22391	Ligation PH M	0.131822	1.09209	1.09209	0	1.09209	10.5922	12.7133	15.6195	16.0194	12.911	11.6351	12.9076	15.8571	14.8152
Assay2	RHV154	OZ	M168	Ligation PH M	0	CT	1.17212	Ligation PH M	0.131822	1.0403	1.0403	0	1.0403	10.4667	12.7349	15.5377	16.3704	12.5448	11.2355	12.9167	16.4947	14.8713
Assay2	RHV128	NZ	M169	Ligation PH M	24	CT	-0.0249487	Ligation PH M	0.131822	-0.156771	-0.156771	0	-0.156771	10.4208	11.6889	16.0641	14.6536	12.2954	10.6479	12.3556	16.4812	14.9865
Assay2	RHV129	NZ	M170	Ligation PH M	24	CT	0.483291	Ligation PH M	0.131822	0.351469	0.351469	0	0.351469	9.83843	11.4304	15.0936	14.7037	11.7497	10.0365	11.6964	16.6844	14.6532
Assay2	RHV130	NZ	M171	Ligation PH M	24	CT	0.874438	Ligation PH M	0.131822	0.742616	0.742616	0	0.742616	9.762	11.3798	14.609	13.9322	11.8962	10.1004	11.8217	15.8437	14.297
Assay2	RHV131	NZ	M172	Ligation PH M	24	CT	0.285374	Ligation PH M	0.131822	0.153553	0.153553	0	0.153553	10.5487	12.2295	15.6004	14.12	11.5492	9.85554	11.6455	16.2416	14.9017
Assay2	RHV132	NZ	M173	Ligation PH M	24	CT	-0.195917	Ligation PH M	0.131822	-0.327739	-0.327739	0	-0.327739	10.212	12.1811	15.5776	14.8372	12.452	10.81	12.477	16.226	14.8638
Assay2	RHV133	NZ	M174	Ligation PH M	24	CT	-0.500227	Ligation PH M	0.131822	-0.632049	-0.632049	0	-0.632049	10.1977	11.6602	15.6257	14.7514	12.2991	10.8987	12.5495	16.275	14.7834
Assay2	RHV128	BZ	M175	Ligation PH M	24	CT	-0.824312	Ligation PH M	0.131822	-0.956133	-0.956133	0	-0.956133	10.2858	11.3324	16.046	14.6815	12.2547	11.1006	12.6316	17.2739	14.9494
Assay2	RHV129	BZ	M176	Ligation PH M	24	CT	0.580296	Ligation PH M	0.131822	0.448474	0.448474	0	0.448474	9.76883	12.444	16.0897	15.5065	12.7258	11.2313	12.6986	17.8175	14.6931
Assay2	RHV130	BZ	M177	Ligation PH M	24	CT	0.0959029	Ligation PH M	0.131822	-0.035919	-0.035919	0	-0.035919	10.1487	12.1481	15.7895	14.7262	12.3365	10.8133	12.3826	16.853	14.9359
Assay2	RHV131	BZ	M178	Ligation PH M	24	CT	-0.777511	Ligation PH M	0.131822	-0.909333	-0.909333	0	-0.909333	10.3403	11.4876	15.9181	14.7372	12.7091	11.2609	12.838	16.7528	14.9957
Assay2	RHV132	BZ	M179	Ligation PH M	24	CT	-0.524987	Ligation PH M	0.131822	-0.656809	-0.656809	0	-0.656809	10.0645	11.7028	15.6812	15.1912	12.6336	11.2385	12.7579	16.9614	14.3283
Assay2	RHV133	BZ	M180	Ligation PH M	24	CT	-0.401454	Ligation PH M	0.131822	-0.533276	-0.533276	0	-0.533276	10.1415	11.5388	15.5195	14.5657	12.1445	10.6648	12.2953	16.7186	14.8635
Assay2	RHV128	OZ	M181	Ligation PH M	24	CT	0.0966329	Ligation PH M	0.131822	-0.035189	-0.035189	0	-0.035189	9.74832	12.3639	16.0121	15.6048	12.7548	11.2341	12.8181	18.3126	14.4695
Assay2	RHV129	OZ	M182	Ligation PH M	24	CT	-0.25439	Ligation PH M	0.131822	-0.386212	-0.386212	0	-0.386212	9.94551	12.2318	16.0927	16.2835	12.6752	11.5686	12.9238	18.1207	14.0683
Assay2	RHV130	OZ	M183	Ligation PH M	24	CT	-0.740143	Ligation PH M	0.131822	-0.871964	-0.871964	0	-0.871964	9.59301	12.711	16.6901	16.0395	13.1054	11.5781	13.0476	18.3839	14.4367
Assay2	RHV131	OZ	M184	Ligation PH M	24	CT	-0.680172	Ligation PH M	0.131822	-0.811994	-0.811994	0	-0.811994	9.84845	12.4454	16.447	15.7191	13.2054	11.6224	13.143	18.1553	14.7065
Assay2	RHV132	OZ	M185	Ligation PH M	24	CT	0.296463	Ligation PH M	0.131822	0.164641	0.164641	0	0.164641	9.71613	11.9775	15.7457	15.4808	12.5578	11.2594	12.3586	17.8892	14.3595
Assay2	RHV133	OZ	M186	Ligation PH M	24	CT	-0.559994	Ligation PH M	0.131822	-0.691816	-0.691816	0	-0.691816	9.69984	12.3346	16.51	15.8442	12.722	11.2501	12.9773	17.4547	14.4233
Assay2	RHV155	NZ	M187	Ligation PH M	48	CT	-0.00813952	Ligation PH M	0.131822	-0.139961	-0.139961	0	-0.139961	10.0761	11.7404	15.3529	15.5533	12.1505	10.7211	12.5405	14.0344	14.2527
Assay2	RHV156	NZ	M188	Ligation PH M	48	CT	0.50459	Ligation PH M	0.131822	0.372768	0.372768	0	0.372768	10.0025	12.3089	15.443	15.6086	12.6618	11.2681	12.8925	15.3751	14.2623
Assay3	RHV157	NZ	M189	Ligation PH M	48	CT	-0.165519	Ligation PH M	0.131822	-0.29734	-0.29734	0	-0.29734	10.0168	11.7765	15.1336	15.2831	12.1477	10.8117	12.5407	14.6343	14.1025
Assay3	RHV158	NZ	M190	Ligation PH M	48	CT	-0.242847	Ligation PH M	0.131822	-0.374669	-0.374669	0	-0.374669	9.89164	11.4907	14.5141	14.9469	11.9717	10.4814	12.3064	14.0167	13.9704
Assay3	RHV159	NZ	M191	Ligation PH M	48	CT	-0.105792	Ligation PH M	0.131822	-0.237614	-0.237614	0	-0.237614	9.49319	10.8189	14.6738	14.4233	11.6883	10.2815	11.9379	13.5471	13.5897
Assay3	RHV160	NZ	M192	Ligation PH M	48	CT	0.842334	Ligation PH M	0.131822	0.710512	0.710512	0	0.710512	10.1759	11.3278	15.21	15.3736	11.838	10.4587	12.0567	14.334	14.3953
Assay2	RHV155	BZ	M193	Ligation PH M	48	CT	-0.481703	Ligation PH M	0.131822	-0.613525	-0.613525	0	-0.613525	10.0694	11.45	15.2088	15.5207	12.175	10.7541	12.5262	14.197	14.4028
Assay3	RHV156	BZ	M194	Ligation PH M	48	CT	-0.458563	Ligation PH M	0.131822	-0.590385	-0.590385	0	-0.590385	10.0585	12.0871	15.3236	15.3625	12.4683	11.0511	12.6651	14.6741	14.2556
Assay3	RHV157	BZ	M195	Ligation PH M	48	CT	-0.621397	Ligation PH M	0.131822	-0.753219	-0.753219	0	-0.753219	10.0606	12.1778	15.4337	15.5034	12.6539	11.2171	12.8114	15.2245	14.2522
Assay3	RHV158	BZ	M196	Ligation PH M	48	CT	0.143493	Ligation PH M	0.131822	0.0116707	0.0116707	0	0.0116707	9.94887	11.6091	14.5019	14.5846	11.8333	10.0824	11.7445	14.1879	13.6722
Assay3	RHV159	BZ	M197	Ligation PH M	48	CT	-1.00657	Ligation PH M	0.131822	-1.13839	-1.13839	0	-1.13839	9.65687	12.1456	15.9937	15.3743	12.5282	11.2809	12.8621	15.4039	14.5911
Assay3	RHV160	BZ	M198	Ligation PH M	48	CT	-0.346876	Ligation PH M	0.131822	-0.478698	-0.478698	0	-0.478698	10.0793	11.7603	15.4226	15.4194	12.2051	10.7878	12.4486	14.8504	14.1264
Assay2	RHV155	OZ	M199	Ligation PH M	48	CT	-0.251557	Ligation PH M	0.131822	-0.383379	-0.383379	0	-0.383379	9.8714	12.5875	15.8751	15.3846	12.8369	11.433	13.0056	15.1677	14.5618
Assay3	RHV156	OZ	M200	Ligation PH M	48	CT	-1.37362	Ligation PH M	0.131822	-1.50544	-1.50544	0	-1.50544	9.65819	12.4692	16.0425	15.6399	12.8398	11.6564	13.2739	15.8197	14.3658
Assay3	RHV157	OZ	M201	Ligation PH M	48	CT	-0.698636	Ligation PH M	0.131822	-0.830458	-0.830458	0	-0.830458	9.35208	13.0116	16.4656	15.1565	13.0151	11.5021	13.0187	16.3434	14.2421
Assay3	RHV158	OZ	M202	Ligation PH M	48	CT	-1.00624	Ligation PH M	0.131822	-1.13806	-1.13806	0	-1.13806	9.88278	12.4588	15.9869	15.4085	12.9636	11.4542	13.1101	16.153	14.1252
Assay3	RHV159	OZ	M203	Ligation PH M	48	CT	-0.578556	Ligation PH M	0.131822	-0.710377	-0.710377	0	-0.710377	9.43823	12.2427	15.961	14.8167	12.5163	10.9971	12.6375	15.3907	14.517
Assay3	RHV160	OZ	M204	Ligation PH M	48	CT	-0.781207	Ligation PH M	0.131822	-0.913029	-0.913029	0	-0.913029	9.73552	12.6903	16.2593	14.9379	12.8412	11.3576	12.8728	15.6277	14.3873
Assay3	RHV116	NZ	M205	Ligation PH M	168	CT	0.754609	Ligation PH M	0.131822	0.622787	0.622787	0	0.622787	10.4697	12.3207	15.3698	16.5906	12.8831	11.4395	12.9685	15.9129	14.6325
Assay3	RHV117	NZ	M206	Ligation PH M	168	CT	0.0392662	Ligation PH M	0.131822	-0.0925557	-0.0925557	0	-0.0925557	10.7013	12.4549	15.8783	16.8034	13.2055	11.8801	13.5202	16.1292	14.9711
Assay3	RHV118	NZ	M207	Ligation PH M	168	CT	-0.691169	Ligation PH M	0.131822	-0.822991	-0.822991	0	-0.822991	10.6912	12.946	16.3615	16.7912	13.4388	12.2068	13.8587	17.7752	15.0357
Assay3	RHV119	NZ	M208	Ligation PH M	168	CT	0.591789	Ligation PH M	0.131822	0.459967	0.459967	0	0.459967	10.5531	12.139	15.0928	16.6176	12.9451	11.743	13.2556	15.6313	14.5826
Assay3	RHV120	NZ	M209	Ligation PH M	168	CT	0.0239143	Ligation PH M	0.131822	-0.107908	-0.107908	0	-0.107908	11.0378	12.4254	15.9443	16.6849	12.9473	11.8864	13.4975	17.1827	15.1913
Assay3	RHV121	NZ	M210	Ligation PH M	168	CT	-0.337264	Ligation PH M	0.131822	-0.469086	-0.469086	0	-0.469086	11.0638	12.1402	15.8388	16.5819	13.0738	12.0182	13.6395	15.8492	14.7271
Assay3	RHV116	BZ	M211	Ligation PH M	168	CT	0.49723	Ligation PH M	0.131822	0.365408	0.365408	0	0.365408	10.8147	12.9198	15.6005	16.7217	13.2259	11.7733	13.2719	15.8292	14.5738
Assay3	RHV117	BZ	M212	Ligation PH M	168	CT	-0.235953	Ligation PH M	0.131822	-0.367774	-0.367774	0	-0.367774	10.745	12.7782	16.2278	16.9626	13.2001	12.0606	13.6711	17.3398	14.9042
Assay3	RHV118	BZ	M213	Ligation PH M	168	CT	-0.533564	Ligation PH M	0.131822	-0.665386	-0.665386	0	-0.665386	10.7256	12.4339	15.9943	16.942	13.3327	12.1643	13.7612	17.1997	15.0932
Assay3	RHV119	BZ	M214	Ligation PH M	168	CT	0.1897	Ligation PH M	0.131822	0.0578783	0.0578783	0	0.0578783	10.7587	12.121	15.782	16.7243	13.0165	11.9439	13.4782	15.8373	14.9241
Assay3	RHV120	BZ	M215	Ligation PH M	168	CT	-0.333243	Ligation PH M	0.131822	-0.465065	-0.465065	0	-0.465065	11.1375	12.44	16.1112	16.5495	12.9361	11.867	13.5871	16.7307	14.7437
Assay3	RHV121	BZ	M216	Ligation PH M	168	CT	-0.351144	Ligation PH M	0.131822	-0.482966	-0.482966	0	-0.482966	11.1394	12.9353	15.7577	17.017	13.3275	12.1738	13.7229	16.3157	14.9234
Assay3	RHV116	OZ	M217	Ligation PH M	168	CT	-0.0862122	Ligation PH M	0.131822	-0.218034	-0.218034	0	-0.218034	10.7456	13.0079	16.1682	16.5855	13.3683	11.8743	13.5964	16.3863	14.8671
Assay3	RHV117	OZ	M218	Ligation PH M	168	CT	-0.252183	Ligation PH M	0.131822	-0.384005	-0.384005	0	-0.384005	10.4909	12.4089	16.2133	17.3392	12.9929	12.1073	13.5656	17.2568	14.7748
Assay3	RHV118	OZ	M219	Ligation PH M	168	CT	-0.199275	Ligation PH M	0.131822	-0.331097	-0.331097	0	-0.331097	10.6879	12.6545	15.7151	16.9582	13.3602	12.1715	13.5503	16.9948	14.8038
Assay3	RHV119	OZ	M220	Ligation PH M	168	CT	-0.467448	Ligation PH M	0.131822	-0.59927	-0.59927	0	-0.59927	10.8073	12.6953	16.2808	16.6374	13.3733	12.09	13.7438	16.1121	15.1974
Assay3	RHV120	OZ	M221	Ligation PH M	168	CT	-0.473745	Ligation PH M	0.131822	-0.605567	-0.605567	0	-0.605567	11.0859	12.6406	15.8826	16.8227	13.1587	11.9645	13.7696	16.9261	14.7703
Assay3	RHV121	OZ	M222	Ligation PH M	168	CT	0.631307	Ligation PH M	0.131822	0.499485	0.499485	0	0.499485	10.9657	12.746	15.9843	16.9354	12.8995	11.8615	13.2333	16.1558	14.9369
Assay3	RHV134	NZ	M223	Ligation PH L	0	CT	0.626089	Ligation PH L	0.121165	0.504924	0.504924	0	0.504924	10.9206	12.7941	15.4616	16.6511	12.8067	11.4695	12.9839	15.6844	14.8008
Assay3	RHV138	NZ	M224	Ligation PH L	0	CT	0.128664	Ligation PH L	0.121165	0.00749933	0.00749933	0	0.00749933	10.4408	12.5755	15.7166	16.7722	12.7383	11.5982	13.1148	16.6109	14.5838
Assay3	RHV139	NZ	M225	Ligation PH L	0	CT	0.875922	Ligation PH L	0.121165	0.754757	0.754757	0	0.754757	11.0162	12.9512	15.4309	16.6923	13.3374	11.9966	13.2399	15.9454	14.895
Assay3	RHV140	NZ	M226	Ligation PH L	0	CT	0.075065	Ligation PH L	0.121165	-0.0460998	-0.0460998	0	-0.0460998	10.9851	12.948	15.7336	16.739	13.0698	11.8221	13.3785	16.3364	15.1447
Assay3	RHV141	NZ	M227	Ligation PH L	0	CT	0.584079	Ligation PH L	0.121165	0.462914	0.462914	0	0.462914	10.5507	12.0774	15.4352	16.4809	12.8849	11.4021	13.0627	16.691	14.816
Assay3	RHV142	NZ	M228	Ligation PH L	0	CT	1.79993	Ligation PH L	0.121165	1.67876	1.67876	0	1.67876	10.5977	12.9242	15.3719	16.3748	12.7624	11.1634	12.5418	16.7613	14.9762
Assay3	RHV134	BZ	M229	Ligation PH L	0	CT	0.452014	Ligation PH L	0.121165	0.330849	0.330849	0	0.330849	10.8492	12.5969	15.6882	16.572	12.7817	11.3594	13.1488	15.7174	14.8153
Assay3	RHV138	BZ	M230	Ligation PH L	0	CT	0.0568688	Ligation PH L	0.121165	-0.064296	-0.064296	0	-0.064296	10.3332	12.6774	15.6455	17.0582	12.8502	11.7026	13.2382	17.4984	14.7099
Assay3	RHV139	BZ	M231	Ligation PH L	0	CT	0.435038	Ligation PH L	0.121165	0.313873	0.313873	0	0.313873	10.9448	12.9742	15.7066	16.8456	12.8913	11.7109	13.1123	16.4774	14.839
Assay3	RHV140	BZ	M232	Ligation PH L	0	CT	0.325164	Ligation PH L	0.121165	0.203999	0.203999	0	0.203999	10.8031	12.9694	16.0794	16.6901	12.8335	11.7883	13.1665	16.8815	15.0834
Assay3	RHV141	BZ	M233	Ligation PH L	0	CT	0.581358	Ligation PH L	0.121165	0.460193	0.460193	0	0.460193	10.5947	12.2279	15.5449	16.1747	13.001	11.4673	12.9471	16.7833	14.8947
Assay3	RHV142	BZ	M234	Ligation PH L	0	CT	1.22068	Ligation PH L	0.121165	1.09951	1.09951	0	1.09951	10.4843	12.2824	15.414	16.0087	12.5985	10.9781	12.6946	16.2091	14.5253
Assay3	RHV134	OZ	M235	Ligation PH L	0	CT	1.1006	Ligation PH L	0.121165	0.979432	0.979432	0	0.979432	10.633	12.6068	15.5335	16.3539	12.6227	11.4348	12.8421	16.0199	15.0277
Assay3	RHV138	OZ	M236	Ligation PH L	0	CT	0.254045	Ligation PH L	0.121165	0.13288	0.13288	0	0.13288	10.591	12.9198	15.7843	16.7809	13.0734	11.7681	13.2505	16.9775	14.8262
Assay3	RHV139	OZ	M237	Ligation PH L	0	CT	0.588721	Ligation PH L	0.121165	0.467556	0.467556	0	0.467556	10.9436	12.9439	15.8732	16.7289	12.9646	11.7103	13.2779	16.5346	14.8531
Assay3	RHV140	OZ	M238	Ligation PH L	0	CT	-0.178135	Ligation PH L	0.121165	-0.2993	-0.2993	0	-0.2993	10.7463	13.0397	16.2132	17.0762	13.0379	11.9226	13.4639	16.1863	14.7638
Assay3	RHV141	OZ	M239	Ligation PH L	0	CT	0.631042	Ligation PH L	0.121165	0.509877	0.509877	0	0.509877	10.7343	12.3579	15.1984	16.2499	12.9916	11.4499	12.8573	16.5243	14.536
Assay3	RHV142	OZ	M240	Ligation PH L	0	CT	1.19698	Ligation PH L	0.121165	1.07581	1.07581	0	1.07581	10.4974	11.9501	15.6016	16.3915	12.3263	11.0371	12.4353	16.096	14.8144
Assay3	RHV143	NZ	M241	Ligation PH L	24	CT	0.0878182	Ligation PH L	0.121165	-0.0333466	-0.0333466	0	-0.0333466	10.2859	11.444	15.6593	15.3435	12.1358	10.4337	12.006	17.2052	15.2957
Assay3	RHV144	NZ	M242	Ligation PH L	24	CT	0.00648258	Ligation PH L	0.121165	-0.114682	-0.114682	0	-0.114682	10.5368	11.5883	15.6495	15.4669	12.3763	10.7529	12.3766	16.8063	15.0054
Assay3	RHV145	NZ	M243	Ligation PH L	24	CT	1.26341	Ligation PH L	0.121165	1.14224	1.14224	0	1.14224	10.5453	11.6211	15.4694	14.7306	12.0692	10.3089	12.013	17.255	15.284
Assay3	RHV146	NZ	M244	Ligation PH L	24	CT	0.0803289	Ligation PH L	0.121165	-0.0408359	-0.0408359	0	-0.0408359	10.3081	11.8063	15.5058	15.3832	12.1878	10.7269	12.6117	16.7748	15.1353
Assay3	RHV148	NZ	M245	Ligation PH L	24	CT	0.890723	Ligation PH L	0.121165	0.769559	0.769559	0	0.769559	10.2959	12.1467	15.0198	14.9247	12.3604	10.6863	12.2175	15.364	14.6627
Assay3	RHV143	BZ	M246	Ligation PH L	24	CT	-0.596052	Ligation PH L	0.121165	-0.717217	-0.717217	0	-0.717217	10.1218	11.7538	16.2569	15.8294	12.5069	10.9473	12.8293	17.8736	15.0958
Assay3	RHV144	BZ	M247	Ligation PH L	24	CT	0.302425	Ligation PH L	0.121165	0.181261	0.181261	0	0.181261	10.4384	11.6796	15.32	15.4814	12.39	10.8302	12.2306	16.8876	14.6851
Assay3	RHV145	BZ	M248	Ligation PH L	24	CT	-0.613781	Ligation PH L	0.121165	-0.734946	-0.734946	0	-0.734946	10.582	11.3657	16.2079	14.5571	12.4596	10.9853	12.5383	17.2203	14.9495
Assay3	RHV146	BZ	M249	Ligation PH L	24	CT	-0.20368	Ligation PH L	0.121165	-0.324844	-0.324844	0	-0.324844	10.4395	11.7739	15.8002	15.4209	12.3617	10.7721	12.4629	17.2826	14.9952
Assay3	RHV148	BZ	M250	Ligation PH L	24	CT	0.00244167	Ligation PH L	0.121165	-0.118723	-0.118723	0	-0.118723	10.5067	11.8779	15.3022	14.8633	12.4055	10.7795	12.4978	15.644	15.187
Assay3	RHV143	OZ	M251	Ligation PH L	24	CT	-0.144398	Ligation PH L	0.121165	-0.265563	-0.265563	0	-0.265563	10.0875	11.3217	16.8306	15.8553	12.3395	11.1726	12.6523	18.5795	14.452
Assay3	RHV144	OZ	M252	Ligation PH L	24	CT	0.0153921	Ligation PH L	0.121165	-0.105773	-0.105773	0	-0.105773	10.0334	11.79	16.8269	15.6451	12.6305	11.2387	12.7768	18.2862	14.193
Assay3	RHV145	OZ	M253	Ligation PH L	24	CT	-0.12988	Ligation PH L	0.121165	-0.251045	-0.251045	0	-0.251045	10.0421	11.3658	17.0423	15.8148	12.2537	11.1601	12.6573	18.4368	14.4996
Assay3	RHV146	OZ	M254	Ligation PH L	24	CT	-1.13591	Ligation PH L	0.121165	-1.25708	-1.25708	0	-1.25708	10.2108	11.9432	17.1225	16.1956	12.9791	11.5748	13.2898	18.5009	14.4075
Assay3	RHV148	OZ	M255	Ligation PH L	24	CT	-0.185272	Ligation PH L	0.121165	-0.306437	-0.306437	0	-0.306437	10.4713	11.8883	15.7892	15.1009	12.5581	10.8332	12.6146	15.7081	15.2901
Assay3	RHV135	NZ	M256	Ligation PH L	48	CT	0.165719	Ligation PH L	0.121165	0.0445546	0.0445546	0	0.0445546	9.67931	11.1909	14.9599	14.3427	11.6899	10.0609	11.7779	14.9192	13.6842
Assay3	RHV136	NZ	M257	Ligation PH L	48	CT	-0.397185	Ligation PH L	0.121165	-0.51835	-0.51835	0	-0.51835	10.1663	11.1947	15.1183	15.4912	12.0322	10.68	12.4042	14.4014	14.4748
Assay3	RHV137	NZ	M258	Ligation PH L	48	CT	0.230105	Ligation PH L	0.121165	0.10894	0.10894	0	0.10894	9.98282	11.7415	15.0528	15.1924	12.1489	10.6818	12.0694	14.9871	14.3863
Assay3	RHV162	NZ	M259	Ligation PH L	48	CT	-0.0494198	Ligation PH L	0.121165	-0.170585	-0.170585	0	-0.170585	9.89919	11.0527	15.0097	14.1059	11.5353	10.3193	11.9387	14.6854	14.1569
Assay3	RHV163	NZ	M260	Ligation PH L	48	CT	0.195341	Ligation PH L	0.121165	0.074176	0.074176	0	0.074176	9.90242	11.0777	14.619	14.7261	11.5769	10.205	11.7829	14.319	13.931
Assay3	RHV135	BZ	M261	Ligation PH L	48	CT	-1.01667	Ligation PH L	0.121165	-1.13783	-1.13783	0	-1.13783	9.99384	11.4539	16.1256	15.2363	12.285	10.9479	12.6307	15.1812	14.6058
Assay3	RHV136	BZ	M262	Ligation PH L	48	CT	-0.454615	Ligation PH L	0.121165	-0.57578	-0.57578	0	-0.57578	10.285	11.6765	15.5745	15.7179	12.4671	11.0826	12.7205	14.9586	14.6198
Assay3	RHV137	BZ	M263	Ligation PH L	48	CT	-0.000172052	Ligation PH L	0.121165	-0.121337	-0.121337	0	-0.121337	9.89812	11.7679	15.5702	14.1374	12.2686	10.6015	12.2781	15.6824	14.7246
Assay3	RHV162	BZ	M264	Ligation PH L	48	CT	-0.813472	Ligation PH L	0.121165	-0.934636	-0.934636	0	-0.934636	10.1589	11.2694	15.2509	14.9122	12.0845	10.8066	12.3471	14.7102	14.5073
Assay3	RHV163	BZ	M265	Ligation PH L	48	CT	0.552774	Ligation PH L	0.121165	0.431609	0.431609	0	0.431609	10.0392	11.2825	14.9633	15.3419	11.6751	10.3127	12.0142	14.8887	14.1875
Assay3	RHV135	OZ	M266	Ligation PH L	48	CT	-0.760057	Ligation PH L	0.121165	-0.881221	-0.881221	0	-0.881221	9.86466	11.8417	17.1789	16.2608	12.7242	11.6083	13.0466	19.0814	14.9077
Assay3	RHV136	OZ	M267	Ligation PH L	48	CT	-1.35274	Ligation PH L	0.121165	-1.47391	-1.47391	0	-1.47391	9.90235	12.1266	17.0048	16.2831	12.8245	11.7872	13.1522	18.2807	14.329
Assay3	RHV137	OZ	M268	Ligation PH L	48	CT	-1.00925	Ligation PH L	0.121165	-1.13041	-1.13041	0	-1.13041	9.99227	11.7836	17.4762	15.9462	12.5526	11.3669	13.0634	18.3808	14.4981
Assay3	RHV162	OZ	M269	Ligation PH L	48	CT	-0.126074	Ligation PH L	0.121165	-0.247239	-0.247239	0	-0.247239	9.88283	12.3533	17.1955	15.6946	13.002	11.4865	13.1296	18.5743	14.7742
Assay3	RHV163	OZ	M270	Ligation PH L	48	CT	0.336314	Ligation PH L	0.121165	0.215149	0.215149	0	0.215149	9.61475	11.601	14.896	14.6965	12.0016	10.4579	11.772	14.7761	13.7516
Assay3	RHV122	NZ	M271	Ligation PH L	168	CT	0.648547	Ligation PH L	0.121165	0.527382	0.527382	0	0.527382	10.5605	13.0309	15.9633	16.4337	12.8588	11.73	13.1761	17.0602	15.529
Assay3	RHV123	NZ	M272	Ligation PH L	168	CT	0.270091	Ligation PH L	0.121165	0.148926	0.148926	0	0.148926	10.7491	12.111	15.6199	16.4963	12.56	11.3722	12.9992	16.7688	14.9809
Assay3	RHV125	NZ	M273	Ligation PH L	168	CT	0.358872	Ligation PH L	0.121165	0.237707	0.237707	0	0.237707	10.4764	11.722	15.663	16.9406	12.5985	11.3609	13.1698	15.6154	14.8141
Assay3	RHV126	NZ	M274	Ligation PH L	168	CT	0.00727263	Ligation PH L	0.121165	-0.113892	-0.113892	0	-0.113892	10.7365	12.8375	15.9829	16.5729	12.9297	11.6315	13.4139	17.1251	15.1176
Assay3	RHV127	NZ	M275	Ligation PH L	168	CT	0.462455	Ligation PH L	0.121165	0.34129	0.34129	0	0.34129	10.5114	11.8974	15.8632	16.2379	12.7164	11.5779	13.0924	15.9148	15.0233
Assay3	RHV122	BZ	M276	Ligation PH L	168	CT	0.412723	Ligation PH L	0.121165	0.291558	0.291558	0	0.291558	10.5132	12.9615	15.9886	16.4362	12.9072	11.7861	13.2844	16.8847	15.2695
Assay3	RHV123	BZ	M277	Ligation PH L	168	CT	0.506072	Ligation PH L	0.121165	0.384907	0.384907	0	0.384907	10.8346	12.651	15.8842	16.6275	12.7192	11.4781	13.3462	17.3209	15.1601
Assay3	RHV125	BZ	M278	Ligation PH L	168	CT	0.841763	Ligation PH L	0.121165	0.720598	0.720598	0	0.720598	10.2442	11.9656	15.3846	16.1494	12.5989	11.168	12.6266	15.3529	14.2269
Assay3	RHV126	BZ	M279	Ligation PH L	168	CT	0.191387	Ligation PH L	0.121165	0.0702226	0.0702226	0	0.0702226	10.6896	12.959	15.7881	17.0528	12.6783	11.449	13.3158	17.1612	14.9742
Assay3	RHV127	BZ	M280	Ligation PH L	168	CT	0.455001	Ligation PH L	0.121165	0.333836	0.333836	0	0.333836	10.2952	11.8876	15.4276	16.4252	12.6214	11.4296	12.9175	15.5576	14.6628
Assay3	RHV122	OZ	M281	Ligation PH L	168	CT	-0.354994	Ligation PH L	0.121165	-0.476158	-0.476158	0	-0.476158	9.14737	13.0942	17.2737	16.35	12.5373	11.4076	12.8059	17.9749	14.5013
Assay3	RHV123	OZ	M282	Ligation PH L	168	CT	-0.816737	Ligation PH L	0.121165	-0.937902	-0.937902	0	-0.937902	9.11516	12.3886	17.1879	15.9898	12.7096	11.5729	12.9699	20.0687	14.3439
Assay3	RHV125	OZ	M283	Ligation PH L	168	CT	-0.00885207	Ligation PH L	0.121165	-0.130017	-0.130017	0	-0.130017	10.3043	12.5572	15.9841	15.9293	12.8823	11.4501	13.0714	15.7129	15.0122
Assay3	RHV126	OZ	M284	Ligation PH L	168	CT	-1.37443	Ligation PH L	0.121165	-1.4956	-1.4956	0	-1.4956	9.0471	12.8159	17.2452	15.66	12.931	11.6497	13.1714	19.4917	14.1429
Assay3	RHV127	OZ	M285	Ligation PH L	168	CT	0.139454	Ligation PH L	0.121165	0.0182894	0.0182894	0	0.0182894	10.4092	12.0731	15.6765	16.285	12.8782	11.6367	13.4466	15.581	14.5479

## Sheet: RNA_RIN
observation time	0h (before Ligation) = Normal			0h (after Ligation)			24h			48h			1w
gender	male			male			male			male			male
	RHV053	Gewebe	NZ:9,1 BZ: 9,2 OZ:9,1	RHV040	Gewebe	NZ:9,5 BZ: 9,4 OZ:9,4	RHV001	Gewebe	NZ:9,5 BZ:8,7 OZ:9,2	RHV041	Gewebe	NZ: 9,5 BZ: 9,1 OZ: 9,6	RHV020	Gewebe	NZ:9,2 BZ:9,6 OZ:9,7
	RHV055	Gewebe	NZ:9,6 BZ: 8,9 OZ:9,3	RHV046	Gewebe	NZ:9,5 BZ:9,4 OZ:9,1	RHV005	Gewebe	NZ: 9,5 BZ: 9,4 OZ: 9,5	RHV016	Gewebe	NZ: 9,4 BZ:9,6 OZ: 9,6	RHV025	Gewebe	NZ:9,5 BZ:9,6 OZ:9,6
	RHV056	Gewebe	NZ:9,4 BZ: 9,3 OZ:9,4	RHV050	Gewebe	NZ:9,5 BZ: 9,3 OZ:9,4	RHV008	Gewebe	NZ: 9,6 BZ: 9,9 OZ: 9,8	RHV-017	Gewebe	NZ: 9,4 BZ: 9,4 OZ: 9,6	RHV026	Gewebe	NZ:9,4 BZ:9,2 OZ:9,4
	RHV057	Gewebe	NZ:9,5 BZ: 9,5 OZ:9,4	RHV051	Gewebe	NZ:8,8 BZ: 8,6 OZ:8,8	RHV011	Gewebe	NZ: 9,8 BZ: 9,8 OZ: 9,5	RHV-018	Gewebe	NZ: 9,5 BZ: 9,5 OZ: 9,5	RHV027	Gewebe	NZ:9,5 BZ:9,6 OZ:9,6
	RHV058	Gewebe	NZ:9,6 BZ: 8,9 OZ:9,4	RHV052	Gewebe	NZ:9,5 BZ: 9,5 OZ:9,5				RHV021	Gewebe	NZ: 9,5 BZ: 9,8 OZ: 9,5	RHV028	Gewebe	NZ:9,5 BZ:9,5 OZ:9,5
										RHV022	Gewebe	NZ: 9,6 BZ: 9,2 OZ: 9,8	RHV031	Gewebe	NZ:9,5 BZ:9,4 OZ:9,2
observation time	0h + RHV + 70% PH			24h + RHV + 70% PH			48h + RHV + 70% PH			1w + RHV + 70% PH
gender	male			male			male			male
	RHV095	Gewebe	NZ: 9,5/1,7 BZ: 9,5/1,7 OZ: 9,5/1,7	RHV103	Gewebe	NZ:9,7/1,8 BZ:9,7/1,8 OZ:9,7/1,7	RHV093	Gewebe	NZ:9,8/1,8 BZ:9,8/1,7 OZ:10/1,7	RHV091	Gewebe	NZ:9,4/1,6 BZ:9,6/1,6 OZ:9,6/1,7
	RHV096	Gewebe	NZ: 9,4/1,7 BZ: 9,5/1,7 OZ: 9,5/1,7	RHV104	Gewebe	NZ:9,8/1,8 BZ:9,9/1,9 OZ:9,6/1,7	RHV094	Gewebe	NZ:10/1,9 BZ:10/1,8 OZ:9,9/1,8	RHV092	Gewebe	NZ:9,6/1,6 BZ:9,7/1,7 OZ:9,7/1,7
	RHV100	Gewebe	NZ:9,7/1,9 BZ:9,6/1,8 OZ:9,6/1,8	RHV109	Gewebe	NZ:9,6/1,8 BZ:10/1,8 OZ:9,6/1,7	RHV097	Gewebe	NZ:10/1,9 BZ:10/1,9 OZ:9,7/1,7	RHV107	Gewebe	NZ:9,7 BZ:9,6 OZ:9,8
	RHV101	Gewebe	NZ:9,6/1,7 BZ:9,6/1,7 OZ:9,6/1,8	RHV111	Gewebe	NZ:9,8/1,8 BZ:9,7/1,8 OZ:9,9/1,7	RHV098	Gewebe	NZ:10/2 BZ:10/1,9 OZ:10/1,9	RHV108	Gewebe	NZ:9,6/1,5 BZ:9,7/1,8 OZ:10/2,1
	RHV105	Gewebe	NZ:9,4/1,6 BZ:9,5/1,7 OZ:9,6/1,6	RHV114	Gewebe	NZ:9,8/1,9 BZ:9,7/1,8 OZ:9,7/1,8	RHV099	Gewebe	NZ:10/1,9 BZ:10/1,9 OZ:10/1,9	RHV110	Gewebe	NZ:9,6 BZ:9,7 OZ:9,5
	RHV106	Gewebe	NZ:9,5/1,8 BZ:9,5/1,8 OZ:9,6/1,8	RHV115	Gewebe	NZ:9,7/1,9 BZ:10/2 OZ:9,6/1,8	RHV102	Gewebe	NZ:10/2 BZ:10/2 OZ:10/1,9	RHV113	Gewebe	NZ:9,4 BZ:9,5 OZ:10
observation time	0h + RHV + 70% PH+ Molsidomine			24h + RHV + 60% PH+ Molsidomine			48h + RHV + 60% PH + Molsidomine			1w + RHV + 70% PH + Molsidomine			0h + RHV + 60% PH + L-NAME?			24h + RHV + 60% PH + L-NAME			48h + RHV + 60% PH + L-NAME			1w + RHV + 60% PH + L-NAME
gender	male			male			male			male			male			male			male			male
	RHV149	Gewebe	NZ:9,8 BZ:9,5 OZ:9,7	RHV128	Gewebe	NZ:9,8/1,8 BZ:10/1,9 OZ:9,7/1,8	RHV155	Gewebe	NZ:10 BZ:10 OZ:10	RHV116	Gewebe	NZ:9,6 BZ:9,6 OZ:9,7	RHV134	Gewebe	NZ:9,5 BZ:9,7 OZ:9,5	RHV143	Gewebe	NZ:9,6 BZ:9,2 OZ:8,6	RHV135	Gewebe	NZ:9,7 BZ:9,7 OZ:9,3	RHV122	Gewebe	NZ:9,4 BZ:9,6 OZ:9,6
	RHV150	Gewebe	NZ:10 BZ:10 OZ:9,7	RHV129	Gewebe	NZ:9,9 BZ:9,7 OZ:9,6	RHV156	Gewebe	NZ:10 BZ:9,8 OZ:10	RHV117	Gewebe	NZ:9,4/1,7 BZ:9,6/1,8 OZ:9,8/1,9	RHV138	Gewebe	NZ:9,2 BZ:8,8 OZ:9,1	RHV144	Gewebe	NZ:9,9 BZ:10 OZ:8,2	RHV136	Gewebe	NZ:10 BZ:10 OZ:8,9	RHV123	Gewebe	NZ:9,6 BZ:9,4 OZ:9,6
	RHV151	Gewebe	NZ:9,4 BZ:9,7 OZ:9,1	RHV130	Gewebe	NZ:9,7/1,9 BZ:9,8/1,9 OZ:9,6/1,9	RHV157	Gewebe	NZ:10 BZ:10 OZ:9,9	RHV118	Gewebe	NZ:9,8/1,8 BZ:9,8/2 OZ:9,8/1,9	RHV139	Gewebe	NZ:9,6/2 BZ:9,4/1,8 OZ:9	RHV145	Gewebe	NZ:9,6 BZ:9,5 OZ:7,7	RHV137	Gewebe	NZ:10 BZ:10 OZ:8,9	RHV125	Gewebe	NZ:9,5/1,7 BZ:9,7/1,7 OZ:9,6/1,8
	RHV152	Gewebe	NZ:8,9 BZ:9,5 OZ:9,5	RHV131	Gewebe	NZ:9,4 BZ:9,4 OZ:9,4	RHV158	Gewebe	NZ:10 BZ:10 OZ:10	RHV119	Gewebe	NZ:9,8/1,8 BZ:9,8/1,8 OZ:9,6/1,7	RHV140	Gewebe	NZ:9,6/1,9 BZ:9,5/1,8 OZ:9,5/1,8	RHV146	Gewebe	NZ:9,6 BZ:9,6 OZ:8,7	RHV162	Gewebe	NZ:10 BZ:10 OZ:9,4	RHV126	Gewebe	NZ:9,9 BZ:9,7 OZ:9,8
	RHV153	Gewebe	NZ:9,5 BZ:9,1 OZ:9,6	RHV132	Gewebe	NZ:9,5 BZ:9,4 OZ:9,6	RHV159	Gewebe	NZ:10 BZ:10 OZ:9,9	RHV120	Gewebe	NZ:9,6 BZ:9,7 OZ:9,5	RHV141	Gewebe	NZ:9,6 BZ:9,6 OZ:9,7	RHV147	Gewebe	NZ:10 BZ:9,8 OZ:6,3	RHV163	Gewebe	NZ:10 BZ:10 OZ:10	RHV127	Gewebe	NZ:9,5/1,8 BZ:9,4/1,8 OZ:9,6/1,9
	RHV154	Gewebe	NZ:10 BZ:10 OZ:10	RHV133	Gewebe	NZ:9,8 BZ:9,8 OZ:9,6	RHV160	Gewebe	NZ:10 BZ:10 OZ:10	RHV121	Gewebe	NZ:9,5/1,7 BZ:9,6/1,7 OZ:9,7/1,8	RHV142	Gewebe	NZ:9,6 BZ:9,6 OZ:9,6	RHV148	Gewebe	NZ:10 BZ:9,3 OZ:9,9

## Sheet: GenNames
Life Bestellnummer	Gene Name	Gen Symbol	RefSeq	Full Name
Mix R_D05	Actb	Actb	Rn00667869_m1 Actb	Actin, beta
Mix R_H04	Gapdh	Gapdh	Rn01775763_g1 Gapdh	GAPDH- Glyceraldehyde-3-phosphate dehydrogenase
Mix R_F04	Hprt1	Hprt1	Rn01527840_m1 Hprt1	hypoxanthine phosphoribosyltransferase 1
Mix R_H011	Mrps18a	Mrps18a	Rn01511938_m1 Mrps18a	mitochondrial ribosomal protein S18A
Mix R_E05	Pcna	Pcna	Rn01514538_g1 Pcna	proliferating cell nuclear antigen
Mix R_B012	Rpl27	Rpl27	Rn00821099_g1 Rpl27	ribosomal protein L27,similar to ribosomal protein L27
Mix R_D03	Rpl32	Rpl32	Rn00820748_g1 Rpl32	Ribosomal protein L32
Mix R_A012	Rps13	Rps13	Rn02606812_g1 Rps13	ribosomal protein S13,similar to ribosomal protein S13
Mix R_H03	Tfrc	Tfrc	Rn01474701_m1 Tfrc	transferrin receptor
Mix R_H02	Ywhaz	Ywhaz	Rn00755072_m1 Ywhaz	YWHAZ - tyrosine 3-monooxygenase/tryptophan 5-monooxygenase activation protein, zeta polypeptide
